# Supplementary material for: Classification and analysis of a large collection of in vivo bioassay descriptions
Source: PLoS Comput Biol. 2017 Jul 5;13(7):e1005641. doi: 10.1371/journal.pcbi.1005641 (PMC5517062; doi:10.1371/journal.pcbi.1005641)
Supplement: S1 Dataset — Dataset includes descriptions and curated annotations of in vivo bioassays as well as information about associated scientific articles. (XLSX) [file pcbi.1005641.s003.xlsx]

## Sheet: dataset_basic_info_assays_and_d
assay_chemblid	description	species	doc_chemblid	doc_pubmed_id	publication_year	publication_journal
CHEMBL1000077	Antihypertensive activity in iv dosed SHR rat assessed as changes in tail arterial mean blood pressure relative to control	Rattus norvegicus	CHEMBL1149042	7513748	1994	J. Nat. Prod.
CHEMBL1000078	Antihypertensive activity in iv dosed SHR rat assessed as reduction in pentobarbitol-induced increase in blood pressure	Rattus norvegicus	CHEMBL1149042	7513748	1994	J. Nat. Prod.
CHEMBL1000079	Antihypertensive activity in SHR rat assessed as reversible inhibition of pentobarbitol-induced increase in blood pressure at 20 mg/kg after 2 hrs	Rattus norvegicus	CHEMBL1149042	7513748	1994	J. Nat. Prod.
CHEMBL1000080	Antihypertensive activity in SHR rat assessed as reduction in pentobarbitol-induced increase in blood pressure at 0.1 mg/kg, iv	Rattus norvegicus	CHEMBL1149042	7513748	1994	J. Nat. Prod.
CHEMBL1000081	Antihypertensive activity in SHR rat assessed as changes in tail arterial mean blood pressure at 5 mg/kg, iv	Rattus norvegicus	CHEMBL1149042	7513748	1994	J. Nat. Prod.
CHEMBL1000082	Inhibition of noradrenaline release in sham operated anesthetized SHR rat plasma at 1 mg/kg, iv after 20 mins	Rattus norvegicus	CHEMBL1149042	7513748	1994	J. Nat. Prod.
CHEMBL1000083	Inhibition of noradrenaline release in sham operated anesthetized SHR rat plasma at 5 mg/kg, iv after 20 mins	Rattus norvegicus	CHEMBL1149042	7513748	1994	J. Nat. Prod.
CHEMBL1000084	Inhibition of noradrenaline release in sham operated anesthetized SHR rat plasma at 10 mg/kg, iv after 20 mins	Rattus norvegicus	CHEMBL1149042	7513748	1994	J. Nat. Prod.
CHEMBL1000085	Inhibition of noradrenaline release in sham operated anesthetized SHR rat plasma at 15 mg/kg, iv after 20 mins	Rattus norvegicus	CHEMBL1149042	7513748	1994	J. Nat. Prod.
CHEMBL1000086	Inhibition of noradrenaline release in adrenalectomized anesthetized SHR rat plasma at 1 mg/kg, iv after 20 mins	Rattus norvegicus	CHEMBL1149042	7513748	1994	J. Nat. Prod.
CHEMBL1000087	Inhibition of noradrenaline release in adrenalectomized anesthetized SHR rat plasma at 5 mg/kg, iv after 20 mins	Rattus norvegicus	CHEMBL1149042	7513748	1994	J. Nat. Prod.
CHEMBL1000088	Inhibition of noradrenaline release in adrenalectomized anesthetized SHR rat plasma at 10 mg/kg, iv after 20 mins	Rattus norvegicus	CHEMBL1149042	7513748	1994	J. Nat. Prod.
CHEMBL1000089	Inhibition of noradrenaline release in adrenalectomized anesthetized SHR rat plasma at 15 mg/kg, iv after 20 mins	Rattus norvegicus	CHEMBL1149042	7513748	1994	J. Nat. Prod.
CHEMBL1000090	Antihypertensive activity in sham operated anesthetized SHR rat assessed as reduction of mean blood pressure at 1 mg/kg, iv	Rattus norvegicus	CHEMBL1149042	7513748	1994	J. Nat. Prod.
CHEMBL1000091	Antihypertensive activity in sham operated anesthetized SHR rat assessed as reduction of mean blood pressure at 5 mg/kg, iv	Rattus norvegicus	CHEMBL1149042	7513748	1994	J. Nat. Prod.
CHEMBL1000092	Antihypertensive activity in sham operated anesthetized SHR rat assessed as reduction of mean blood pressure at 10 mg/kg, iv	Rattus norvegicus	CHEMBL1149042	7513748	1994	J. Nat. Prod.
CHEMBL1000093	Antihypertensive activity in sham operated anesthetized SHR rat assessed as reduction of mean blood pressure at 15 mg/kg, iv	Rattus norvegicus	CHEMBL1149042	7513748	1994	J. Nat. Prod.
CHEMBL1000094	Antihypertensive activity in adrenalectomized anesthetized SHR rat assessed as reduction of mean blood pressure at 1 mg/kg, iv	Rattus norvegicus	CHEMBL1149042	7513748	1994	J. Nat. Prod.
CHEMBL1000095	Antihypertensive activity in adrenalectomized anesthetized SHR rat assessed as reduction of mean blood pressure at 5 mg/kg, iv	Rattus norvegicus	CHEMBL1149042	7513748	1994	J. Nat. Prod.
CHEMBL1000207	Anxiolytic activity in BALB/c mouse assessed as immobility at equimolar oral dose relative to 1 mg/kg nortriptyline after 90 mins by open-field test (RVb= 458.4+/-41 s)	Mus musculus	CHEMBL1138490	19378992	2009	J. Med. Chem.
CHEMBL1000208	Anxiolytic activity in BALB/c mouse assessed as immobility at equimolar oral dose relative to 5 mg/kg nortriptyline after 90 mins by open-field test (RVb= 458.4+/-41 s)	Mus musculus	CHEMBL1138490	19378992	2009	J. Med. Chem.
CHEMBL1000209	Anxiolytic activity in BALB/c mouse assessed as immobility at equimolar oral dose relative to 15 mg/kg nortriptyline after 90 mins by open-field test (RVb= 458.4+/-41 s)	Mus musculus	CHEMBL1138490	19378992	2009	J. Med. Chem.
CHEMBL1000210	Anxiolytic activity in BALB/c mouse assessed as immobility at 10 mg/kg, po after 90 mins by open-field test (RVb= 458.4+/-41 s)	Mus musculus	CHEMBL1138490	19378992	2009	J. Med. Chem.
CHEMBL1000211	Anxiolytic activity in BALB/c mouse assessed as immobility at 20 mg/kg, po after 90 mins by open-field test (RVb= 458.4+/-41 s)	Mus musculus	CHEMBL1138490	19378992	2009	J. Med. Chem.
CHEMBL1000212	Anxiolytic activity in BALB/c mouse assessed as immobility at equimolar oral dose relative to 5 mg/kg fluoxetine after 90 mins by open-field test (RVb= 458.4+/-41 s)	Mus musculus	CHEMBL1138490	19378992	2009	J. Med. Chem.
CHEMBL1000213	Anxiolytic activity in BALB/c mouse assessed as immobility at equimolar oral dose relative to 10 mg/kg fluoxetine after 90 mins by open-field test (RVb= 458.4+/-41 s)	Mus musculus	CHEMBL1138490	19378992	2009	J. Med. Chem.
CHEMBL1000214	Anxiolytic activity in BALB/c mouse assessed as immobility at equimolar oral dose relative to 20 mg/kg fluoxetine after 90 mins by open-field test (RVb= 458.4+/-41 s)	Mus musculus	CHEMBL1138490	19378992	2009	J. Med. Chem.
CHEMBL1000215	Antiinflammatory activity against formalin-induced BALB/c mouse skin assessed as reduction in TNFalpha level at to 0.5 mg/kg, po	Mus musculus	CHEMBL1138490	19378992	2009	J. Med. Chem.
CHEMBL1000216	Antiinflammatory activity against formalin-induced BALB/c mouse skin assessed as reduction in TNFalpha level at 50 mg/kg, ip	Mus musculus	CHEMBL1138490	19378992	2009	J. Med. Chem.
CHEMBL1000217	Antiinflammatory activity against gamma carrageenan-induced paw edema in Wistar rat assessed as reduction in paw volume at 5 mg/kg, po administered 2 hrs before carrageenan challenge measured after 4 hrs relative to control	Rattus norvegicus	CHEMBL1138490	19378992	2009	J. Med. Chem.
CHEMBL1000218	Antiinflammatory activity against gamma carrageenan-induced paw edema in Wistar rat assessed as reduction in paw volume at 5 mg/kg, po equimolar dose of nortriptyline administered 2 hrs before carrageenan challenge measured after 4 hrs relative to control	Rattus norvegicus	CHEMBL1138490	19378992	2009	J. Med. Chem.
CHEMBL1000219	Antiinflammatory activity against gamma carrageenan-induced paw edema in Wistar rat assessed as reduction in paw volume at 5 mg/kg, po administered 2 hrs before carrageenan challenge measured after 24 hrs relative to control	Rattus norvegicus	CHEMBL1138490	19378992	2009	J. Med. Chem.
CHEMBL1000220	Antiinflammatory activity against gamma carrageenan-induced paw edema in Wistar rat assessed as reduction in paw volume at 5 mg/kg, po equimolar dose of nortriptyline administered 2 hrs before carrageenan challenge measured after 24 hrs relative	Rattus norvegicus	CHEMBL1138490	19378992	2009	J. Med. Chem.
CHEMBL1000221	Antiinflammatory activity against gamma carrageenan-induced paw edema in Wistar rat assessed as reduction in paw volume at 50 mg/kg, ip administered 2 hrs before carrageenan challenge measured after 4 hrs relative to control	Rattus norvegicus	CHEMBL1138490	19378992	2009	J. Med. Chem.
CHEMBL1000222	Antiinflammatory activity against gamma carrageenan-induced paw edema in Wistar rat assessed as reduction in paw volume at 50 mg/kg, ip administered 2 hrs before carrageenan challenge measured after 24 hrs relative to control	Rattus norvegicus	CHEMBL1138490	19378992	2009	J. Med. Chem.
CHEMBL1000223	Antiinflammatory activity against gamma carrageenan-induced paw edema in Wistar rat assessed as paw volume at 5 mg/kg, po equimolar dose of nortriptyline administered 2 hrs before carrageenan challenge relative to control	Rattus norvegicus	CHEMBL1138490	19378992	2009	J. Med. Chem.
CHEMBL1000224	Antiinflammatory activity against gamma carrageenan-induced paw edema in Wistar rat assessed as paw volume at 50 mg/kg, ip administered 2 to 4 hrs before carrageenan challenge relative to control	Rattus norvegicus	CHEMBL1138490	19378992	2009	J. Med. Chem.
CHEMBL1000228	Anxiolytic activity in BALB/c mouse assessed as distance moved at equimolar oral dose relative to 5 mg/kg nortriptyline after 90 mins by open-field test (RVb= 8485+/-610 cm)	Mus musculus	CHEMBL1138490	19378992	2009	J. Med. Chem.
CHEMBL1000229	Anxiolytic activity in BALB/c mouse assessed as distance moved at equimolar oral dose relative to 1 mg/kg nortriptyline after 90 mins by open-field test (RVb= 8485+/-610 cm)	Mus musculus	CHEMBL1138490	19378992	2009	J. Med. Chem.
CHEMBL1000230	Anxiolytic activity in BALB/c mouse assessed as distance moved at 15 mg/kg, po after 90 mins by open-field test (RVb= 8485+/-610 cm)	Mus musculus	CHEMBL1138490	19378992	2009	J. Med. Chem.
CHEMBL1000231	Anxiolytic activity in BALB/c mouse assessed as distance moved at 5 mg/kg, po after 90 mins by open-field test (RVb= 8485+/-610 cm)	Mus musculus	CHEMBL1138490	19378992	2009	J. Med. Chem.
CHEMBL1000232	Anxiolytic activity in BALB/c mouse assessed as distance moved at 1 mg/kg, po after 90 mins by open-field test (RVb= 8485+/-610 cm)	Mus musculus	CHEMBL1138490	19378992	2009	J. Med. Chem.
CHEMBL1000250	Anxiolytic activity in BALB/c mouse assessed as distance moved at equimolar oral dose relative to 15 mg/kg nortriptyline after 90 mins by open-field test (RVb= 8485+/-610 cm)	Mus musculus	CHEMBL1138490	19378992	2009	J. Med. Chem.
CHEMBL1000251	Anxiolytic activity in BALB/c mouse assessed as distance moved at 10 mg/kg, po after 90 mins by open-field test (RVb= 8485+/-610 cm)	Mus musculus	CHEMBL1138490	19378992	2009	J. Med. Chem.
CHEMBL1000252	Anxiolytic activity in BALB/c mouse assessed as distance moved at 20 mg/kg, po after 90 mins by open-field test (RVb= 8485+/-610 cm)	Mus musculus	CHEMBL1138490	19378992	2009	J. Med. Chem.
CHEMBL1000253	Anxiolytic activity in BALB/c mouse assessed as distance moved at equimolar oral dose relative to 5 mg/kg fluoxetine after 90 mins by open-field test (RVb= 8485+/-610 cm)	Mus musculus	CHEMBL1138490	19378992	2009	J. Med. Chem.
CHEMBL1000254	Anxiolytic activity in BALB/c mouse assessed as distance moved at equimolar oral dose relative to 10 mg/kg fluoxetine after 90 mins by open-field test (RVb= 8485+/-610 cm)	Mus musculus	CHEMBL1138490	19378992	2009	J. Med. Chem.
CHEMBL1000255	Anxiolytic activity in BALB/c mouse assessed as distance moved at equimolar oral dose relative to 20 mg/kg fluoxetine after 90 mins by open-field test (RVb= 8485+/-610 cm)	Mus musculus	CHEMBL1138490	19378992	2009	J. Med. Chem.
CHEMBL1000256	Anxiolytic activity in BALB/c mouse assessed as velocity at 1 mg/kg, po after 90 mins by open-field test (RVb= 7.07+/-0.51 cm/s)	Mus musculus	CHEMBL1138490	19378992	2009	J. Med. Chem.
CHEMBL1000257	Anxiolytic activity in BALB/c mouse assessed as velocity at 5 mg/kg, po after 90 mins by open-field test (RVb= 7.07+/-0.51 cm/s)	Mus musculus	CHEMBL1138490	19378992	2009	J. Med. Chem.
CHEMBL1000258	Anxiolytic activity in BALB/c mouse assessed as velocity at 15 mg/kg, po after 90 mins by open-field test (RVb= 7.07+/-0.51 cm/s)	Mus musculus	CHEMBL1138490	19378992	2009	J. Med. Chem.
CHEMBL1000260	Anxiolytic activity in BALB/c mouse assessed as velocity at equimolar oral dose relative to 5 mg/kg nortriptyline after 90 mins by open-field test (RVb= 7.07+/-0.51 cm/s)	Mus musculus	CHEMBL1138490	19378992	2009	J. Med. Chem.
CHEMBL1000261	Anxiolytic activity in BALB/c mouse assessed as velocity at equimolar oral dose relative to 15 mg/kg nortriptyline after 90 mins by open-field test (RVb= 7.07+/-0.51 cm/s)	Mus musculus	CHEMBL1138490	19378992	2009	J. Med. Chem.
CHEMBL1000262	Anxiolytic activity in BALB/c mouse assessed as velocity at 10 mg/kg, po after 90 mins by open-field test (RVb= 7.07+/-0.51 cm/s)	Mus musculus	CHEMBL1138490	19378992	2009	J. Med. Chem.
CHEMBL1000263	Anxiolytic activity in BALB/c mouse assessed as velocity at 20 mg/kg, po after 90 mins by open-field test (RVb= 7.07+/-0.51 cm/s)	Mus musculus	CHEMBL1138490	19378992	2009	J. Med. Chem.
CHEMBL1000264	Anxiolytic activity in BALB/c mouse assessed as velocity at equimolar oral dose relative to 5 mg/kg fluoxetine after 90 mins by open-field test (RVb= 7.07+/-0.51 cm/s)	Mus musculus	CHEMBL1138490	19378992	2009	J. Med. Chem.
CHEMBL1000265	Anxiolytic activity in BALB/c mouse assessed as velocity at equimolar oral dose relative to 10 mg/kg fluoxetine after 90 mins by open-field test (RVb= 7.07+/-0.51 cm/s)	Mus musculus	CHEMBL1138490	19378992	2009	J. Med. Chem.
CHEMBL1000353	Iron-clearing efficiency in po dosed [59Fe]ferritin-loaded Wistar rat assessed as iron mobilization	Rattus norvegicus	CHEMBL1156683	17869385	2008	Eur. J. Med. Chem.
CHEMBL1000355	Iron-clearing efficiency in po dosed [59Fe]ferritin-loaded Wistar rat assessed as iron removal	Rattus norvegicus	CHEMBL1156683	17869385	2008	Eur. J. Med. Chem.
CHEMBL1000404	Inhibition of gastric emptying in po dosed rat	Rattus norvegicus	CHEMBL1157355	18686943	2008	J. Med. Chem.
CHEMBL1000427	Antiinflammatory activity in po dosed mouse assessed as inhibition of arachidonic acid-induced ear edema at 30 umol/kg	Mus musculus	CHEMBL1157355	18686943	2008	J. Med. Chem.
CHEMBL1000433	Reduction in eosinophil influx in bronchoalveolar lavage fluid in antigen-challenged allergic asthma Brown-Norway rat model at 1 mg/kg, po	Rattus norvegicus	CHEMBL1157355	18686943	2008	J. Med. Chem.
CHEMBL1000434	Reduction in T cells influx in bronchoalveolar lavage fluid in antigen-challenged allergic asthma Brown-Norway rat model at 1 mg/kg, po	Rattus norvegicus	CHEMBL1157355	18686943	2008	J. Med. Chem.
CHEMBL1000435	Reduction in neutrophil influx in bronchoalveolar lavage fluid in antigen-challenged allergic asthma Brown-Norway rat model at 1 mg/kg, po	Rattus norvegicus	CHEMBL1157355	18686943	2008	J. Med. Chem.
CHEMBL1000452	Inhibition of D-Trp34-NPY-induced food intake in po dosed Sprague-Dawley rat	Rattus norvegicus	CHEMBL1155895	18637668	2008	J. Med. Chem.
CHEMBL1000576	Antiinflammatory activity in sc dosed mouse assessed as inhibition of LPS-induced TNFalpha upregulation measured 2 hrs after LPS challenge	Mus musculus	CHEMBL1136923	19425597	2009	J. Med. Chem.
CHEMBL1000577	Antiinflammatory activity in sc dosed mouse assessed as inhibition of LPS-induced TNFalpha upregulation measured 2 hrs after LPS challenge relative to control	Mus musculus	CHEMBL1136923	19425597	2009	J. Med. Chem.
CHEMBL1000578	Antiinflammatory activity in mouse assessed as inhibition of LPS-induced TNFalpha upregulation at 830 pg, sc measured 2 hrs after LPS challenge	Mus musculus	CHEMBL1136923	19425597	2009	J. Med. Chem.
CHEMBL1000579	Antiinflammatory activity in mouse assessed as inhibition of LPS-induced TNFalpha upregulation at 0.0025 ug, sc measured 2 hrs after LPS challenge	Mus musculus	CHEMBL1136923	19425597	2009	J. Med. Chem.
CHEMBL1000580	Antiinflammatory activity in mouse assessed as inhibition of LPS-induced TNFalpha upregulation at 0.0075 ug, sc measured 2 hrs after LPS challenge	Mus musculus	CHEMBL1136923	19425597	2009	J. Med. Chem.
CHEMBL1000581	Antiinflammatory activity in mouse assessed as inhibition of LPS-induced TNFalpha upregulation at 0.025 ug, sc measured 2 hrs after LPS challenge	Mus musculus	CHEMBL1136923	19425597	2009	J. Med. Chem.
CHEMBL1000582	Antiinflammatory activity in mouse assessed as inhibition of LPS-induced TNFalpha upregulation at 0.075 ug, sc measured 2 hrs after LPS challenge	Mus musculus	CHEMBL1136923	19425597	2009	J. Med. Chem.
CHEMBL1000583	Antiinflammatory activity in mouse assessed as inhibition of LPS-induced TNFalpha upregulation at 0.000225 mg, sc measured 2 hrs after LPS challenge	Mus musculus	CHEMBL1136923	19425597	2009	J. Med. Chem.
CHEMBL1000584	Antiinflammatory activity in mouse assessed as inhibition of LPS-induced TNFalpha upregulation at 0.00075 mg, sc measured 2 hrs after LPS challenge	Mus musculus	CHEMBL1136923	19425597	2009	J. Med. Chem.
CHEMBL1000585	Antiinflammatory activity in mouse assessed as inhibition of LPS-induced TNFalpha upregulation at 0.0025 mg, sc measured 2 hrs after LPS challenge	Mus musculus	CHEMBL1136923	19425597	2009	J. Med. Chem.
CHEMBL1000586	Antiinflammatory activity in mouse assessed as inhibition of LPS-induced TNFalpha upregulation at 0.0075 mg, sc measured 2 hrs after LPS challenge	Mus musculus	CHEMBL1136923	19425597	2009	J. Med. Chem.
CHEMBL1000587	Antiinflammatory activity in mouse assessed as inhibition of LPS-induced TNFalpha upregulation at 0.025 mg, sc measured 2 hrs after LPS challenge	Mus musculus	CHEMBL1136923	19425597	2009	J. Med. Chem.
CHEMBL1000588	Antiinflammatory activity in mouse assessed as inhibition of LPS-induced TNFalpha upregulation at 0.075 mg, sc measured 2 hrs after LPS challenge	Mus musculus	CHEMBL1136923	19425597	2009	J. Med. Chem.
CHEMBL1000589	Antiinflammatory activity in mouse assessed as inhibition of LPS-induced TNFalpha upregulation at 0.25 mg, sc measured 2 hrs after LPS challenge	Mus musculus	CHEMBL1136923	19425597	2009	J. Med. Chem.
CHEMBL1000590	Antiinflammatory activity in mouse assessed as inhibition of LPS-induced TNFalpha upregulation at 0.0025 mg, po measured 2 hrs after LPS challenge	Mus musculus	CHEMBL1136923	19425597	2009	J. Med. Chem.
CHEMBL1000591	Antiinflammatory activity in mouse assessed as inhibition of LPS-induced TNFalpha upregulation at 0.0075 mg, po measured 2 hrs after LPS challenge	Mus musculus	CHEMBL1136923	19425597	2009	J. Med. Chem.
CHEMBL1000592	Antiinflammatory activity in mouse assessed as inhibition of LPS-induced TNFalpha upregulation at 0.025 mg, po measured 2 hrs after LPS challenge	Mus musculus	CHEMBL1136923	19425597	2009	J. Med. Chem.
CHEMBL1000593	Antiinflammatory activity in mouse assessed as inhibition of LPS-induced TNFalpha upregulation at 0.075 mg, po measured 2 hrs after LPS challenge	Mus musculus	CHEMBL1136923	19425597	2009	J. Med. Chem.
CHEMBL1000594	Antiinflammatory activity in po dosed mouse assessed as inhibition of LPS-induced TNFalpha upregulation measured 2 hrs after LPS challenge	Mus musculus	CHEMBL1136923	19425597	2009	J. Med. Chem.
CHEMBL1000595	Antiinflammatory activity in po dosed mouse assessed as inhibition of LPS-induced TNFalpha upregulation measured 2 hrs after LPS challenge relative to control	Mus musculus	CHEMBL1136923	19425597	2009	J. Med. Chem.
CHEMBL1000596	Antiinflammatory activity in mouse assessed as inhibition of LPS-induced TNFalpha upregulation at 0.0216 ug, sc measured 2 hrs after LPS challenge	Mus musculus	CHEMBL1136923	19425597	2009	J. Med. Chem.
CHEMBL1000597	Antiinflammatory activity in mouse assessed as inhibition of LPS-induced TNFalpha upregulation at 0.000216 mg, sc measured 2 hrs after LPS challenge	Mus musculus	CHEMBL1136923	19425597	2009	J. Med. Chem.
CHEMBL1000598	Antiinflammatory activity in mouse assessed as inhibition of LPS-induced TNFalpha upregulation at 0.00216 mg, sc measured 2 hrs after LPS challenge	Mus musculus	CHEMBL1136923	19425597	2009	J. Med. Chem.
CHEMBL1000673	Antiosteoporosis activity in ovariectomized ICR mouse assessed as calcium level in serum at 110.3 nmol/kg, po treated for 4 weeks measured after 1 day of last treatment by o-methyl-phenolphthalein method	Mus musculus	CHEMBL1137729	19004530	2009	Eur. J. Med. Chem.
CHEMBL1000674	Antiosteoporosis activity in ovariectomized ICR mouse assessed as phosphorous level in serum at 110.3 nmol/kg, po treated for 4 weeks measured after 1 day of last treatment by molybdenum blue method	Mus musculus	CHEMBL1137729	19004530	2009	Eur. J. Med. Chem.
CHEMBL1000675	Antiosteoporosis activity in ovariectomized ICR mouse assessed as weight of dry femur at 110.3 nmol/kg, po treated for 4 weeks measured after 1 day of last treatment	Mus musculus	CHEMBL1137729	19004530	2009	Eur. J. Med. Chem.
CHEMBL1000676	Antiosteoporosis activity in ovariectomized ICR mouse assessed as weight of femur ash at 110.3 nmol/kg, po treated for 4 weeks measured after 1 day of last treatment	Mus musculus	CHEMBL1137729	19004530	2009	Eur. J. Med. Chem.
CHEMBL1000677	Antiosteoporosis activity in ovariectomized ICR mouse assessed as length of femur at 110.3 nmol/kg, po treated for 4 weeks measured after 1 day of last treatment	Mus musculus	CHEMBL1137729	19004530	2009	Eur. J. Med. Chem.
CHEMBL1000678	Antiosteoporosis activity in ovariectomized ICR mouse assessed as calcium content in femur at 110.3 nmol/kg, po treated for 4 weeks measured after 1 day of last treatment by o-methyl-phenolphthalein	Mus musculus	CHEMBL1137729	19004530	2009	Eur. J. Med. Chem.
CHEMBL1000679	Antiosteoporosis activity in ovariectomized ICR mouse assessed as phosphorous content in femur at 110.3 nmol/kg, po treated for 4 weeks measured after 1 day of last treatment by molybdenum blue method	Mus musculus	CHEMBL1137729	19004530	2009	Eur. J. Med. Chem.
CHEMBL1000680	Antiosteoporosis activity in ovariectomized ICR mouse assessed as mineral content in femur at 110.3 nmol/kg, po treated for 4 weeks measured after 1 day of last treatment	Mus musculus	CHEMBL1137729	19004530	2009	Eur. J. Med. Chem.
CHEMBL1000688	Inhibition of ADP-induced platelet aggregation in osteoporotic female mouse by ex vivo platelet aggregation assay	Mus musculus	CHEMBL1137729	19004530	2009	Eur. J. Med. Chem.
CHEMBL1000689	Inhibition of PAF-induced platelet aggregation in osteoporotic female mouse by ex vivo platelet aggregation assay	Mus musculus	CHEMBL1137729	19004530	2009	Eur. J. Med. Chem.
CHEMBL1000690	Antiosteoporosis activity in osteoporotic female mouse at 4 umol/kg, po	Mus musculus	CHEMBL1137729	19004530	2009	Eur. J. Med. Chem.
CHEMBL1000691	Antiosteoporosis activity in osteoporotic female mouse at 0.11 umol/kg, po	Mus musculus	CHEMBL1137729	19004530	2009	Eur. J. Med. Chem.
CHEMBL1000876	Central nervous system depression activity in mouse assessed as decrease in locomotor activity at 25 mg/kg, ip	Mus musculus	CHEMBL1146398	9214727	1997	J. Nat. Prod.
CHEMBL1000940	Estrogenic activity in albino rat assessed as uterus weight at 10 ug, po administered twice daily measured after 4 days	Rattus norvegicus	CHEMBL1151138	2348204	1990	J. Nat. Prod.
CHEMBL1000941	Estrogenic activity in albino rat assessed as uterus weight at 20 ug, po administered twice daily measured after 4 days	Rattus norvegicus	CHEMBL1151138	2348204	1990	J. Nat. Prod.
CHEMBL1000942	Estrogenic activity in albino rat assessed as uterus weight at 50 ug, po administered twice daily measured after 4 days	Rattus norvegicus	CHEMBL1151138	2348204	1990	J. Nat. Prod.
CHEMBL1000943	Estrogenic activity in albino rat assessed as vaginal openings at 10 ug, po administered twice daily measured after 4 days relative to control	Rattus norvegicus	CHEMBL1151138	2348204	1990	J. Nat. Prod.
CHEMBL1000944	Estrogenic activity in albino rat assessed as vaginal openings at 50 ug, po administered twice daily measured after 4 days relative to control	Rattus norvegicus	CHEMBL1151138	2348204	1990	J. Nat. Prod.
CHEMBL1001070	Antinociceptive activity in Sprague-Dawley rat assessed as duration of antinociception at 0.02 mg/kg, ip by tail flick test	Rattus norvegicus	CHEMBL1138464	19351163	2009	J. Med. Chem.
CHEMBL1001071	Antinociceptive activity in Sprague-Dawley rat assessed as duration of antinociception at 0.01 mg/kg, ip by tail flick test	Rattus norvegicus	CHEMBL1138464	19351163	2009	J. Med. Chem.
CHEMBL1001072	Antinociceptive activity in Sprague-Dawley rat at 0.01 to 5 mg/kg, ip by tail flick test in presence of naloxone	Rattus norvegicus	CHEMBL1138464	19351163	2009	J. Med. Chem.
CHEMBL1001073	Antinociceptive activity in Sprague-Dawley rat assessed as effect on mechanical nociceptive threshold at 1 to 5 mg/kg, ip after 30 mins by paw pressure test	Rattus norvegicus	CHEMBL1138464	19351163	2009	J. Med. Chem.
CHEMBL1001074	Antinociceptive activity in Sprague-Dawley rat assessed as effect on mechanical nociceptive threshold at 1 to 5 mg/kg, ip by paw pressure test in presence of naloxone	Rattus norvegicus	CHEMBL1138464	19351163	2009	J. Med. Chem.
CHEMBL1001080	Antinociceptive activity in Sprague-Dawley rat at 5 mg/kg, ip administered once daily for 9 days measured daily after 30 mins by tail flick test	Rattus norvegicus	CHEMBL1138464	19351163	2009	J. Med. Chem.
CHEMBL1001081	Antinociceptive activity in Sprague-Dawley rat at 1 mg/kg, ip administered once daily for 9 days measured daily after 30 mins by tail flick test	Rattus norvegicus	CHEMBL1138464	19351163	2009	J. Med. Chem.
CHEMBL1001368	Inhibition of anti-CD3-induced IL2 release in po dosed Lewis rat blood	Rattus norvegicus	CHEMBL1155924	18644721	2008	Bioorg. Med. Chem. Lett.
CHEMBL1001392	Antihypertensive activity in Std:ddY mouse assessed as inhibition of increase of angiotensin 2-induced systolic arterial pressure at 2 and 10 mg/kg, po after 30 mins	Mus musculus	CHEMBL1156594	18672373	2008	Bioorg. Med. Chem.
CHEMBL1001491	Antiinflammatory activity in mouse assessed as inhibition of LPS-induced TNFalpha upregulation at 0.0216 mg, sc measured 2 hrs after LPS challenge	Mus musculus	CHEMBL1136923	19425597	2009	J. Med. Chem.
CHEMBL1001492	Antiinflammatory activity in mouse assessed as inhibition of LPS-induced TNFalpha upregulation at 0.216 mg, sc measured 2 hrs after LPS challenge	Mus musculus	CHEMBL1136923	19425597	2009	J. Med. Chem.
CHEMBL1001493	Antiinflammatory activity in mouse assessed as inhibition of LPS-induced TNFalpha upregulation at 624 pg, po measured 2 hrs after LPS challenge	Mus musculus	CHEMBL1136923	19425597	2009	J. Med. Chem.
CHEMBL1001494	Antiinflammatory activity in mouse assessed as inhibition of LPS-induced TNFalpha upregulation at 0.00312 ug, po measured 2 hrs after LPS challenge	Mus musculus	CHEMBL1136923	19425597	2009	J. Med. Chem.
CHEMBL1001525	Ex vivo inhibition of DHET production in spontaneously hypertensive rat plasma at 50 mg/kg, po after 0.5 to 6 hrs	Rattus norvegicus	CHEMBL1137005	19481932	2009	Bioorg. Med. Chem. Lett.
CHEMBL1001526	Antihypertensive activity in spontaneously hypertensive rat assessed as change in systolic blood pressure at 300 mg/kg, po	Rattus norvegicus	CHEMBL1137005	19481932	2009	Bioorg. Med. Chem. Lett.
CHEMBL1001527	Antihypertensive activity in spontaneously hypertensive rat assessed as change in diastolic blood pressure at 300 mg/kg, po	Rattus norvegicus	CHEMBL1137005	19481932	2009	Bioorg. Med. Chem. Lett.
CHEMBL1001531	Antihypertensive activity in spontaneously hypertensive rat assessed as change in heart rate at 300 mg/kg, po	Rattus norvegicus	CHEMBL1137005	19481932	2009	Bioorg. Med. Chem. Lett.
CHEMBL1001532	Antihypertensive activity in spontaneously hypertensive rat assessed as change in pulse pressure at 300 mg/kg, po	Rattus norvegicus	CHEMBL1137005	19481932	2009	Bioorg. Med. Chem. Lett.
CHEMBL1001585	Induction of hypothermia in Albino Swiss mouse assessed as change in body temperature pretreated for 30 mins at 5 mg/kg, ip measured 30 mins after drug dose	Mus musculus	CHEMBL1137726	18995929	2009	Eur. J. Med. Chem.
CHEMBL1001586	Induction of hypothermia in Albino Swiss mouse assessed as change in body temperature pretreated for 30 mins at 5 mg/kg, ip measured 60 mins after drug dose	Mus musculus	CHEMBL1137726	18995929	2009	Eur. J. Med. Chem.
CHEMBL1001587	Induction of hypothermia in Albino Swiss mouse assessed as change in body temperature pretreated for 30 mins at 5 mg/kg, ip measured 90 mins after drug dose	Mus musculus	CHEMBL1137726	18995929	2009	Eur. J. Med. Chem.
CHEMBL1001588	Induction of hypothermia in Albino Swiss mouse assessed as change in body temperature pretreated for 30 mins at 5 mg/kg, ip measured 120 mins after drug dose	Mus musculus	CHEMBL1137726	18995929	2009	Eur. J. Med. Chem.
CHEMBL1001589	Induction of hypothermia in Albino Swiss mouse assessed as change in body temperature pretreated for 30 mins at 10 mg/kg, ip measured 30 mins after drug dose	Mus musculus	CHEMBL1137726	18995929	2009	Eur. J. Med. Chem.
CHEMBL1001590	Induction of hypothermia in Albino Swiss mouse assessed as change in body temperature pretreated for 30 mins at 10 mg/kg, ip measured 60 mins after drug dose	Mus musculus	CHEMBL1137726	18995929	2009	Eur. J. Med. Chem.
CHEMBL1001591	Induction of hypothermia in Albino Swiss mouse assessed as change in body temperature pretreated for 30 mins at 10 mg/kg, ip measured 90 mins after drug dose	Mus musculus	CHEMBL1137726	18995929	2009	Eur. J. Med. Chem.
CHEMBL1001592	Induction of hypothermia in Albino Swiss mouse assessed as change in body temperature pretreated for 30 mins at 10 mg/kg, ip measured 120 mins after drug dose	Mus musculus	CHEMBL1137726	18995929	2009	Eur. J. Med. Chem.
CHEMBL1001593	Induction of hypothermia in Albino Swiss mouse assessed as change in body temperature pretreated for 30 mins at 20 mg/kg, ip measured 30 mins after drug dose	Mus musculus	CHEMBL1137726	18995929	2009	Eur. J. Med. Chem.
CHEMBL1001594	Induction of hypothermia in Albino Swiss mouse assessed as change in body temperature pretreated for 30 mins at 20 mg/kg, ip measured 60 mins after drug dose	Mus musculus	CHEMBL1137726	18995929	2009	Eur. J. Med. Chem.
CHEMBL1001810	Antihyperlipidemic activity in olive oil-treated ddY mouse assessed as serum triglyceride level at 125 mg/kg, po after 2 hrs	Mus musculus	CHEMBL1141803	16180814	2005	J. Nat. Prod.
CHEMBL1001811	Antihyperlipidemic activity in olive oil-treated ddY mouse assessed as serum triglyceride level at 250 mg/kg, po after 2 hrs	Mus musculus	CHEMBL1141803	16180814	2005	J. Nat. Prod.
CHEMBL1001812	Antihyperlipidemic activity in olive oil-treated ddY mouse assessed as serum triglyceride level at 500 mg/kg, po after 2 hrs	Mus musculus	CHEMBL1141803	16180814	2005	J. Nat. Prod.
CHEMBL1001813	Antihyperlipidemic activity in olive oil-treated ddY mouse assessed as serum triglyceride level at 125 mg/kg, po after 4 hrs	Mus musculus	CHEMBL1141803	16180814	2005	J. Nat. Prod.
CHEMBL1001814	Antihyperlipidemic activity in olive oil-treated ddY mouse assessed as serum triglyceride level at 250 mg/kg, po after 4 hrs	Mus musculus	CHEMBL1141803	16180814	2005	J. Nat. Prod.
CHEMBL1002065	Inhibition of DPP4 in po dosed Sprague-Dawley rat plasma	Rattus norvegicus	CHEMBL1152235	18819797	2008	Bioorg. Med. Chem. Lett.
CHEMBL1002068	Reduction in blood glucose excursion in ICR mouse at 30 mg/kg, po administered 30 mins prior to glucose challenge by glucose tolerance test	Mus musculus	CHEMBL1152235	18819797	2008	Bioorg. Med. Chem. Lett.
CHEMBL1002079	Antiinflammatory activity in mouse ear edema model assessed as inhibition of PMA-induced ear edema at 1 mg/ear administered 2 times 30 mins before and 15 mins after PMA challenge measured after 6 hrs of PMA application relative to control	Mus musculus	CHEMBL1153998	19303290	2009	Bioorg. Med. Chem. Lett.
CHEMBL1002080	Antiinflammatory activity in mouse ear edema model assessed as inhibition of PMA-induced ear edema at 3 mg/ear administered 2 times 30 mins before and 15 mins after PMA challenge measured after 6 hrs of PMA application relative to control	Mus musculus	CHEMBL1153998	19303290	2009	Bioorg. Med. Chem. Lett.
CHEMBL1002100	Antipsychotic activity in sc dosed mouse assessed as attenuation of methamphetamine-induced hyperlocomotor activity after 2 hrs	Mus musculus	CHEMBL1138441	19328692	2009	Bioorg. Med. Chem. Lett.
CHEMBL1002101	Antipsychotic activity in sc dosed mouse assessed as attenuation of methamphetamine-induced hyperlocomotor activity after 30 mins	Mus musculus	CHEMBL1138441	19328692	2009	Bioorg. Med. Chem. Lett.
CHEMBL1002119	Antiinflammatory activity against ip dosed zymosan-induced C57BL/6J mouse inflammed paw model assessed as effect on paw swelling administered 30 mins before zymosan challenge	Mus musculus	CHEMBL1156424	17150968	2007	J. Biol. Chem.
CHEMBL1002120	Reduction of IL6 protein level in ip dosed zymosan-induced C57BL/6J mouse inflammed paw model measured 6 hrs after zymosan challenge	Mus musculus	CHEMBL1156424	17150968	2007	J. Biol. Chem.
CHEMBL1002136	Antiinflammatory activity in FVB mouse peritonitis model assessed as reduction in zymosan-induced total leukocyte infiltration at 10 ng, iv after 4 hrs	Mus musculus	CHEMBL1156438	17244615	2007	J. Biol. Chem.
CHEMBL1002137	Antiinflammatory activity in FVB mouse peritonitis model assessed as reduction in zymosan-induced polymorphonuclear leukocyte infiltration at 100 ng, iv after 4 hrs	Mus musculus	CHEMBL1156438	17244615	2007	J. Biol. Chem.
CHEMBL1002138	Antiinflammatory activity in FVB mouse peritonitis model assessed as reduction in zymosan-induced polymorphonuclear leukocyte infiltration at 1 ng, iv after 4 hrs	Mus musculus	CHEMBL1156438	17244615	2007	J. Biol. Chem.
CHEMBL1002140	Antiinflammatory activity in iv dosed FVB mouse peritonitis model assessed as reduction in zymosan-induced polymorphonuclear leukocyte infiltration at after 4 hrs	Mus musculus	CHEMBL1156438	17244615	2007	J. Biol. Chem.
CHEMBL1002141	Antiinflammatory activity in FVB mouse peritonitis model assessed as reduction in zymosan-induced polymorphonuclear leukocytes infiltration at 10 ng, iv after 4 hrs	Mus musculus	CHEMBL1156438	17244615	2007	J. Biol. Chem.
CHEMBL1002191	Reduction in plasma FFA level in ip dosed C57BL/6 mouse	Mus musculus	CHEMBL1156568	18665582	2008	J. Med. Chem.
CHEMBL1002192	Vasodilation effect in C57BL/6 mouse assessed as increase in blood flow at 100 mg/kg, ip relative to baseline	Mus musculus	CHEMBL1156568	18665582	2008	J. Med. Chem.
CHEMBL1002193	Vasodilation in C57BL/6 mouse assessed as increase in blood flow at 400 mg/kg, ip relative to baseline	Mus musculus	CHEMBL1156568	18665582	2008	J. Med. Chem.
CHEMBL1002198	Effect on plasma FFA level in po dosed mGPR109a knockout C57BL/6 mouse	Mus musculus	CHEMBL1156568	18665582	2008	J. Med. Chem.
CHEMBL1002200	Vasodilation effect in C57BL/6 mouse assessed as increase in blood flow relative to baseline	Mus musculus	CHEMBL1156568	18665582	2008	J. Med. Chem.
CHEMBL1002201	Inhibition of nicotinic acid-induced vasodilation response in C57BL/6 mouse assessed as blood flow	Mus musculus	CHEMBL1156568	18665582	2008	J. Med. Chem.
CHEMBL1002202	Inhibition of PGD2-induced vasodilation response in C57BL/6 mouse assessed as blood flow	Mus musculus	CHEMBL1156568	18665582	2008	J. Med. Chem.
CHEMBL1002256	Inhibition of granuloma formation in cotton pellet implanted Lewis rat at 5.0 mg/kg, po bid	Rattus norvegicus	CHEMBL1156642	18691892	2008	Bioorg. Med. Chem.
CHEMBL1002257	Inhibition of granuloma formation in cotton pellet implanted Lewis rat at 1.0 mg/kg, po bid	Rattus norvegicus	CHEMBL1156642	18691892	2008	Bioorg. Med. Chem.
CHEMBL1002268	Inhibition of LPS-induced TNFalpha production in mouse	Mus musculus	CHEMBL1156642	18691892	2008	Bioorg. Med. Chem.
CHEMBL1002269	Effect on body weight change in Lewis rat with implanted cotton pellets at 1.0 mg/kg, po bid for 4 days	Rattus norvegicus	CHEMBL1156642	18691892	2008	Bioorg. Med. Chem.
CHEMBL1002270	Effect on body weight change in Lewis rat with implanted cotton pellets at 2.5 mg/kg, po bid for 4 days	Rattus norvegicus	CHEMBL1156642	18691892	2008	Bioorg. Med. Chem.
CHEMBL1002271	Effect on body weight change in Lewis rat with implanted cotton pellets at 6.0 mg/kg, po bid for 4 days	Rattus norvegicus	CHEMBL1156642	18691892	2008	Bioorg. Med. Chem.
CHEMBL1002272	Effect on body weight change in Lewis rat with implanted cotton pellets at 5.0 mg/kg, po bid for 4 days	Rattus norvegicus	CHEMBL1156642	18691892	2008	Bioorg. Med. Chem.
CHEMBL1002273	Effect on body weight change in Lewis rat with implanted cotton pellets at 10 mg/kg, po bid for 4 days	Rattus norvegicus	CHEMBL1156642	18691892	2008	Bioorg. Med. Chem.
CHEMBL1002274	Effect on body weight change in Lewis rat with implanted cotton pellets at 19 mg/kg, po bid for 4 days	Rattus norvegicus	CHEMBL1156642	18691892	2008	Bioorg. Med. Chem.
CHEMBL1002275	Effect on body weight change in Lewis rat with implanted cotton pellets at 1.0 mg/kg, po bid for 7 days	Rattus norvegicus	CHEMBL1156642	18691892	2008	Bioorg. Med. Chem.
CHEMBL1002276	Effect on body weight change in Lewis rat with implanted cotton pellets at 2.5 mg/kg, po bid for 7 days	Rattus norvegicus	CHEMBL1156642	18691892	2008	Bioorg. Med. Chem.
CHEMBL1002277	Effect on body weight change in Lewis rat with implanted cotton pellets at 6.0 mg/kg, po bid for 7 days	Rattus norvegicus	CHEMBL1156642	18691892	2008	Bioorg. Med. Chem.
CHEMBL1002278	Effect on body weight change in Lewis rat with implanted cotton pellets at 5.0 mg/kg, po bid for 7 days	Rattus norvegicus	CHEMBL1156642	18691892	2008	Bioorg. Med. Chem.
CHEMBL1002279	Effect on body weight change in Lewis rat with implanted cotton pellets at 10 mg/kg, po bid for 7 days	Rattus norvegicus	CHEMBL1156642	18691892	2008	Bioorg. Med. Chem.
CHEMBL1002280	Effect on body weight change in Lewis rat with implanted cotton pellets at 19 mg/kg, po bid for 7 days	Rattus norvegicus	CHEMBL1156642	18691892	2008	Bioorg. Med. Chem.
CHEMBL1002281	Effect on spleen weight in Lewis rat with implanted cotton pellets at 1.0 mg/kg, po bid	Rattus norvegicus	CHEMBL1156642	18691892	2008	Bioorg. Med. Chem.
CHEMBL1002282	Effect on spleen weight in Lewis rat with implanted cotton pellets at 2.5 mg/kg, po bid	Rattus norvegicus	CHEMBL1156642	18691892	2008	Bioorg. Med. Chem.
CHEMBL1002283	Effect on spleen weight in Lewis rat with implanted cotton pellets at 6.0 mg/kg, po bid	Rattus norvegicus	CHEMBL1156642	18691892	2008	Bioorg. Med. Chem.
CHEMBL1002284	Effect on spleen weight in Lewis rat with implanted cotton pellets at 5.0 mg/kg, po bid	Rattus norvegicus	CHEMBL1156642	18691892	2008	Bioorg. Med. Chem.
CHEMBL1002285	Effect on spleen weight in Lewis rat with implanted cotton pellets at 10 mg/kg, po bid	Rattus norvegicus	CHEMBL1156642	18691892	2008	Bioorg. Med. Chem.
CHEMBL1002426	Antipyretic activity in yeast-induced pyrexia albino rat model assessed as mean rectal temperature at 135 mg/kg, po administered 30 mins after 18 hrs of yeast challenge measured after 1 hr postdosing (Rvb=39.4 degreeC)	Rattus norvegicus	CHEMBL1137722	18986738	2009	Eur. J. Med. Chem.
CHEMBL1002427	Antipyretic activity in yeast-induced pyrexia albino rat model assessed as temperature index measured by sum of mean rectal temperature changes from 0 to 5 hrs at 200 mg/kg, po administered 30 mins after 18 hrs of yeast challenge (Rvb=39.3 degC)	Rattus norvegicus	CHEMBL1137722	18986738	2009	Eur. J. Med. Chem.
CHEMBL1002428	Antipyretic activity in yeast-induced pyrexia albino rat model assessed as temperature index measured by sum of mean rectal temperature changes from 0 to 5 hrs at 200 mg/kg, po administered 30 mins after 18 hrs of yeast challenge (Rvb=39.2 degC)	Rattus norvegicus	CHEMBL1137722	18986738	2009	Eur. J. Med. Chem.
CHEMBL1002429	Antipyretic activity in yeast-induced pyrexia albino rat model assessed as temperature index measured by sum of mean rectal temperature changes from 0 to 5 hrs at 200 mg/kg, po administered 30 mins after 18 hrs of yeast challenge (Rvb=39.6 degC)	Rattus norvegicus	CHEMBL1137722	18986738	2009	Eur. J. Med. Chem.
CHEMBL1002430	Antipyretic activity in yeast-induced pyrexia albino rat model assessed as temperature index measured by sum of mean rectal temperature changes from 0 to 5 hrs at 200 mg/kg, po administered 30 mins after 18 hrs of yeast challenge (Rvb=39.4 degreeC)	Rattus norvegicus	CHEMBL1137722	18986738	2009	Eur. J. Med. Chem.
CHEMBL1002431	Antipyretic activity in yeast-induced pyrexia albino rat model assessed as temperature index measured by sum of mean rectal temperature changes from 0 to 5 hrs at 135 mg/kg, po administered 30 mins after 18 hrs of yeast challenge (Rvb=39.0 degC)	Rattus norvegicus	CHEMBL1137722	18986738	2009	Eur. J. Med. Chem.
CHEMBL1002466	Induction of hypothermia in Albino Swiss mouse assessed as change in body temperature pretreated for 30 mins at 20 mg/kg, ip measured 90 mins after drug dose	Mus musculus	CHEMBL1137726	18995929	2009	Eur. J. Med. Chem.
CHEMBL1002467	Induction of hypothermia in Albino Swiss mouse assessed as change in body temperature pretreated for 30 mins at 20 mg/kg, ip measured 120 mins after drug dose	Mus musculus	CHEMBL1137726	18995929	2009	Eur. J. Med. Chem.
CHEMBL1002468	Induction of hypothermia in Albino Swiss mouse assessed as change in body temperature pretreated for 30 mins at 0.1 mg/kg, ip measured 30 mins after drug dose	Mus musculus	CHEMBL1137726	18995929	2009	Eur. J. Med. Chem.
CHEMBL1002469	Induction of hypothermia in Albino Swiss mouse assessed as change in body temperature pretreated for 30 mins at 0.1 mg/kg, ip measured 60 mins after drug dose	Mus musculus	CHEMBL1137726	18995929	2009	Eur. J. Med. Chem.
CHEMBL1002470	Induction of hypothermia in Albino Swiss mouse assessed as change in body temperature pretreated for 30 mins at 0.1 mg/kg, ip measured 90 mins after drug dose	Mus musculus	CHEMBL1137726	18995929	2009	Eur. J. Med. Chem.
CHEMBL1002471	Induction of hypothermia in Albino Swiss mouse assessed as change in body temperature pretreated for 30 mins at 0.1 mg/kg, ip measured 120 mins after drug dose	Mus musculus	CHEMBL1137726	18995929	2009	Eur. J. Med. Chem.
CHEMBL1002472	Induction of hypothermia in 0.1 mg/kg WAY 100635 pretreated Albino Swiss mouse assessed as change in body temperature at 20 mg/kg, ip measured 30 mins after drug dose	Mus musculus	CHEMBL1137726	18995929	2009	Eur. J. Med. Chem.
CHEMBL1002473	Induction of hypothermia in 0.1 mg/kg WAY 100635 pretreated Albino Swiss mouse assessed as change in body temperature at 20 mg/kg, ip measured 60 mins after drug dose	Mus musculus	CHEMBL1137726	18995929	2009	Eur. J. Med. Chem.
CHEMBL1002474	Induction of hypothermia in 0.1 mg/kg WAY 100635 pretreated Albino Swiss mouse assessed as change in body temperature at 10 mg/kg, ip measured 30 mins after drug dose	Mus musculus	CHEMBL1137726	18995929	2009	Eur. J. Med. Chem.
CHEMBL1002475	Induction of hypothermia in 0.1 mg/kg WAY 100635 pretreated Albino Swiss mouse assessed as change in body temperature at 10 mg/kg, ip measured 60 mins after drug dose	Mus musculus	CHEMBL1137726	18995929	2009	Eur. J. Med. Chem.
CHEMBL1002476	Induction of hypothermia in 0.1 mg/kg WAY 100635 pretreated Albino Swiss mouse assessed as change in body temperature at 5 mg/kg, ip measured 30 mins after drug dose	Mus musculus	CHEMBL1137726	18995929	2009	Eur. J. Med. Chem.
CHEMBL1002477	Induction of hypothermia in 0.1 mg/kg WAY 100635 pretreated Albino Swiss mouse assessed as change in body temperature at 5 mg/kg, ip measured 60 mins after drug dose	Mus musculus	CHEMBL1137726	18995929	2009	Eur. J. Med. Chem.
CHEMBL1002478	Inhibition of 8-OH-DPAT-induced hypothermia in Albino Swiss mouse assessed as change in body temperature at 20 mg/kg, ip	Mus musculus	CHEMBL1137726	18995929	2009	Eur. J. Med. Chem.
CHEMBL1002479	Reduction of immobility time in Albino Swiss mouse at 20 mg/kg, ip pretreated for 30 mins by forced swimming test	Mus musculus	CHEMBL1137726	18995929	2009	Eur. J. Med. Chem.
CHEMBL1002480	Reduction of immobility time in Albino Swiss mouse at 10 mg/kg, ip pretreated for 30 mins by forced swimming test	Mus musculus	CHEMBL1137726	18995929	2009	Eur. J. Med. Chem.
CHEMBL1002481	Reduction of immobility time in Albino Swiss mouse at 1 mg/kg, ip pretreated for 30 mins by forced swimming test	Mus musculus	CHEMBL1137726	18995929	2009	Eur. J. Med. Chem.
CHEMBL1002482	Reduction of immobility time in Albino Swiss mouse at 2 mg/kg, ip pretreated for 30 mins by forced swimming test	Mus musculus	CHEMBL1137726	18995929	2009	Eur. J. Med. Chem.
CHEMBL1002483	Effect on spontaneous locomotor activity in Albino Swiss mouse assessed as number of light-beam crossings in actiometers pretreated for 30 mins at 10 mg/kg, ip measured during 6 mins post drug dose	Mus musculus	CHEMBL1137726	18995929	2009	Eur. J. Med. Chem.
CHEMBL1002484	Reduction of spontaneous locomotor activity in Albino Swiss mouse at 20 mg/kg, ip during 6 mins	Mus musculus	CHEMBL1137726	18995929	2009	Eur. J. Med. Chem.
CHEMBL1002485	Effect on spontaneous locomotor activity in Albino Swiss mouse at 20 mg/kg, ip during 30 mins	Mus musculus	CHEMBL1137726	18995929	2009	Eur. J. Med. Chem.
CHEMBL1002486	Reduction of spontaneous locomotor activity in Albino Swiss mouse at 20 mg/kg, ip during 30 mins	Mus musculus	CHEMBL1137726	18995929	2009	Eur. J. Med. Chem.
CHEMBL1002487	Effect on spontaneous locomotor activity in Albino Swiss mouse at 20 mg/kg, ip during 6 mins	Mus musculus	CHEMBL1137726	18995929	2009	Eur. J. Med. Chem.
CHEMBL1002488	Effect on spontaneous locomotor activity in Albino Swiss mouse assessed as number of light-beam crossings in actiometers pretreated for 30 mins at 10 mg/kg, ip measured during 30 mins post drug dose	Mus musculus	CHEMBL1137726	18995929	2009	Eur. J. Med. Chem.
CHEMBL1002489	Effect on spontaneous locomotor activity in Albino Swiss mouse assessed as number of light-beam crossings in actiometers pretreated for 30 mins at 20 mg/kg, ip measured during 6 mins post drug dose	Mus musculus	CHEMBL1137726	18995929	2009	Eur. J. Med. Chem.
CHEMBL1002863	Antiinflammatory activity against carrageenan-induced paw edema in Wistar rat at 200 mg/kg, po administered 1 hr before inflammation induction measured after 3 hrs of carrageenan challenge relative to control	Rattus norvegicus	CHEMBL1148970	15620243	2004	J. Nat. Prod.
CHEMBL1002864	Antiinflammatory activity against carrageenan-induced paw edema in Wistar rat at 25 mg/kg, po administered 1 hr before inflammation induction measured after 3 hrs of carrageenan challenge relative to control	Rattus norvegicus	CHEMBL1148970	15620243	2004	J. Nat. Prod.
CHEMBL1002894	Increase in extracellular glycine level in mouse striatum at 10 mg/kg, po after 40 mins relative to control	Mus musculus	CHEMBL1141693	18752953	2008	Bioorg. Med. Chem. Lett.
CHEMBL1002895	Increase in extracellular glycine level in mouse striatum at 10 mg/kg, po after 140 mins relative to control	Mus musculus	CHEMBL1141693	18752953	2008	Bioorg. Med. Chem. Lett.
CHEMBL1002936	Antithrombotic activity in Sprague-Dawley rat venous thrombus model assessed as inhibition of thrombus formation at 3.25 mg/kg, iv administered 2 hrs after ligation measured after 24 hrs relative to control	Rattus norvegicus	CHEMBL1141722	18790647	2008	Bioorg. Med. Chem.
CHEMBL1002937	Antithrombotic activity in Sprague-Dawley rat venous thrombus model assessed as inhibition of thrombus formation at 2 mg/kg, iv administered 2 hrs after ligation measured after 24 hrs relative to control	Rattus norvegicus	CHEMBL1141722	18790647	2008	Bioorg. Med. Chem.
CHEMBL1002938	Antithrombotic activity in rat venous thrombosis model assessed as inhibition of thrombus formation at 1.2 mg/kg	Rattus norvegicus	CHEMBL1141722	18790647	2008	Bioorg. Med. Chem.
CHEMBL1002939	Neuroprotective effect against middle cerebral artery occlusion-induced focal cerebral ischemia in Sprague-Dawley rat assessed as reduction in infarct area at 80 mg/kg, ip administered 1 hr after MCA occlusion measured after 24 hrs of reperfusion by TTC staining relative to control	Rattus norvegicus	CHEMBL1141722	18790647	2008	Bioorg. Med. Chem.
CHEMBL1002940	Neuroprotective effect against middle cerebral artery occlusion-induced focal cerebral ischemia in Sprague-Dawley rat assessed as reduction in infarct area at 50 mg/kg, ip administered 1 hr after MCA occlusion measured after 24 hrs of reperfusion by TTC staining relative to control	Rattus norvegicus	CHEMBL1141722	18790647	2008	Bioorg. Med. Chem.
CHEMBL1002941	Neuroprotective effect against middle cerebral artery occlusion-induced focal cerebral ischemia in Sprague-Dawley rat assessed as reduction in infarct area at 65 mg/kg, ip administered 1 hr after MCA occlusion measured after 24 hrs of reperfusion by TTC staining relative to control	Rattus norvegicus	CHEMBL1141722	18790647	2008	Bioorg. Med. Chem.
CHEMBL1002942	Neuroprotective effect against middle cerebral artery occlusion-induced focal cerebral ischemia in Sprague-Dawley rat assessed as reduction in infarct area at 62 mg/kg, ip administered 1 hr after MCA occlusion measured after 24 hrs of reperfusion by TTC staining relative to control	Rattus norvegicus	CHEMBL1141722	18790647	2008	Bioorg. Med. Chem.
CHEMBL1002994	Inhibition of CP-55940-induced hypothermia in NSA mouse at 3 mg/kg, ip dosed 30 mins before CP-55940 challenge measured 60 mins post dose	Mus musculus	CHEMBL1138444	19338356	2009	J. Med. Chem.
CHEMBL1002995	Inhibition of CP-55940-induced hypothermia in NSA mouse at 1 mg/kg, ip dosed 30 mins before CP-55940 challenge measured 60 mins post dose	Mus musculus	CHEMBL1138444	19338356	2009	J. Med. Chem.
CHEMBL1002996	Inhibition of food intake in 18 hrs fasted Sprague-Dawley rat at 10 mg/kg, po after 2.5 hrs relative to control	Rattus norvegicus	CHEMBL1138444	19338356	2009	J. Med. Chem.
CHEMBL1002997	Induction of weight loss in high fat diet fed DIO C57BL/6 mouse at 10 mg/kg, po dosed once daily after 15 days relative to basal body weight	Mus musculus	CHEMBL1138444	19338356	2009	J. Med. Chem.
CHEMBL1003116	Analgesic activity in icv dosed Swiss-Webster mouse after 10 mins by hot plate test	Mus musculus	CHEMBL1156628	18680274	2008	J. Med. Chem.
CHEMBL1003117	Analgesic activity in icv dosed Swiss-Webster mouse by tail flick test	Mus musculus	CHEMBL1156628	18680274	2008	J. Med. Chem.
CHEMBL1003118	Effect on spleen weight in Lewis rat with implanted cotton pellets at 19 mg/kg, po bid	Rattus norvegicus	CHEMBL1156642	18691892	2008	Bioorg. Med. Chem.
CHEMBL1003119	Effect on thymus weight in Lewis rat with implanted cotton pellets at 1.0 mg/kg, po bid	Rattus norvegicus	CHEMBL1156642	18691892	2008	Bioorg. Med. Chem.
CHEMBL1003120	Effect on thymus weight in Lewis rat with implanted cotton pellets at 2.5 mg/kg, po bid	Rattus norvegicus	CHEMBL1156642	18691892	2008	Bioorg. Med. Chem.
CHEMBL1003121	Effect on thymus weight in Lewis rat with implanted cotton pellets at 6.0 mg/kg, po bid	Rattus norvegicus	CHEMBL1156642	18691892	2008	Bioorg. Med. Chem.
CHEMBL1003122	Effect on thymus weight in Lewis rat with implanted cotton pellets at 5.0 mg/kg, po bid	Rattus norvegicus	CHEMBL1156642	18691892	2008	Bioorg. Med. Chem.
CHEMBL1003123	Effect on thymus weight in Lewis rat with implanted cotton pellets at 10 mg/kg, po bid	Rattus norvegicus	CHEMBL1156642	18691892	2008	Bioorg. Med. Chem.
CHEMBL1003124	Effect on thymus weight in Lewis rat with implanted cotton pellets at 19 mg/kg, po bid	Rattus norvegicus	CHEMBL1156642	18691892	2008	Bioorg. Med. Chem.
CHEMBL1003125	Effect on adrenal weight in Lewis rat with implanted cotton pellets at 1.0 mg/kg, po bid	Rattus norvegicus	CHEMBL1156642	18691892	2008	Bioorg. Med. Chem.
CHEMBL1003126	Effect on adrenal weight in Lewis rat with implanted cotton pellets at 2.5 mg/kg, po bid	Rattus norvegicus	CHEMBL1156642	18691892	2008	Bioorg. Med. Chem.
CHEMBL1003127	Effect on adrenal weight in Lewis rat with implanted cotton pellets at 6.0 mg/kg, po bid	Rattus norvegicus	CHEMBL1156642	18691892	2008	Bioorg. Med. Chem.
CHEMBL1003128	Effect on adrenal weight in Lewis rat with implanted cotton pellets at 5.0 mg/kg, po bid	Rattus norvegicus	CHEMBL1156642	18691892	2008	Bioorg. Med. Chem.
CHEMBL1003129	Effect on adrenal weight in Lewis rat with implanted cotton pellets at 10 mg/kg, po bid	Rattus norvegicus	CHEMBL1156642	18691892	2008	Bioorg. Med. Chem.
CHEMBL1003130	Effect on adrenal weight in Lewis rat with implanted cotton pellets at 19 mg/kg, po bid	Rattus norvegicus	CHEMBL1156642	18691892	2008	Bioorg. Med. Chem.
CHEMBL1003131	Inhibition of granuloma formation in cotton pellet implanted Lewis rat at 6.0 mg/kg, po bid	Rattus norvegicus	CHEMBL1156642	18691892	2008	Bioorg. Med. Chem.
CHEMBL1003132	Inhibition of granuloma formation in cotton pellet implanted Lewis rat at 2.5 mg/kg, po bid	Rattus norvegicus	CHEMBL1156642	18691892	2008	Bioorg. Med. Chem.
CHEMBL1003133	Effect on plasma glucose level in Lewis rat with implanted cotton pellets at 10 mg/kg, po by oral glucose tolerance test	Rattus norvegicus	CHEMBL1156642	18691892	2008	Bioorg. Med. Chem.
CHEMBL1003134	Effect on plasma glucose level in Lewis rat with implanted cotton pellets at 19 mg/kg, po by oral glucose tolerance test	Rattus norvegicus	CHEMBL1156642	18691892	2008	Bioorg. Med. Chem.
CHEMBL1003135	Effect on plasma glucose level in Lewis rat with implanted cotton pellets at 2.5 mg/kg, po by oral glucose tolerance test	Rattus norvegicus	CHEMBL1156642	18691892	2008	Bioorg. Med. Chem.
CHEMBL1003136	Effect on plasma glucose level in Lewis rat with implanted cotton pellets at 6.0 mg/kg, po by oral glucose tolerance test	Rattus norvegicus	CHEMBL1156642	18691892	2008	Bioorg. Med. Chem.
CHEMBL1003137	Effect on plasma glucose level in nonfasted Zucker fatty rat at 0.3 mg/kg, after 5 days	Rattus norvegicus	CHEMBL1156642	18691892	2008	Bioorg. Med. Chem.
CHEMBL1003138	Effect on body weight change in Zucker fatty rat at 0.3 mg/kg, after 5 days	Rattus norvegicus	CHEMBL1156642	18691892	2008	Bioorg. Med. Chem.
CHEMBL1003140	Effect on plasma insulin level in Zucker fatty rat at 0.3 mg/kg, after 5 days	Rattus norvegicus	CHEMBL1156642	18691892	2008	Bioorg. Med. Chem.
CHEMBL1003142	Inhibition of granuloma formation in cotton pellet implanted Lewis rat at 10 mg/kg, po bid	Rattus norvegicus	CHEMBL1156642	18691892	2008	Bioorg. Med. Chem.
CHEMBL1003143	Inhibition of granuloma formation in cotton pellet implanted Lewis rat at 19 mg/kg, po bid	Rattus norvegicus	CHEMBL1156642	18691892	2008	Bioorg. Med. Chem.
CHEMBL1003151	Suppression of appetite in orally dosed spontaneously feeding Wistar rat model	Rattus norvegicus	CHEMBL1140049	18712856	2008	J. Med. Chem.
CHEMBL1003152	Suppression of appetite in orally dosed DIO C57BL/6 mouse model	Mus musculus	CHEMBL1140049	18712856	2008	J. Med. Chem.
CHEMBL1003153	Decrease in body weight in DIO C57BL/6 mouse model at 20 mg/kg, po qd for 21 days	Mus musculus	CHEMBL1140049	18712856	2008	J. Med. Chem.
CHEMBL1003154	Decrease in body weight in DIO C57BL/6 mouse model at 10 mg/kg, po qd for 14 days	Mus musculus	CHEMBL1140049	18712856	2008	J. Med. Chem.
CHEMBL1003192	Anesthetic potency in Sprague-Dawley rat assessed as loss of righting reflex	Rattus norvegicus	CHEMBL1156442	17311911	2007	J. Biol. Chem.
CHEMBL1003502	Central nervous system depression activity in mouse assessed as decrease in locomotor activity at 50 mg/kg, ip	Mus musculus	CHEMBL1146398	9214727	1997	J. Nat. Prod.
CHEMBL1003503	Central nervous system depression activity in mouse assessed as decrease in touch response at 50 mg/kg, ip	Mus musculus	CHEMBL1146398	9214727	1997	J. Nat. Prod.
CHEMBL1003504	Central nervous system depression activity in mouse assessed as staggering gait at 50 mg/kg, ip after 40 mins	Mus musculus	CHEMBL1146398	9214727	1997	J. Nat. Prod.
CHEMBL1003505	Central nervous system depression activity in mouse assessed as decrease in touch response at 25 mg/kg, ip	Mus musculus	CHEMBL1146398	9214727	1997	J. Nat. Prod.
CHEMBL1003506	Central nervous system depression activity in mouse assessed as staggering gait at 25 mg/kg, ip after 30 mins	Mus musculus	CHEMBL1146398	9214727	1997	J. Nat. Prod.
CHEMBL1003507	Central nervous system depression activity in mouse assessed as fast respiration at 50 mg/kg, ip after 40 mins	Mus musculus	CHEMBL1146398	9214727	1997	J. Nat. Prod.
CHEMBL1003508	Central nervous system depression activity in mouse assessed as abduction of limbs at 50 mg/kg, ip after 60 mins	Mus musculus	CHEMBL1146398	9214727	1997	J. Nat. Prod.
CHEMBL1003509	Central nervous system depression activity in mouse assessed as tremors on movement at 50 mg/kg, ip after 60 mins	Mus musculus	CHEMBL1146398	9214727	1997	J. Nat. Prod.
CHEMBL1003510	Central nervous system depression activity in mouse assessed as induction of passivity at 50 mg/kg, ip after 60 mins	Mus musculus	CHEMBL1146398	9214727	1997	J. Nat. Prod.
CHEMBL1003511	Central nervous system depression activity in mouse assessed as decrease in body and limb tone at 50 mg/kg, ip after 60 mins	Mus musculus	CHEMBL1146398	9214727	1997	J. Nat. Prod.
CHEMBL1003512	Central nervous system depression activity in mouse assessed as ptosis at 25 mg/kg, ip	Mus musculus	CHEMBL1146398	9214727	1997	J. Nat. Prod.
CHEMBL1003513	Central nervous system depression activity in mouse assessed as staggering gait at 25 mg/kg, ip	Mus musculus	CHEMBL1146398	9214727	1997	J. Nat. Prod.
CHEMBL1003514	Central nervous system depression activity in mouse assessed as passivity at 25 mg/kg, ip	Mus musculus	CHEMBL1146398	9214727	1997	J. Nat. Prod.
CHEMBL1003535	Antihyperglycemic activity in streptozotocin-induced nonfasted diabetic rat assessed as decrease in blood glucose level at 20 mg/kg, po administered for 3 days measured 1 hr after last dose	Rattus norvegicus	CHEMBL1146404	9214733	1997	J. Nat. Prod.
CHEMBL1003536	Effect on streptozotocin-induced nonfasted diabetic rat assessed as increase in blood glucose level at 20 mg/kg, po administered for 3 days measured 1 hr after last dose	Rattus norvegicus	CHEMBL1146404	9214733	1997	J. Nat. Prod.
CHEMBL1003537	Effect on nondiabetic rat assessed as blood glucose level per 100 mL at 20 mg/kg, po	Rattus norvegicus	CHEMBL1146404	9214733	1997	J. Nat. Prod.
CHEMBL1003538	Antihyperglycemic activity in streptozotocin-induced nonfasted diabetic rat assessed as decrease in blood glucose level at 30 mg/kg, po administered for 3 days measured 1 hr after last dose	Rattus norvegicus	CHEMBL1146404	9214733	1997	J. Nat. Prod.
CHEMBL1003539	Decrease in body weight in nondiabetic rat	Rattus norvegicus	CHEMBL1146404	9214733	1997	J. Nat. Prod.
CHEMBL1003552	Antiinflammatory activity against carrageenan-induced paw edema in Swiss mouse at 80 mg/kg, po administered 1 hr before carrageenan challenge measured after 3 hrs	Mus musculus	CHEMBL1148183	8377020	1993	J. Nat. Prod.
CHEMBL1003553	Antiinflammatory activity against carrageenan-induced paw edema in Swiss mouse at 25 mg/kg, po administered 1 hr before carrageenan challenge measured after 3 hrs	Mus musculus	CHEMBL1148183	8377020	1993	J. Nat. Prod.
CHEMBL1003554	Antiinflammatory activity against carrageenan-induced paw edema in Swiss mouse at 10 mg/kg, po administered 1 hr before carrageenan challenge measured after 3 hrs	Mus musculus	CHEMBL1148183	8377020	1993	J. Nat. Prod.
CHEMBL1003555	Antiinflammatory activity against carrageenan-induced paw edema in Swiss mouse at 80 mg/kg, po administered 1 hr before carrageenan challenge measured after 5 hrs	Mus musculus	CHEMBL1148183	8377020	1993	J. Nat. Prod.
CHEMBL1003556	Antiinflammatory activity against carrageenan-induced paw edema in Swiss mouse at 25 mg/kg, po administered 1 hr before carrageenan challenge measured after 5 hrs	Mus musculus	CHEMBL1148183	8377020	1993	J. Nat. Prod.
CHEMBL1003557	Antiinflammatory activity against carrageenan-induced paw edema in Swiss mouse at 10 mg/kg, po administered 1 hr before carrageenan challenge measured after 5 hrs	Mus musculus	CHEMBL1148183	8377020	1993	J. Nat. Prod.
CHEMBL1003558	Antiinflammatory activity against carrageenan-induced paw edema in po dosed Swiss mouse administered 1 hr before carrageenan challenge measured after 7 hrs	Mus musculus	CHEMBL1148183	8377020	1993	J. Nat. Prod.
CHEMBL1003593	Immunosuppressant activity in mouse assessed as suppression of T-cell proliferation at 5 mg/kg	Mus musculus	CHEMBL1151144	2199608	1990	J. Nat. Prod.
CHEMBL1003620	Inhibition of LPS-induced TNFalpha production in po dosed mouse	Mus musculus	CHEMBL1140868	19095454	2009	Bioorg. Med. Chem.
CHEMBL1003633	Inhibition of LPS-induced TNFalpha production in po dosed rat plasma	Rattus norvegicus	CHEMBL1140868	19095454	2009	Bioorg. Med. Chem.
CHEMBL1003634	Inhibition of TNFalpha production in mouse at 50 mg/kg, po after 1 hr	Mus musculus	CHEMBL1140868	19095454	2009	Bioorg. Med. Chem.
CHEMBL1003636	Inhibition of TNFalpha production in mouse at 100 mg/kg, po after 1 hr	Mus musculus	CHEMBL1140868	19095454	2009	Bioorg. Med. Chem.
CHEMBL1003674	Ex vivo histamine H3 receptor occupancy in rat striatum at 0.3 mg/kg, po	Rattus norvegicus	CHEMBL1143437	18922693	2008	Bioorg. Med. Chem. Lett.
CHEMBL1003686	Reduction of plasma nitrate level in LPS-challenged BALB/c mouse at 30 mg/kg, po	Mus musculus	CHEMBL1138485	19374401	2009	J. Med. Chem.
CHEMBL1003688	Reduction of plasma nitrate level in LPS-challenged po dosed BALB/c mouse	Mus musculus	CHEMBL1138485	19374401	2009	J. Med. Chem.
CHEMBL1003702	Antinociceptive activity against formalin-induced phase 2 pain in mouse paw assessed as pain behavior at 100 mg/kg, po pretreated 30 mins before formalin challenge relative to control	Mus musculus	CHEMBL1138485	19374401	2009	J. Med. Chem.
CHEMBL1003704	Antinociceptive activity against acetone-induced chronic constriction injury in mouse paw assessed as duration of pain behavior at 100 mg/kg, po pretreated 30 mins before formalin challenge relative to control	Mus musculus	CHEMBL1138485	19374401	2009	J. Med. Chem.
CHEMBL1003742	Antinociceptive activity in BALB/c mouse assessed as decrease in paw withdrawal latency at 0.25 mg/kg, po after 240 mins by hot plate method	Mus musculus	CHEMBL1138490	19378992	2009	J. Med. Chem.
CHEMBL1003743	Antinociceptive activity in BALB/c mouse assessed as decrease in paw withdrawal latency at 4.5 mg/kg, po after 240 mins by hot plate method	Mus musculus	CHEMBL1138490	19378992	2009	J. Med. Chem.
CHEMBL1003744	Antinociceptive activity in BALB/c mouse assessed as decrease in paw withdrawal latency at 0.5 mg/kg, po equimolar dose of nortriptyline after 240 mins by hot plate method	Mus musculus	CHEMBL1138490	19378992	2009	J. Med. Chem.
CHEMBL1003745	Antinociceptive activity in BALB/c mouse assessed as decrease in paw withdrawal latency at 0.25 mg/kg, po equimolar dose of nortriptyline after 240 mins by hot plate method	Mus musculus	CHEMBL1138490	19378992	2009	J. Med. Chem.
CHEMBL1003746	Antinociceptive activity in BALB/c mouse assessed as decrease in paw withdrawal latency at 4.5 mg/kg, po equimolar dose of nortriptyline after 240 mins by hot plate method	Mus musculus	CHEMBL1138490	19378992	2009	J. Med. Chem.
CHEMBL1003747	Antinociceptive activity in BALB/c mouse assessed as decrease in paw withdrawal latency at 10 mg/kg, po after 240 mins by hot plate method	Mus musculus	CHEMBL1138490	19378992	2009	J. Med. Chem.
CHEMBL1003748	Antinociceptive activity in BALB/c mouse assessed as paw withdrawal latency at 0.4 mg/kg, po after 2 to 4 hrs by hot plate method	Mus musculus	CHEMBL1138490	19378992	2009	J. Med. Chem.
CHEMBL1003749	Antinociceptive activity in BALB/c mouse assessed as decrease in paw withdrawal latency at 10 mg/kg, po equimolar dose of nortriptyline after 240 mins by hot plate method	Mus musculus	CHEMBL1138490	19378992	2009	J. Med. Chem.
CHEMBL1003750	Antinociceptive activity in BALB/c mouse assessed as decrease in paw withdrawal latency at 20 to 40 mg/kg, po equimolar dose of nortriptyline after 240 mins by hot plate method	Mus musculus	CHEMBL1138490	19378992	2009	J. Med. Chem.
CHEMBL1003751	Antinociceptive activity in BALB/c mouse assessed as paw withdrawal latency at 0.4 mg/kg, po equimolar dose of nortriptyline after 2 to 4 hrs by hot plate method	Mus musculus	CHEMBL1138490	19378992	2009	J. Med. Chem.
CHEMBL1003752	Antinociceptive activity in BALB/c mouse assessed as increase in paw withdrawal latency time at 0.2 mg/kg, po daily for 12 days measured after 3 to 5 hrs on day 1	Mus musculus	CHEMBL1138490	19378992	2009	J. Med. Chem.
CHEMBL1003753	Antinociceptive activity in BALB/c mouse assessed as increase in paw withdrawal latency time at 0.2 mg/kg, po equimolar dose of nortriptyline daily measured after 3 to 5 hrs on day 1	Mus musculus	CHEMBL1138490	19378992	2009	J. Med. Chem.
CHEMBL1003754	Antinociceptive activity in BALB/c mouse assessed as increase in paw withdrawal latency time at 0.2 mg/kg, po equimolar dose of nortriptyline daily measured after 3 to 5 hrs on day 3 to 12	Mus musculus	CHEMBL1138490	19378992	2009	J. Med. Chem.
CHEMBL1003755	Suppression of intracerebroventricular injected D-trp34NPY-induced food intake in SD rat at 10 mg/kg, po administered 2 hrs prior to ICV injection measured after 2 hrs of D-trp34NPY challenge	Rattus norvegicus	CHEMBL1141687	18723347	2008	Bioorg. Med. Chem. Lett.
CHEMBL1003871	Antinociceptive activity in Swiss-Webster mouse at 10 ug, icv after 10 mins by hot plate test in presence of naltrindole	Mus musculus	CHEMBL1156628	18680274	2008	J. Med. Chem.
CHEMBL1003872	Antinociceptive activity in Swiss-Webster mouse at 10 ug, icv after 10 mins by hot plate test in presence of naloxone	Mus musculus	CHEMBL1156628	18680274	2008	J. Med. Chem.
CHEMBL1003873	Antinociceptive activity in Swiss-Webster mouse at 10 ug, icv by tail flick test in presence of naltrindole	Mus musculus	CHEMBL1156628	18680274	2008	J. Med. Chem.
CHEMBL1003874	Antinociceptive activity in Swiss-Webster mouse at 10 ug, icv by tail flick test in presence of naloxone	Mus musculus	CHEMBL1156628	18680274	2008	J. Med. Chem.
CHEMBL1003877	Inhibition of LPS-induced pulmonary inflammation in rat at 3 mg/kg, po	Rattus norvegicus	CHEMBL1157355	18686943	2008	J. Med. Chem.
CHEMBL1003920	Inhibition of MET phosphorylation in human GTL16 cells xenografted in BALB/c mouse at 6.25 mg/kg, po administered as single dose	Mus musculus	CHEMBL1157356	18690676	2008	J. Med. Chem.
CHEMBL1003921	Inhibition of MET phosphorylation in human GTL16 cells xenografted in BALB/c mouse at 25 mg/kg, po administered as single dose after 8 hrs	Mus musculus	CHEMBL1157356	18690676	2008	J. Med. Chem.
CHEMBL1003922	Inhibition of MET phosphorylation in human GTL16 cells xenografted in BALB/c mouse at 25 mg/kg, po administered as single dose after 24 hrs	Mus musculus	CHEMBL1157356	18690676	2008	J. Med. Chem.
CHEMBL1003923	Inhibition of MET phosphorylation in human GTL16 cells xenografted po dosed BALB/c mouse	Mus musculus	CHEMBL1157356	18690676	2008	J. Med. Chem.
CHEMBL1003952	Analgesic activity in ICR mouse assessed as pain threshold variation at 0.013 mmol/kg, ip after 30 mins by tail flick test relative to control	Mus musculus	CHEMBL1156678	17804120	2008	Eur. J. Med. Chem.
CHEMBL1003953	Analgesic activity in ICR mouse assessed as pain threshold variation at 0.013 mmol/kg, ip after 60 mins by tail flick test relative to control	Mus musculus	CHEMBL1156678	17804120	2008	Eur. J. Med. Chem.
CHEMBL1003954	Analgesic activity in ICR mouse assessed as pain threshold variation at 0.013 mmol/kg, ip after 90 mins by tail flick test relative to control	Mus musculus	CHEMBL1156678	17804120	2008	Eur. J. Med. Chem.
CHEMBL1003955	Analgesic activity in ICR mouse assessed as pain threshold variation at 0.013 mmol/kg, ip after 120 mins by tail flick test relative to control	Mus musculus	CHEMBL1156678	17804120	2008	Eur. J. Med. Chem.
CHEMBL1004074	Antiinflammatory activity in mouse assessed as inhibition of LPS-induced TNFalpha upregulation at 0.0216 ug, po measured 2 hrs after LPS challenge	Mus musculus	CHEMBL1136923	19425597	2009	J. Med. Chem.
CHEMBL1004075	Antiinflammatory activity in mouse assessed as inhibition of LPS-induced TNFalpha upregulation at 0.078 ug, po measured 2 hrs after LPS challenge	Mus musculus	CHEMBL1136923	19425597	2009	J. Med. Chem.
CHEMBL1004076	Antiinflammatory activity in mouse assessed as inhibition of LPS-induced TNFalpha upregulation at 0.000216 mg, po measured 2 hrs after LPS challenge	Mus musculus	CHEMBL1136923	19425597	2009	J. Med. Chem.
CHEMBL1004077	Antiinflammatory activity in mouse assessed as inhibition of LPS-induced TNFalpha upregulation at 0.000864 mg, po measured 2 hrs after LPS challenge	Mus musculus	CHEMBL1136923	19425597	2009	J. Med. Chem.
CHEMBL1004078	Antiinflammatory activity in mouse assessed as inhibition of LPS-induced TNFalpha upregulation at 0.0065 mg, po measured 2 hrs after LPS challenge	Mus musculus	CHEMBL1136923	19425597	2009	J. Med. Chem.
CHEMBL1004079	Antiinflammatory activity in mouse assessed as inhibition of LPS-induced TNFalpha upregulation at 0.0216 mg, po measured 2 hrs after LPS challenge	Mus musculus	CHEMBL1136923	19425597	2009	J. Med. Chem.
CHEMBL1004080	Antiinflammatory activity in mouse assessed as inhibition of LPS-induced TNFalpha upregulation at 0.065 mg, po measured 2 hrs after LPS challenge	Mus musculus	CHEMBL1136923	19425597	2009	J. Med. Chem.
CHEMBL1004081	Antiinflammatory activity in mouse assessed as inhibition of LPS-induced TNFalpha upregulation at 0.216 mg, po measured 2 hrs after LPS challenge	Mus musculus	CHEMBL1136923	19425597	2009	J. Med. Chem.
CHEMBL1004082	Antiinflammatory activity in mouse assessed as inhibition of LPS-induced TNFalpha upregulation at 0.0016 ug, sc measured 2 hrs after LPS challenge	Mus musculus	CHEMBL1136923	19425597	2009	J. Med. Chem.
CHEMBL1004083	Antiinflammatory activity in mouse assessed as inhibition of LPS-induced TNFalpha upregulation at 0.0066 ug, sc measured 2 hrs after LPS challenge	Mus musculus	CHEMBL1136923	19425597	2009	J. Med. Chem.
CHEMBL1004084	Antiinflammatory activity in mouse assessed as inhibition of LPS-induced TNFalpha upregulation at 0.016 ug, sc measured 2 hrs after LPS challenge	Mus musculus	CHEMBL1136923	19425597	2009	J. Med. Chem.
CHEMBL1004085	Antiinflammatory activity in mouse assessed as inhibition of LPS-induced TNFalpha upregulation at 0.00016 mg, sc measured 2 hrs after LPS challenge	Mus musculus	CHEMBL1136923	19425597	2009	J. Med. Chem.
CHEMBL1004086	Antiinflammatory activity in mouse assessed as inhibition of LPS-induced TNFalpha upregulation at 0.0016 mg, sc measured 2 hrs after LPS challenge	Mus musculus	CHEMBL1136923	19425597	2009	J. Med. Chem.
CHEMBL1004087	Antiinflammatory activity in mouse assessed as inhibition of LPS-induced TNFalpha upregulation at 0.016 mg, sc measured 2 hrs after LPS challenge	Mus musculus	CHEMBL1136923	19425597	2009	J. Med. Chem.
CHEMBL1004139	Antiinflammatory activity in mouse assessed as inhibition of LPS-induced TNFalpha upregulation at 540 pg, po measured 2 hrs after LPS challenge	Mus musculus	CHEMBL1136923	19425597	2009	J. Med. Chem.
CHEMBL1004140	Antiinflammatory activity in mouse assessed as inhibition of LPS-induced TNFalpha upregulation at 0.0027 ug, po measured 2 hrs after LPS challenge	Mus musculus	CHEMBL1136923	19425597	2009	J. Med. Chem.
CHEMBL1004141	Antiinflammatory activity in mouse assessed as inhibition of LPS-induced TNFalpha upregulation at 0.0186 ug, po measured 2 hrs after LPS challenge	Mus musculus	CHEMBL1136923	19425597	2009	J. Med. Chem.
CHEMBL1004142	Antiinflammatory activity in mouse assessed as inhibition of LPS-induced TNFalpha upregulation at 0.068 ug, po measured 2 hrs after LPS challenge	Mus musculus	CHEMBL1136923	19425597	2009	J. Med. Chem.
CHEMBL1004143	Antiinflammatory activity in mouse assessed as inhibition of LPS-induced TNFalpha upregulation at 0.75 ug, po measured 2 hrs after LPS challenge	Mus musculus	CHEMBL1136923	19425597	2009	J. Med. Chem.
CHEMBL1004144	Antiinflammatory activity in mouse assessed as inhibition of LPS-induced TNFalpha upregulation at 0.0186 mg, po measured 2 hrs after LPS challenge	Mus musculus	CHEMBL1136923	19425597	2009	J. Med. Chem.
CHEMBL1004145	Antiinflammatory activity in mouse assessed as inhibition of LPS-induced TNFalpha upregulation at 0.0013 ug, sc measured 2 hrs after LPS challenge	Mus musculus	CHEMBL1136923	19425597	2009	J. Med. Chem.
CHEMBL1004146	Antiinflammatory activity in mouse assessed as inhibition of LPS-induced TNFalpha upregulation at 0.0055 ug, sc measured 2 hrs after LPS challenge	Mus musculus	CHEMBL1136923	19425597	2009	J. Med. Chem.
CHEMBL1004147	Antiinflammatory activity in mouse assessed as inhibition of LPS-induced TNFalpha upregulation at 0.013 ug, sc measured 2 hrs after LPS challenge	Mus musculus	CHEMBL1136923	19425597	2009	J. Med. Chem.
CHEMBL1004148	Antiinflammatory activity in mouse assessed as inhibition of LPS-induced TNFalpha upregulation at 0.00013 mg, sc measured 2 hrs after LPS challenge	Mus musculus	CHEMBL1136923	19425597	2009	J. Med. Chem.
CHEMBL1004149	Antiinflammatory activity in mouse assessed as inhibition of LPS-induced TNFalpha upregulation at 0.0013 mg, sc measured 2 hrs after LPS challenge	Mus musculus	CHEMBL1136923	19425597	2009	J. Med. Chem.
CHEMBL1004150	Antiinflammatory activity in mouse assessed as inhibition of LPS-induced TNFalpha upregulation at 0.013 mg, sc measured 2 hrs after LPS challenge	Mus musculus	CHEMBL1136923	19425597	2009	J. Med. Chem.
CHEMBL1004151	Antiinflammatory activity in mouse assessed as inhibition of LPS-induced TNFalpha upregulation at 450 pg, po measured 2 hrs after LPS challenge	Mus musculus	CHEMBL1136923	19425597	2009	J. Med. Chem.
CHEMBL1004267	Antipruritic activity in ddY mouse assessed as inhibition of compound 48/80-induced nose scratching behavior at 10 mg/kg, po for 20 mins preincubated 24 hrs before compound 48/80 challenge	Mus musculus	CHEMBL1150946	9748380	1998	J. Nat. Prod.
CHEMBL1004358	Antihyperlipidemic activity in olive oil-treated ddY mouse assessed as serum triglyceride level at 500 mg/kg, po after 4 hrs	Mus musculus	CHEMBL1141803	16180814	2005	J. Nat. Prod.
CHEMBL1004359	Antihyperlipidemic activity in olive oil-treated ddY mouse assessed as serum triglyceride level at 125 mg/kg, po after 6 hrs	Mus musculus	CHEMBL1141803	16180814	2005	J. Nat. Prod.
CHEMBL1004360	Antihyperlipidemic activity in olive oil-treated ddY mouse assessed as serum triglyceride level at 250 mg/kg, po after 6 hrs	Mus musculus	CHEMBL1141803	16180814	2005	J. Nat. Prod.
CHEMBL1004361	Antihyperlipidemic activity in olive oil-treated ddY mouse assessed as serum triglyceride level at 500 mg/kg, po after 6 hrs	Mus musculus	CHEMBL1141803	16180814	2005	J. Nat. Prod.
CHEMBL1004362	Antihyperlipidemic activity in olive oil-treated ddY mouse assessed as serum triglyceride level at 25 mg/kg, po after 2 hrs	Mus musculus	CHEMBL1141803	16180814	2005	J. Nat. Prod.
CHEMBL1004363	Antihyperlipidemic activity in olive oil-treated ddY mouse assessed as serum triglyceride level at 50 mg/kg, po after 2 hrs	Mus musculus	CHEMBL1141803	16180814	2005	J. Nat. Prod.
CHEMBL1004364	Antihyperlipidemic activity in olive oil-treated ddY mouse assessed as serum triglyceride level at 100 mg/kg, po after 2 hrs	Mus musculus	CHEMBL1141803	16180814	2005	J. Nat. Prod.
CHEMBL1004365	Antihyperlipidemic activity in olive oil-treated ddY mouse assessed as serum triglyceride level at 25 mg/kg, po after 4 hrs	Mus musculus	CHEMBL1141803	16180814	2005	J. Nat. Prod.
CHEMBL1004366	Antihyperlipidemic activity in olive oil-treated ddY mouse assessed as serum triglyceride level at 50 mg/kg, po after 4 hrs	Mus musculus	CHEMBL1141803	16180814	2005	J. Nat. Prod.
CHEMBL1004367	Antihyperlipidemic activity in olive oil-treated ddY mouse assessed as serum triglyceride level at 100 mg/kg, po after 4 hrs	Mus musculus	CHEMBL1141803	16180814	2005	J. Nat. Prod.
CHEMBL1004368	Antihyperlipidemic activity in olive oil-treated ddY mouse assessed as serum triglyceride level at 25 mg/kg, po after 6 hrs	Mus musculus	CHEMBL1141803	16180814	2005	J. Nat. Prod.
CHEMBL1004369	Antihyperlipidemic activity in olive oil-treated ddY mouse assessed as serum triglyceride level at 50 mg/kg, po after 6 hrs	Mus musculus	CHEMBL1141803	16180814	2005	J. Nat. Prod.
CHEMBL1004370	Antihyperlipidemic activity in olive oil-treated ddY mouse assessed as serum triglyceride level at 100 mg/kg, po after 6 hrs	Mus musculus	CHEMBL1141803	16180814	2005	J. Nat. Prod.
CHEMBL1004371	Antihyperlipidemic activity in olive oil-treated ddY mouse assessed as serum triglyceride level at 6.25 mg/kg, po after 2 hrs	Mus musculus	CHEMBL1141803	16180814	2005	J. Nat. Prod.
CHEMBL1004372	Antihyperlipidemic activity in olive oil-treated ddY mouse assessed as serum triglyceride level at 12.5 mg/kg, po after 2 hrs	Mus musculus	CHEMBL1141803	16180814	2005	J. Nat. Prod.
CHEMBL1004373	Antihyperlipidemic activity in olive oil-treated ddY mouse assessed as serum triglyceride level at 6.25 mg/kg, po after 4 hrs	Mus musculus	CHEMBL1141803	16180814	2005	J. Nat. Prod.
CHEMBL1004374	Antihyperlipidemic activity in olive oil-treated ddY mouse assessed as serum triglyceride level at 12.5 mg/kg, po after 4 hrs	Mus musculus	CHEMBL1141803	16180814	2005	J. Nat. Prod.
CHEMBL1004375	Antihyperlipidemic activity in olive oil-treated ddY mouse assessed as serum triglyceride level at 6.25 mg/kg, po after 6 hrs	Mus musculus	CHEMBL1141803	16180814	2005	J. Nat. Prod.
CHEMBL1004376	Antihyperlipidemic activity in olive oil-treated ddY mouse assessed as serum triglyceride level at 12.5 mg/kg, po after 6 hrs	Mus musculus	CHEMBL1141803	16180814	2005	J. Nat. Prod.
CHEMBL1004429	Effect on renal excretion in Wistar rat assessed as inulin clearance at 4 mg/kg/hr, iv administered 30 mins after inulin infusion (RVb=6.66 ml/min/kg)	Rattus norvegicus	CHEMBL1159032	1517741	1992	J. Nat. Prod.
CHEMBL1004430	Effect on renal excretion in Wistar rat assessed as inulin clearance at 8 mg/kg/hr, iv administered 30 mins after inulin infusion (RVb=6.33 ml/min/kg)	Rattus norvegicus	CHEMBL1159032	1517741	1992	J. Nat. Prod.
CHEMBL1004431	Effect on renal excretion in Wistar rat assessed as inulin clearance at 12 mg/kg/hr, iv administered 30 mins after inulin infusion (RVb=5.69 ml/min/kg)	Rattus norvegicus	CHEMBL1159032	1517741	1992	J. Nat. Prod.
CHEMBL1004432	Effect on renal excretion in Wistar rat assessed as inulin clearance at 16 mg/kg/hr, iv administered 30 mins after inulin infusion (RVb=6.29 ml/min/kg)	Rattus norvegicus	CHEMBL1159032	1517741	1992	J. Nat. Prod.
CHEMBL1004433	Effect on renal excretion in Wistar rat assessed as p-aminohippuric acid clearance at 4 mg/kg/hr, iv administered 30 mins after p-aminohippuric acid infusion (RVb=12.88 ml/min/kg)	Rattus norvegicus	CHEMBL1159032	1517741	1992	J. Nat. Prod.
CHEMBL1004434	Effect on renal excretion in Wistar rat assessed as p-aminohippuric acid clearance at 8 mg/kg/hr, iv administered 30 mins after p-aminohippuric acid infusion (RVb=15.60 ml/min/kg)	Rattus norvegicus	CHEMBL1159032	1517741	1992	J. Nat. Prod.
CHEMBL1004435	Effect on renal excretion in Wistar rat assessed as p-aminohippuric acid clearance at 12 mg/kg/hr, iv administered 30 mins after p-aminohippuric acid infusion (RVb=15.38 ml/min/kg)	Rattus norvegicus	CHEMBL1159032	1517741	1992	J. Nat. Prod.
CHEMBL1004436	Effect on renal excretion in Wistar rat assessed as p-aminohippuric acid clearance at 16 mg/kg/hr, iv administered 30 mins after p-aminohippuric acid infusion (RVb=16.70 ml/min/kg)	Rattus norvegicus	CHEMBL1159032	1517741	1992	J. Nat. Prod.
CHEMBL1004477	Effect on compound 48/80-induced leukocyte recruitment in BALB/c mouse peritonitis model assessed as reduction in polymorphonuclear leucocyte count in peritoneal cavity at 50 mg/kg, ip administered 1 hr before compound 48/80 challenge	Mus musculus	CHEMBL1140871	19097798	2009	Bioorg. Med. Chem.
CHEMBL1004478	Effect on compound 48/80-induced leukocyte recruitment in BALB/c mouse peritonitis model assessed as reduction in polymorphonuclear leucocyte count in peritoneal cavity at 100 mg/kg, ip administered 1 hr before compound 48/80 challenge	Mus musculus	CHEMBL1140871	19097798	2009	Bioorg. Med. Chem.
CHEMBL1004479	Reduction of CD11b protein expression on neutrophils in BALB/c mouse compound 48/80-induced peritonitis model at 50 mg/kg, ip administered 1 hr before compound 48/80 challenge	Mus musculus	CHEMBL1140871	19097798	2009	Bioorg. Med. Chem.
CHEMBL1004530	Inhibition of DMBA-induced/TPA-promoted carcinogenesis in mouse assessed as reduction in skin papillomas bearing mouse at 85 nmol administered 1 hr before TPA treatment measured after 9 weeks	Mus musculus	CHEMBL1140893	19131254	2009	Bioorg. Med. Chem.
CHEMBL1004531	Inhibition of DMBA-induced/TPA-promoted carcinogenesis in mouse assessed as reduction in skin papillomas bearing mouse at 85 nmol administered 1 hr before TPA treatment measured after 15 weeks	Mus musculus	CHEMBL1140893	19131254	2009	Bioorg. Med. Chem.
CHEMBL1004532	Inhibition of DMBA-induced/TPA-promoted carcinogenesis in mouse assessed as reduction in skin papillomas bearing mouse at 85 nmol administered 1 hr before TPA treatment measured after 20 weeks	Mus musculus	CHEMBL1140893	19131254	2009	Bioorg. Med. Chem.
CHEMBL1004533	Inhibition of DMBA-induced/TPA-promoted carcinogenesis in mouse assessed as number of skin papillomas per mouse at 85 nmol administered 1 hr before TPA treatment measured after 10 weeks	Mus musculus	CHEMBL1140893	19131254	2009	Bioorg. Med. Chem.
CHEMBL1004534	Inhibition of DMBA-induced/TPA-promoted carcinogenesis in mouse assessed as number of skin papillomas per mouse at 85 nmol administered 1 hr before TPA treatment measured after 15 weeks	Mus musculus	CHEMBL1140893	19131254	2009	Bioorg. Med. Chem.
CHEMBL1004535	Inhibition of DMBA-induced/TPA-promoted carcinogenesis in mouse assessed as number of skin papillomas per mouse at 85 nmol administered 1 hr before TPA treatment measured after 20 weeks	Mus musculus	CHEMBL1140893	19131254	2009	Bioorg. Med. Chem.
CHEMBL1004536	Inhibition of DMBA-induced/TPA-promoted carcinogenesis in mouse assessed as reduction in skin papillomas bearing mouse at 85 nmol administered 1 hr before TPA treatment measured after 10 weeks	Mus musculus	CHEMBL1140893	19131254	2009	Bioorg. Med. Chem.
CHEMBL1004537	Inhibition of peroxynitrite-induced/TPA-promoted carcinogenesis in Sencar mouse assessed as reduction in skin papillomas bearing mouse at 85 nmol administered 1 hr before TPA treatment measured after 11 weeks	Mus musculus	CHEMBL1140893	19131254	2009	Bioorg. Med. Chem.
CHEMBL1004538	Inhibition of peroxynitrite-induced/TPA-promoted carcinogenesis in Sencar mouse assessed as reduction in skin papillomas bearing mouse at 85 nmol administered 1 hr before TPA treatment measured after 15 weeks	Mus musculus	CHEMBL1140893	19131254	2009	Bioorg. Med. Chem.
CHEMBL1004539	Inhibition of peroxynitrite-induced/TPA-promoted carcinogenesis in Sencar mouse assessed as reduction in skin papillomas bearing mouse at 85 nmol administered 1 hr before TPA treatment measured after 20 weeks	Mus musculus	CHEMBL1140893	19131254	2009	Bioorg. Med. Chem.
CHEMBL1004540	Inhibition of peroxynitrite-induced/TPA-promoted carcinogenesis in Sencar mouse assessed as number of skin papillomas per mouse at 85 nmol administered 1 hr before TPA treatment measured after 11 weeks	Mus musculus	CHEMBL1140893	19131254	2009	Bioorg. Med. Chem.
CHEMBL1004541	Inhibition of peroxynitrite-induced/TPA-promoted carcinogenesis in Sencar mouse assessed as number of skin papillomas per mouse at 85 nmol administered 1 hr before TPA treatment measured after 15 weeks	Mus musculus	CHEMBL1140893	19131254	2009	Bioorg. Med. Chem.
CHEMBL1004542	Inhibition of peroxynitrite-induced/TPA-promoted carcinogenesis in Sencar mouse assessed as number of skin papillomas per mouse at 85 nmol administered 1 hr before TPA treatment measured after 20 weeks	Mus musculus	CHEMBL1140893	19131254	2009	Bioorg. Med. Chem.
CHEMBL1004543	Inhibition of peroxynitrite-induced/TPA-promoted carcinogenesis in Sencar mouse assessed as number of skin papillomas per mouse at 85 nmol administered 1 hr before TPA treatment measured after 10 weeks	Mus musculus	CHEMBL1140893	19131254	2009	Bioorg. Med. Chem.
CHEMBL1004544	Inhibition of peroxynitrite-induced/TPA-promoted carcinogenesis in Sencar mouse assessed as reduction in skin papillomas bearing mouse at 85 nmol administered 1 hr before TPA treatment measured after 10 weeks	Mus musculus	CHEMBL1140893	19131254	2009	Bioorg. Med. Chem.
CHEMBL1004545	Reduction in peroxynitrite-induced/TPA-promoted number of skin papillomas in Sencar mouse after 20 weeks	Mus musculus	CHEMBL1140893	19131254	2009	Bioorg. Med. Chem.
CHEMBL1004995	Effect on spontaneous locomotor activity in Albino Swiss mouse assessed as number of light-beam crossings in actiometers pretreated for 30 mins at 20 mg/kg, ip measured during 30 mins post drug dose	Mus musculus	CHEMBL1137726	18995929	2009	Eur. J. Med. Chem.
CHEMBL1005067	Antiinflammatory activity against TPA-induced ear edema in mouse assessed per ear	Mus musculus	CHEMBL1145686	9051916	1997	J. Nat. Prod.
CHEMBL1005082	Hypoglycemic activity in normal ddY mouse at 1 mg/kg, ip assessed as blood glucose level per 100 mL blood after 4 hrs	Mus musculus	CHEMBL1145691	9214731	1997	J. Nat. Prod.
CHEMBL1005083	Hypoglycemic activity in normal ddY mouse at 1 mg/kg, ip assessed as blood glucose level per 100 mL blood after 7 hrs	Mus musculus	CHEMBL1145691	9214731	1997	J. Nat. Prod.
CHEMBL1005084	Hypoglycemic activity in normal ddY mouse at 5 mg/kg, ip assessed as blood glucose level per 100 mL blood after 4 hrs	Mus musculus	CHEMBL1145691	9214731	1997	J. Nat. Prod.
CHEMBL1005085	Hypoglycemic activity in normal ddY mouse at 5 mg/kg, ip assessed as blood glucose level per 100 mL blood after 7 hrs	Mus musculus	CHEMBL1145691	9214731	1997	J. Nat. Prod.
CHEMBL1005086	Hypoglycemic activity in normal ddY mouse at 50 mg/kg, ip assessed as blood glucose level per 100 mL blood after 4 hrs	Mus musculus	CHEMBL1145691	9214731	1997	J. Nat. Prod.
CHEMBL1005087	Hypoglycemic activity in normal ddY mouse at 50 mg/kg, ip assessed as blood glucose level per 100 mL blood after 7 hrs	Mus musculus	CHEMBL1145691	9214731	1997	J. Nat. Prod.
CHEMBL1005088	Hypoglycemic activity in diabetic KK-Ay mouse at 1 mg/kg, ip assessed as blood glucose level per 100 mL blood after 4 hrs	Mus musculus	CHEMBL1145691	9214731	1997	J. Nat. Prod.
CHEMBL1005089	Hypoglycemic activity in diabetic KK-Ay mouse at 1 mg/kg, ip assessed as blood glucose level per 100 mL blood after 7 hrs	Mus musculus	CHEMBL1145691	9214731	1997	J. Nat. Prod.
CHEMBL1005090	Hypoglycemic activity in diabetic KK-Ay mouse at 5 mg/kg, ip assessed as blood glucose level per 100 mL blood after 4 hrs	Mus musculus	CHEMBL1145691	9214731	1997	J. Nat. Prod.
CHEMBL1005091	Hypoglycemic activity in diabetic KK-Ay mouse at 5 mg/kg, ip assessed as blood glucose level per 100 mL blood after 7 hrs	Mus musculus	CHEMBL1145691	9214731	1997	J. Nat. Prod.
CHEMBL1005092	Hypoglycemic activity in diabetic KK-Ay mouse at 50 mg/kg, ip assessed as blood glucose level per 100 mL blood after 4 hrs	Mus musculus	CHEMBL1145691	9214731	1997	J. Nat. Prod.
CHEMBL1005093	Hypoglycemic activity in diabetic KK-Ay mouse at 50 mg/kg, ip assessed as blood glucose level per 100 mL blood after 7 hrs	Mus musculus	CHEMBL1145691	9214731	1997	J. Nat. Prod.
CHEMBL1005361	Antinociceptive activity in sc dosed mouse assessed as attenuation of acetic acid-induced writhing per 10 mins	Mus musculus	CHEMBL1141696	18755589	2008	Bioorg. Med. Chem. Lett.
CHEMBL1005585	Antiallodynic activity in spinal nerve ligated Sprague-Dawley rat model assessed as inhibition of tactile allodynia at 10 mg/kg, ip	Rattus norvegicus	CHEMBL1156573	18666769	2008	J. Med. Chem.
CHEMBL1005586	Antiallodynic activity in ip dosed spinal nerve ligated Sprague-Dawley rat model assessed as inhibition of tactile allodynia	Rattus norvegicus	CHEMBL1156573	18666769	2008	J. Med. Chem.
CHEMBL1005587	Antiallodynic activity in spinal nerve ligated Sprague-Dawley rat model assessed as inhibition of tactile allodynia at 15 mg/kg, ip	Rattus norvegicus	CHEMBL1156573	18666769	2008	J. Med. Chem.
CHEMBL1005667	Renoprotective effect in ethylene glycol-hyperoxaluria Wistar rat model assessed as increase in renal alkaline phosphatase activity per mg of protein at 50 mg/kg/day, po for 28 days	Rattus norvegicus	CHEMBL1156652	18717586	2008	J. Nat. Prod.
CHEMBL1005668	Effect on renal alkaline phosphatase activity in Wistar rat assessed per mg of protein at 50 mg/kg/day, po for 28 days	Rattus norvegicus	CHEMBL1156652	18717586	2008	J. Nat. Prod.
CHEMBL1005669	Renoprotective effect in ethylene glycol-hyperoxaluria Wistar rat model assessed as increase in renal gamma glutamyl transferase activity mg of protein at 50 mg/kg/day, po for 28 days	Rattus norvegicus	CHEMBL1156652	18717586	2008	J. Nat. Prod.
CHEMBL1005729	Antidyslipidemic activity against triton-induced hyperlipidemia in Charles Foster rat assessed as reduction in triglyceride level at 100 mg/kg, po after 18 hrs by spectrophotometry relative to control	Rattus norvegicus	CHEMBL1137712	18819730	2009	Eur. J. Med. Chem.
CHEMBL1005732	Antidyslipidemic activity against triton-induced hyperlipidemia in Charles Foster rat assessed as reduction in total cholesterol level at 100 mg/kg, po after 18 hrs by spectrophotometry relative to control	Rattus norvegicus	CHEMBL1137712	18819730	2009	Eur. J. Med. Chem.
CHEMBL1005733	Antidyslipidemic activity against triton-induced hyperlipidemia in Charles Foster rat assessed as reduction in phospholipid level at 100 mg/kg, po after 18 hrs by spectrophotometry relative to control	Rattus norvegicus	CHEMBL1137712	18819730	2009	Eur. J. Med. Chem.
CHEMBL1005734	Antidyslipidemic activity in Charles Foster rat hyperlipidemia model assessed as suppression of triton-induced post heparin lipolytic activity at 100 mg/kg, po after 18 hrs by spectrophotometry relative to control	Rattus norvegicus	CHEMBL1137712	18819730	2009	Eur. J. Med. Chem.
CHEMBL1005902	Hypoglycemic activity in normal 16 hrs fasted Wistar rat assessed as reduction in serum glucose level at 50 mg/kg, po after 1 hr by glucose oxidase method	Rattus norvegicus	CHEMBL1151204	15165145	2004	J. Nat. Prod.
CHEMBL1005903	Hypoglycemic activity in normal 16 hrs fasted Wistar rat assessed as reduction in serum glucose level at 100 mg/kg, po after 1 hr by glucose oxidase method	Rattus norvegicus	CHEMBL1151204	15165145	2004	J. Nat. Prod.
CHEMBL1005952	Increase in extracellular noradrenaline levels in Sprague-Dawley rat brain prefrontal cortex at 1 to 100 uM, ip locally administered by microdialysis by relative to control	Rattus norvegicus	CHEMBL1150343	18459731	2008	J. Med. Chem.
CHEMBL1005953	Increase in extracellular noradrenaline levels in Sprague-Dawley rat brain prefrontal cortex at 10 mg/kg, ip systematically administered by microdialysis by relative to control	Rattus norvegicus	CHEMBL1150343	18459731	2008	J. Med. Chem.
CHEMBL1006156	Inhibition of acetic acid-induced unstable bladder contractions in Sprague-Dawley rat at 0.3 mg/kg/ml, iv by cytometry	Rattus norvegicus	CHEMBL1140878	19101153	2009	Bioorg. Med. Chem.
CHEMBL1006182	Effect on behavioral activity in po dosed Wistar rat assessed as change in time spent on non-rapid eye movement sleep in dark	Rattus norvegicus	CHEMBL1143438	18845436	2008	Bioorg. Med. Chem. Lett.
CHEMBL1006183	Effect on behavioral activity in po dosed Wistar rat assessed as change in time spent on rapid eye movement sleep in dark	Rattus norvegicus	CHEMBL1143438	18845436	2008	Bioorg. Med. Chem. Lett.
CHEMBL1006184	Effect on behavioral activity in po dosed Wistar rat assessed as change in time spent active wake in dark	Rattus norvegicus	CHEMBL1143438	18845436	2008	Bioorg. Med. Chem. Lett.
CHEMBL1006185	Effect on behavioral activity in po dosed Wistar rat assessed as decrease in home cage activity in dark	Rattus norvegicus	CHEMBL1143438	18845436	2008	Bioorg. Med. Chem. Lett.
CHEMBL1006186	Effect on behavioral activity in po dosed Wistar rat assessed as increase in time spent on non-rapid eye movement sleep after 12 hrs in dark	Rattus norvegicus	CHEMBL1143438	18845436	2008	Bioorg. Med. Chem. Lett.
CHEMBL1006187	Effect on behavioral activity in po dosed Wistar rat assessed as increase in time spent on rapid eye movement sleep after 12 hrs in dark	Rattus norvegicus	CHEMBL1143438	18845436	2008	Bioorg. Med. Chem. Lett.
CHEMBL1006190	Effect on behavioral activity in Wistar rat assessed as increase in time spent on non-rapid eye movement sleep at 300 mg/kg, po after 12 hrs	Rattus norvegicus	CHEMBL1143438	18845436	2008	Bioorg. Med. Chem. Lett.
CHEMBL1006191	Effect on behavioral activity in Wistar rat assessed as increase in time spent on rapid eye movement sleep at 300 mg/kg, po after 12 hrs	Rattus norvegicus	CHEMBL1143438	18845436	2008	Bioorg. Med. Chem. Lett.
CHEMBL1006264	Ex vivo receptor occupancy of CRF1 receptor in po dosed Sprague-Dawley rat brain by [125I]sauvagine binding and autoradiography relative to control	Rattus norvegicus	CHEMBL1138477	19361210	2009	J. Med. Chem.
CHEMBL1006414	Analgesic activity in mouse assessed as inhibition of formalin-induced nociceptive response at 3 mg/kg, ip	Mus musculus	CHEMBL1156630	18680276	2008	J. Med. Chem.
CHEMBL1006415	Analgesic activity in mouse assessed as inhibition of formalin-induced nociceptive response at 3 mg/kg, ip in presence of AM630	Mus musculus	CHEMBL1156630	18680276	2008	J. Med. Chem.
CHEMBL1006450	Effect on renal gamma glutamyl transferase activity in Wistar rat assessed mg of protein at 50 mg/kg/day, po for 28 days	Rattus norvegicus	CHEMBL1156652	18717586	2008	J. Nat. Prod.
CHEMBL1006451	Reduction of lactate dehydrogenase activity in liver of ethylene glycol-induced hyperoxaluria Wistar rat model assessed per mg of protein at 50 mg/kg/day, po for 28 days	Rattus norvegicus	CHEMBL1156652	18717586	2008	J. Nat. Prod.
CHEMBL1006452	Effect on lactate dehydrogenase activity in liver of Wistar rat assessed per mg of protein at 50 mg/kg/day, po for 28 days	Rattus norvegicus	CHEMBL1156652	18717586	2008	J. Nat. Prod.
CHEMBL1006453	Reduction of xanthine oxidase activity in liver of ethylene glycol-induced hyperoxaluria Wistar rat model assessed per mg of protein at 50 mg/kg/day, po for 28 days	Rattus norvegicus	CHEMBL1156652	18717586	2008	J. Nat. Prod.
CHEMBL1006454	Effect on xanthine oxidase activity in liver of Wistar rat assessed per mg of protein at 50 mg/kg/day, po for 28 days	Rattus norvegicus	CHEMBL1156652	18717586	2008	J. Nat. Prod.
CHEMBL1006455	Reduction of glycolic acid oxidase activity in liver of ethylene glycol-induced hyperoxaluria Wistar rat model assessed per mg of protein at 50 mg/kg/day, po for 28 days	Rattus norvegicus	CHEMBL1156652	18717586	2008	J. Nat. Prod.
CHEMBL1006456	Effect on glycolic acid oxidase activity in liver of Wistar rat assessed per mg of protein at 50 mg/kg/day, po for 28 days	Rattus norvegicus	CHEMBL1156652	18717586	2008	J. Nat. Prod.
CHEMBL1006457	Reduction of lactate dehydrogenase activity in kidney of ethylene glycol-induced hyperoxaluria Wistar rat model assessed per mg of protein at 50 mg/kg/day, po for 28 days	Rattus norvegicus	CHEMBL1156652	18717586	2008	J. Nat. Prod.
CHEMBL1006458	Effect on lactate dehydrogenase activity in kidney of Wistar rat assessed per mg of protein at 50 mg/kg/day, po for 28 days	Rattus norvegicus	CHEMBL1156652	18717586	2008	J. Nat. Prod.
CHEMBL1006459	Reduction of xanthine oxidase activity in kidney of ethylene glycol-induced hyperoxaluria Wistar rat model assessed per mg of protein at 50 mg/kg/day, po for 28 days	Rattus norvegicus	CHEMBL1156652	18717586	2008	J. Nat. Prod.
CHEMBL1006460	Effect on xanthine oxidase activity in kidney of Wistar rat assessed per mg of protein at 50 mg/kg/day, po for 28 days	Rattus norvegicus	CHEMBL1156652	18717586	2008	J. Nat. Prod.
CHEMBL1006461	Increase in superoxide dismutase activity in kidney of ethylene glycol-induced hyperoxaluria Wistar rat model assessed per mg of protein at 50 mg/kg/day, po for 28 days	Rattus norvegicus	CHEMBL1156652	18717586	2008	J. Nat. Prod.
CHEMBL1006462	Analgesic activity against formalin-induced inflammatory pain in albino mouse assessed as time spent on paw licking at 750 umol/kg, sc administered 20 mins before formalin challenge assessed for 30 mins at 5 mins intervals	Mus musculus	CHEMBL1156687	17889969	2008	Eur. J. Med. Chem.
CHEMBL1006463	Analgesic activity against formalin-induced neurogenic pain in albino mouse assessed as time spent on paw licking at 750 umol/kg, sc administered 20 mins before formalin challenge assessed for 30 mins at 5 mins intervals	Mus musculus	CHEMBL1156687	17889969	2008	Eur. J. Med. Chem.
CHEMBL1006464	Analgesic activity against formalin-induced inflammatory pain in albino mouse assessed as time spent on paw licking at 1000 umol/kg, sc administered 20 mins before formalin challenge assessed for 30 mins at 5 mins intervals	Mus musculus	CHEMBL1156687	17889969	2008	Eur. J. Med. Chem.
CHEMBL1006465	Analgesic activity against formalin-induced neurogenic pain in albino mouse assessed as time spent on paw licking at 1500 umol/kg, sc administered 20 mins before formalin challenge assessed for 30 mins at 5 mins intervals	Mus musculus	CHEMBL1156687	17889969	2008	Eur. J. Med. Chem.
CHEMBL1006466	Analgesic activity against formalin-induced inflammatory pain in albino mouse assessed as time spent on paw licking at 1500 umol/kg, sc administered 20 mins before formalin challenge assessed for 30 mins at 5 mins intervals	Mus musculus	CHEMBL1156687	17889969	2008	Eur. J. Med. Chem.
CHEMBL1006467	Analgesic activity in albino mouse assessed as response latency at 1000 ug/ml, sc after 30 mins by hot plate method	Mus musculus	CHEMBL1156687	17889969	2008	Eur. J. Med. Chem.
CHEMBL1006468	Analgesic activity in albino mouse assessed as response latency at 1500 ug/ml, sc after 30 mins by hot plate method	Mus musculus	CHEMBL1156687	17889969	2008	Eur. J. Med. Chem.
CHEMBL1006469	Analgesic activity in albino mouse assessed as inhibition of carrageenan-induced paw edema at 1000 ug/ml	Mus musculus	CHEMBL1156687	17889969	2008	Eur. J. Med. Chem.
CHEMBL1006470	Analgesic activity in albino mouse assessed as falling latency at 1000 ug/ml, sc after 30 mins by rotarod test	Mus musculus	CHEMBL1156687	17889969	2008	Eur. J. Med. Chem.
CHEMBL1006471	Analgesic activity in albino mouse assessed as number of falls from the rod at 1000 ug/ml, sc after 4 mins by rotarod test	Mus musculus	CHEMBL1156687	17889969	2008	Eur. J. Med. Chem.
CHEMBL1006472	Increase in locomotor activity in albino mouse assessed as number of crossing at 1000 umol/kg	Mus musculus	CHEMBL1156687	17889969	2008	Eur. J. Med. Chem.
CHEMBL1006473	Increase in locomotor activity in albino mouse assessed as number of crossing at 1500 umol/kg	Mus musculus	CHEMBL1156687	17889969	2008	Eur. J. Med. Chem.
CHEMBL1006474	Analgesic activity against formalin-induced inflammatory pain in albino mouse assessed as time spent on paw licking at 25 umol/kg, sc administered 20 mins before formalin challenge assessed for 30 mins at 5 mins intervals	Mus musculus	CHEMBL1156687	17889969	2008	Eur. J. Med. Chem.
CHEMBL1006504	Antihepatotoxic activity against carbon tetrachloride-induced hepatotoxicity in Wistar rat assessed as decrease in serum glutamate pyruvate transaminase level at 7 mg/kg, ip administered 24 hrs before carbon tetrachloride intoxication	Rattus norvegicus	CHEMBL1150093	8594153	1995	J. Nat. Prod.
CHEMBL1006505	Antihepatotoxic activity against carbon tetrachloride-induced hepatotoxicity in Wistar rat liver assessed as decrease in serum glutamate pyruvate transaminase level at 7 mg/kg, ip administered 24 hrs before carbon tetrachloride intoxication relative to control	Rattus norvegicus	CHEMBL1150093	8594153	1995	J. Nat. Prod.
CHEMBL1006506	Antihepatotoxic activity against carbon tetrachloride-induced hepatotoxicity in Wistar rat liver assessed as decrease in serum glutamate pyruvate transaminase level at 35 mg/kg, ip administered 24 hrs before carbon tetrachloride intoxication	Rattus norvegicus	CHEMBL1150093	8594153	1995	J. Nat. Prod.
CHEMBL1006507	Antihepatotoxic activity against carbon tetrachloride-induced hepatotoxicity in Wistar rat liver assessed as decrease in serum glutamate pyruvate transaminase level at 35 mg/kg, ip administered 24 hrs before carbon tetrachloride intoxication relative to control	Rattus norvegicus	CHEMBL1150093	8594153	1995	J. Nat. Prod.
CHEMBL1006508	Antihepatotoxic activity against carbon tetrachloride-induced hepatotoxicity in Wistar rat liver assessed as decrease in hepatic malondialdehyde level at 7 mg/kg, ip administered 24 hrs before carbon tetrachloride intoxication	Rattus norvegicus	CHEMBL1150093	8594153	1995	J. Nat. Prod.
CHEMBL1006509	Antihepatotoxic activity against carbon tetrachloride-induced -induced hepatotoxicity in Wistar rat liver assessed as decrease in hepatic malondialdehyde level at 7 mg/kg, ip administered 24 hrs before carbon tetrachloride intoxication relative to control	Rattus norvegicus	CHEMBL1150093	8594153	1995	J. Nat. Prod.
CHEMBL1006510	Antihepatotoxic activity against carbon tetrachloride-induced hepatotoxicity in Wistar rat liver assessed as decrease in hepatic malondialdehyde level at 35 mg/kg, ip administered 24 hrs before carbon tetrachloride intoxication	Rattus norvegicus	CHEMBL1150093	8594153	1995	J. Nat. Prod.
CHEMBL1006511	Antihepatotoxic activity against carbon tetrachloride-induced hepatotoxicity in Wistar rat liver assessed as decrease in hepatic malondialdehyde level at 35 mg/kg, ip administered 24 hrs before carbon tetrachloride intoxication relative to control	Rattus norvegicus	CHEMBL1150093	8594153	1995	J. Nat. Prod.
CHEMBL1006586	Antiinflammatory activity in Sprague-Dawley rat assessed as inhibition of carrageenan-induced paw edema after 1 hr	Rattus norvegicus	CHEMBL1137720	18977557	2009	Eur. J. Med. Chem.
CHEMBL1006587	Antiinflammatory activity in Sprague-Dawley rat assessed as inhibition of carrageenan-induced paw edema at 10 mg/kg, po after 1 hr	Rattus norvegicus	CHEMBL1137720	18977557	2009	Eur. J. Med. Chem.
CHEMBL1006588	Antiinflammatory activity in Sprague-Dawley rat assessed as inhibition of carrageenan-induced paw edema after 2 hrs	Rattus norvegicus	CHEMBL1137720	18977557	2009	Eur. J. Med. Chem.
CHEMBL1006589	Antiinflammatory activity in Sprague-Dawley rat assessed as inhibition of carrageenan-induced paw edema at 10 mg/kg, po after 2 hrs	Rattus norvegicus	CHEMBL1137720	18977557	2009	Eur. J. Med. Chem.
CHEMBL1006590	Antiinflammatory activity in Sprague-Dawley rat assessed as inhibition of carrageenan-induced paw edema after 3 hrs	Rattus norvegicus	CHEMBL1137720	18977557	2009	Eur. J. Med. Chem.
CHEMBL1006591	Antiinflammatory activity in Sprague-Dawley rat assessed as inhibition of carrageenan-induced paw edema at 10 mg/kg, po after 3 hrs	Rattus norvegicus	CHEMBL1137720	18977557	2009	Eur. J. Med. Chem.
CHEMBL1006627	Antiobesity activity in ob/ob mouse model assessed as change in average daily food intake at 0.27 mmol/kg/day administered through diet for 28 days relative to time-matched control	Mus musculus	CHEMBL1136921	19422230	2009	J. Med. Chem.
CHEMBL1006628	Antiobesity activity in ob/ob mouse model assessed as change in average daily food intake at 0.24 mmol/kg/day administered through diet for 28 days relative to time-matched control	Mus musculus	CHEMBL1136921	19422230	2009	J. Med. Chem.
CHEMBL1006629	Hypoglycemic activity in ob/ob mouse model assessed as blood glucose level at 0.26 mmol/kg/day administered through diet for 28 days relative to time-matched control	Mus musculus	CHEMBL1136921	19422230	2009	J. Med. Chem.
CHEMBL1006630	Hypoglycemic activity in ob/ob mouse model assessed as blood glucose level at 0.27 mmol/kg/day administered through diet for 28 days relative to time-matched control	Mus musculus	CHEMBL1136921	19422230	2009	J. Med. Chem.
CHEMBL1006631	Hypoglycemic activity in ob/ob mouse model assessed as blood glucose level at 0.24 mmol/kg/day administered through diet for 28 days relative to time-matched control	Mus musculus	CHEMBL1136921	19422230	2009	J. Med. Chem.
CHEMBL1006632	Antiobesity activity in high fat diet-induced obese BALB/c mouse model assessed as change in average daily body weight at 0.38 mmol/kg/day administered through diet for 28 days relative to time-matched control	Mus musculus	CHEMBL1136921	19422230	2009	J. Med. Chem.
CHEMBL1006633	Antiobesity activity in high fat diet-induced obese BALB/c mouse model assessed as change in average daily body weight at 0.43 mmol/kg/day administered through diet for 28 days relative to time-matched control	Mus musculus	CHEMBL1136921	19422230	2009	J. Med. Chem.
CHEMBL1006634	Antiobesity activity in high fat diet-induced obese BALB/c mouse model assessed as change in average daily body weight at 0.45 mmol/kg/day administered through diet for 28 days relative to time-matched control	Mus musculus	CHEMBL1136921	19422230	2009	J. Med. Chem.
CHEMBL1006635	Antiobesity activity in high fat diet-induced obese BALB/c mouse model assessed as change in average daily body weight at 0.42 mmol/kg/day administered through diet for 28 days relative to time-matched control	Mus musculus	CHEMBL1136921	19422230	2009	J. Med. Chem.
CHEMBL1006636	Antiobesity activity in high fat diet-induced obese BALB/c mouse model assessed as change in average daily food intake at 0.38 mmol/kg/day administered through diet for 28 days relative to time-matched control	Mus musculus	CHEMBL1136921	19422230	2009	J. Med. Chem.
CHEMBL1006637	Antiobesity activity in high fat diet-induced obese BALB/c mouse model assessed as change in average daily food intake at 0.43 mmol/kg/day administered through diet for 28 days relative to time-matched control	Mus musculus	CHEMBL1136921	19422230	2009	J. Med. Chem.
CHEMBL1006638	Antiobesity activity in high fat diet-induced obese BALB/c mouse model assessed as change in average daily food intake at 0.45 mmol/kg/day administered through diet for 28 days relative to time-matched control	Mus musculus	CHEMBL1136921	19422230	2009	J. Med. Chem.
CHEMBL1006639	Antiobesity activity in high fat diet-induced obese BALB/c mouse model assessed as change in average daily food intake at 0.42 mmol/kg/day administered through diet for 28 days relative to time-matched control	Mus musculus	CHEMBL1136921	19422230	2009	J. Med. Chem.
CHEMBL1006640	Hypoglycemic activity in high fat diet-induced obese BALB/c mouse model assessed as blood glucose level at 0.38 mmol/kg/day administered through diet for 28 days relative to time-matched control	Mus musculus	CHEMBL1136921	19422230	2009	J. Med. Chem.
CHEMBL1006641	Hypoglycemic activity in high fat diet-induced obese BALB/c mouse model assessed as blood glucose level at 0.43 mmol/kg/day administered through diet for 28 days relative to time-matched control	Mus musculus	CHEMBL1136921	19422230	2009	J. Med. Chem.
CHEMBL1006642	Hypoglycemic activity in high fat diet-induced obese BALB/c mouse model assessed as blood glucose level at 0.45 mmol/kg/day administered through diet for 28 days relative to time-matched control	Mus musculus	CHEMBL1136921	19422230	2009	J. Med. Chem.
CHEMBL1006643	Hypoglycemic activity in high fat diet-induced obese BALB/c mouse model assessed as blood glucose level at 0.42 mmol/kg/day administered through diet for 28 days relative to time-matched control	Mus musculus	CHEMBL1136921	19422230	2009	J. Med. Chem.
CHEMBL1006663	Antiinflammatory activity in mouse assessed as inhibition of LPS-induced TNFalpha upregulation at 0.0023 ug, po measured 2 hrs after LPS challenge	Mus musculus	CHEMBL1136923	19425597	2009	J. Med. Chem.
CHEMBL1006664	Antiinflammatory activity in mouse assessed as inhibition of LPS-induced TNFalpha upregulation at 0.016 ug, po measured 2 hrs after LPS challenge	Mus musculus	CHEMBL1136923	19425597	2009	J. Med. Chem.
CHEMBL1006665	Antiinflammatory activity in mouse assessed as inhibition of LPS-induced TNFalpha upregulation at 0.057 ug, po measured 2 hrs after LPS challenge	Mus musculus	CHEMBL1136923	19425597	2009	J. Med. Chem.
CHEMBL1006666	Antiinflammatory activity in mouse assessed as inhibition of LPS-induced TNFalpha upregulation at 0.61 ug, po measured 2 hrs after LPS challenge	Mus musculus	CHEMBL1136923	19425597	2009	J. Med. Chem.
CHEMBL1006667	Antiinflammatory activity in mouse assessed as inhibition of LPS-induced TNFalpha upregulation at 0.016 mg, po measured 2 hrs after LPS challenge	Mus musculus	CHEMBL1136923	19425597	2009	J. Med. Chem.
CHEMBL1006668	Antiinflammatory activity in mouse assessed as inhibition of LPS-induced TNFalpha upregulation at 300 pg, sc measured 2 hrs after LPS challenge	Mus musculus	CHEMBL1136923	19425597	2009	J. Med. Chem.
CHEMBL1006669	Antiinflammatory activity in mouse assessed as inhibition of LPS-induced TNFalpha upregulation at 0.003 ug, sc measured 2 hrs after LPS challenge	Mus musculus	CHEMBL1136923	19425597	2009	J. Med. Chem.
CHEMBL1006670	Antiinflammatory activity in mouse assessed as inhibition of LPS-induced TNFalpha upregulation at 0.03 ug, sc measured 2 hrs after LPS challenge	Mus musculus	CHEMBL1136923	19425597	2009	J. Med. Chem.
CHEMBL1006671	Antiinflammatory activity in mouse assessed as inhibition of LPS-induced TNFalpha upregulation at 0.3 ug, sc measured 2 hrs after LPS challenge	Mus musculus	CHEMBL1136923	19425597	2009	J. Med. Chem.
CHEMBL1006672	Antiinflammatory activity in mouse assessed as inhibition of LPS-induced TNFalpha upregulation at 0.003 mg, sc measured 2 hrs after LPS challenge	Mus musculus	CHEMBL1136923	19425597	2009	J. Med. Chem.
CHEMBL1006673	Antiinflammatory activity in mouse assessed as inhibition of LPS-induced TNFalpha upregulation at 0.015 mg, sc measured 2 hrs after LPS challenge	Mus musculus	CHEMBL1136923	19425597	2009	J. Med. Chem.
CHEMBL1006674	Antiinflammatory activity in mouse assessed as inhibition of LPS-induced TNFalpha upregulation at 0.03 mg, sc measured 2 hrs after LPS challenge	Mus musculus	CHEMBL1136923	19425597	2009	J. Med. Chem.
CHEMBL1006675	Antiinflammatory activity in mouse assessed as inhibition of LPS-induced TNFalpha upregulation at 0.06 mg, sc measured 2 hrs after LPS challenge	Mus musculus	CHEMBL1136923	19425597	2009	J. Med. Chem.
CHEMBL1006676	Antiinflammatory activity in mouse assessed as inhibition of LPS-induced TNFalpha upregulation at 0.12 mg, sc measured 2 hrs after LPS challenge	Mus musculus	CHEMBL1136923	19425597	2009	J. Med. Chem.
CHEMBL1006753	Hypoglycemic activity in normal 16 hrs fasted Wistar rat assessed as reduction in serum glucose level at 200 mg/kg, po after 1 hr by glucose oxidase method	Rattus norvegicus	CHEMBL1151204	15165145	2004	J. Nat. Prod.
CHEMBL1006754	Hypoglycemic activity in normal 16 hrs fasted Wistar rat assessed as reduction in serum glucose level at 50 mg/kg, po after 2 hrs by glucose oxidase method	Rattus norvegicus	CHEMBL1151204	15165145	2004	J. Nat. Prod.
CHEMBL1006755	Hypoglycemic activity in normal 16 hrs fasted Wistar rat assessed as reduction in serum glucose level at 100 mg/kg, po after 2 hrs by glucose oxidase method	Rattus norvegicus	CHEMBL1151204	15165145	2004	J. Nat. Prod.
CHEMBL1006756	Hypoglycemic activity in normal 16 hrs fasted Wistar rat assessed as reduction in serum glucose level at 200 mg/kg, po after 2 hrs by glucose oxidase method	Rattus norvegicus	CHEMBL1151204	15165145	2004	J. Nat. Prod.
CHEMBL1006757	Hypoglycemic activity in normal 16 hrs fasted Wistar rat assessed as reduction in serum glucose level at 50 mg/kg, po after 3 hrs by glucose oxidase method	Rattus norvegicus	CHEMBL1151204	15165145	2004	J. Nat. Prod.
CHEMBL1006758	Hypoglycemic activity in normal 16 hrs fasted Wistar rat assessed as reduction in serum glucose level at 100 mg/kg, po after 3 hrs by glucose oxidase method	Rattus norvegicus	CHEMBL1151204	15165145	2004	J. Nat. Prod.
CHEMBL1006759	Hypoglycemic activity in normal 16 hrs fasted Wistar rat assessed as reduction in serum glucose level at 200 mg/kg, po after 3 hrs by glucose oxidase method	Rattus norvegicus	CHEMBL1151204	15165145	2004	J. Nat. Prod.
CHEMBL1006760	Hypoglycemic activity in diabetic 16 hrs fasted Wistar rat assessed as reduction in alloxan-induced serum glucose level at 50 mg/kg, po after 1 hr by glucose oxidase method	Rattus norvegicus	CHEMBL1151204	15165145	2004	J. Nat. Prod.
CHEMBL1006761	Hypoglycemic activity in diabetic 16 hrs fasted Wistar rat assessed as reduction in alloxan-induced serum glucose level at 100 mg/kg, po after 1 hr by glucose oxidase method	Rattus norvegicus	CHEMBL1151204	15165145	2004	J. Nat. Prod.
CHEMBL1006762	Hypoglycemic activity in diabetic 16 hrs fasted Wistar rat assessed as reduction in alloxan-induced serum glucose level at 200 mg/kg, po after 1 hr by glucose oxidase method	Rattus norvegicus	CHEMBL1151204	15165145	2004	J. Nat. Prod.
CHEMBL1006763	Hypoglycemic activity in diabetic 16 hrs fasted Wistar rat assessed as reduction in alloxan-induced serum glucose level at 50 mg/kg, po after 2 hrs by glucose oxidase method	Rattus norvegicus	CHEMBL1151204	15165145	2004	J. Nat. Prod.
CHEMBL1006764	Hypoglycemic activity in diabetic 16 hrs fasted Wistar rat assessed as reduction in alloxan-induced serum glucose level at 100 mg/kg, po after 2 hrs by glucose oxidase method	Rattus norvegicus	CHEMBL1151204	15165145	2004	J. Nat. Prod.
CHEMBL1006765	Hypoglycemic activity in diabetic 16 hrs fasted Wistar rat assessed as reduction in alloxan-induced serum glucose level at 200 mg/kg, po after 2 hrs by glucose oxidase method	Rattus norvegicus	CHEMBL1151204	15165145	2004	J. Nat. Prod.
CHEMBL1006766	Hypoglycemic activity in diabetic 16 hrs fasted Wistar rat assessed as reduction in alloxan-induced serum glucose level at 50 mg/kg, po after 3 hrs by glucose oxidase method	Rattus norvegicus	CHEMBL1151204	15165145	2004	J. Nat. Prod.
CHEMBL1006767	Hypoglycemic activity in diabetic 16 hrs fasted Wistar rat assessed as reduction in alloxan-induced serum glucose level at 100 mg/kg, po after 3 hrs by glucose oxidase method	Rattus norvegicus	CHEMBL1151204	15165145	2004	J. Nat. Prod.
CHEMBL1006768	Hypoglycemic activity in diabetic 16 hrs fasted Wistar rat assessed as reduction in alloxan-induced serum glucose level at 200 mg/kg, po after 3 hrs by glucose oxidase method	Rattus norvegicus	CHEMBL1151204	15165145	2004	J. Nat. Prod.
CHEMBL1006769	Hypoglycemic activity in 16 hrs fasted Wistar rat assessed as reduction in serum glucose level at 100 mg/kg, po measured after 30 mins of glucose challenge by oral glucose tolerance test	Rattus norvegicus	CHEMBL1151204	15165145	2004	J. Nat. Prod.
CHEMBL1006770	Hypoglycemic activity in 16 hrs fasted Wistar rat assessed as reduction in serum glucose level at 100 mg/kg, po measured after 60 mins of glucose challenge by oral glucose tolerance test	Rattus norvegicus	CHEMBL1151204	15165145	2004	J. Nat. Prod.
CHEMBL1006771	Hypoglycemic activity in 16 hrs fasted Wistar rat assessed as reduction in serum glucose level at 100 mg/kg, po measured after 90 mins of glucose challenge by oral glucose tolerance test	Rattus norvegicus	CHEMBL1151204	15165145	2004	J. Nat. Prod.
CHEMBL1006772	Hypoglycemic activity in 16 hrs fasted Wistar rat assessed as reduction in serum glucose level at 100 mg/kg, po measured after 180 mins of glucose challenge by oral glucose tolerance test	Rattus norvegicus	CHEMBL1151204	15165145	2004	J. Nat. Prod.
CHEMBL1006933	Antiinflammatory activity against PMA-induced ear inflammation in mouse assessed as decrease in ear weight at 50 ug/ear	Mus musculus	CHEMBL1149020	3572416	1986	J. Nat. Prod.
CHEMBL1006959	Inhibition of intravesical outflow obstruction-induced hypertrophy in Sprague-Dawley rat assessed as reduction in unstable bladder contractions at 3 mg/kg, po by cytometry	Rattus norvegicus	CHEMBL1140878	19101153	2009	Bioorg. Med. Chem.
CHEMBL1007141	Inhibition of morphine-induced antinociception in sc dosed Swiss Webster mouse assessed as dose producing 50% antagonism of morphine response preincubated for 5 mins before the addition of morphine assessed after 20 mins by warm water tail immersion test	Mus musculus	CHEMBL1140920	19199782	2009	J. Med. Chem.
CHEMBL1007142	Induction of antinociception in sc dosed Swiss Webster mouse after 20 mins by warm water tail immersion test	Mus musculus	CHEMBL1140920	19199782	2009	J. Med. Chem.
CHEMBL1007247	Analgesic activity in ICR mouse assessed as pain threshold variation at 0.13 mmol/kg, ip after 30 mins by tail flick test relative to control	Mus musculus	CHEMBL1156678	17804120	2008	Eur. J. Med. Chem.
CHEMBL1007248	Analgesic activity in ICR mouse assessed as pain threshold variation at 0.13 mmol/kg, ip after 60 mins by tail flick test relative to control	Mus musculus	CHEMBL1156678	17804120	2008	Eur. J. Med. Chem.
CHEMBL1007249	Analgesic activity in ICR mouse assessed as pain threshold variation at 0.13 mmol/kg, ip after 90 mins by tail flick test relative to control	Mus musculus	CHEMBL1156678	17804120	2008	Eur. J. Med. Chem.
CHEMBL1007250	Analgesic activity in ICR mouse assessed as pain threshold variation at 0.13 mmol/kg, ip after 120 mins by tail flick test	Mus musculus	CHEMBL1156678	17804120	2008	Eur. J. Med. Chem.
CHEMBL1007251	Analgesic activity in ICR mouse assessed as pain threshold variation at 0.13 mmol/kg, ip after 150 mins by tail flick test	Mus musculus	CHEMBL1156678	17804120	2008	Eur. J. Med. Chem.
CHEMBL1007255	Effect on plasma triglyceride level in Zucker fatty rat at 0.3 mg/kg, after 5 days	Rattus norvegicus	CHEMBL1156642	18691892	2008	Bioorg. Med. Chem.
CHEMBL1007311	Reduction in antigen-induced eosinophil recruitment in Brown-Norway rat model	Rattus norvegicus	CHEMBL1157355	18686943	2008	J. Med. Chem.
CHEMBL1007312	Inhibition of LPS-induced TNFalpha production in po dosed rat	Rattus norvegicus	CHEMBL1157355	18686943	2008	J. Med. Chem.
CHEMBL1007313	Inhibition of TNFalpha production in rat at 10 mg/kg, po	Rattus norvegicus	CHEMBL1157355	18686943	2008	J. Med. Chem.
CHEMBL1007314	Inhibition of TNFalpha production in po dosed rat	Rattus norvegicus	CHEMBL1157355	18686943	2008	J. Med. Chem.
CHEMBL1007315	Inhibition of SRS-A-induced bronchoconstriction in rat at 10 mg/kg	Rattus norvegicus	CHEMBL1157355	18686943	2008	J. Med. Chem.
CHEMBL1007510	Inhibition of LPS-induced TNFalpha production in Sprague-Dawley rat at 25 mg/kg, po relative to control	Rattus norvegicus	CHEMBL1136974	19464884	2009	Bioorg. Med. Chem. Lett.
CHEMBL1007527	Agonist activity at 5HT3 receptor in iv dosed urethane-anesthetized Sprague-Dawley rat assessed as induction of bradycardia measured after 5 to 30 mins post-treatment by von Bezold-Jarisch reflex test	Rattus norvegicus	CHEMBL1136924	19425598	2009	J. Med. Chem.
CHEMBL1007528	Antagonist activity at 5HT3 receptor in iv dosed urethane-anesthetized Sprague-Dawley rat assessed as inhibition of 1-phenylbiguanide-induced bradycardia administered 5 mins before 1-phenylbiguanide challenge measured after 5 to 30 mins post-treatment by von Bezold-Jarisch reflex test	Rattus norvegicus	CHEMBL1136924	19425598	2009	J. Med. Chem.
CHEMBL1007529	Agonist activity at 5HT3 receptor in urethane-anesthetized Sprague-Dawley rat assessed as decrease in heart rate at 40 ug/kg, iv up to 30 seconds post-treatment by von Bezold-Jarisch reflex test	Rattus norvegicus	CHEMBL1136924	19425598	2009	J. Med. Chem.
CHEMBL1007531	Antiobesity activity in high fat diet-induced chronic obese model of Sprague-Dawley rat assessed as progression of body weight at 5 mg/kg, po BID for 17 days	Rattus norvegicus	CHEMBL1136951	19456097	2009	J. Med. Chem.
CHEMBL1007532	Antiobesity activity in high fat diet-induced chronic obese model of Sprague-Dawley rat assessed as progression of body weight at 10 mg/kg, po BID for 17 days	Rattus norvegicus	CHEMBL1136951	19456097	2009	J. Med. Chem.
CHEMBL1007533	Antiobesity activity in high fat diet-induced chronic obese model of Sprague-Dawley rat assessed as progression of body weight at 20 mg/kg, po BID for 17 days	Rattus norvegicus	CHEMBL1136951	19456097	2009	J. Med. Chem.
CHEMBL1007536	Antiobesity activity in Wistar rat dipsogenia model assessed as increase in water intake at 10 mg/kg, po after 1 hr	Rattus norvegicus	CHEMBL1136951	19456097	2009	J. Med. Chem.
CHEMBL1007537	Antiobesity activity in Wistar rat dipsogenia model assessed as increase in water intake at 3 mg/kg, po after 1 hr	Rattus norvegicus	CHEMBL1136951	19456097	2009	J. Med. Chem.
CHEMBL1007655	Estrogen-like activity in ovariectomized SD rat assessed as increase in uterus weight at 2.5 mg/kg, sc administered daily for 14 days	Rattus norvegicus	CHEMBL1145713	9157189	1997	J. Nat. Prod.
CHEMBL1007840	Antiallergic activity in ddY mouse ear at 200 mg/kg, po by passive cutaneous anaphylaxis reaction	Mus musculus	CHEMBL1148218	15387643	2004	J. Nat. Prod.
CHEMBL1007864	Antidiabetic activity in diet-induced obesity C57BL/6 mouse model assessed as reduction of plasma insulin level at 100 mg/kg, po daily once after 10 weeks	Mus musculus	CHEMBL1140923	19199480	2009	J. Med. Chem.
CHEMBL1007865	Antidiabetic activity in diet-induced obesity C57BL/6 mouse model assessed as reduction of plasma insulin level at 5 mg/kg, po daily once after 10 weeks	Mus musculus	CHEMBL1140923	19199480	2009	J. Med. Chem.
CHEMBL1007866	Antidiabetic activity in C57BL/6 mouse assessed as overt sign of hypoglycemia at 100 mg/kg, po daily once after 10 weeks	Mus musculus	CHEMBL1140923	19199480	2009	J. Med. Chem.
CHEMBL1007872	Antidiabetic activity in genetic Zucker fa/fa rat model assessed as reduction of fed blood glucose level at 100 mg/kg, po daily once after 3 weeks relative to control	Rattus norvegicus	CHEMBL1140923	19199480	2009	J. Med. Chem.
CHEMBL1007873	Antidiabetic activity in genetic Zucker fa/fa rat model assessed as reduction of glucose production at 100 mg/kg, po daily once after 3 weeks by pyruvate tolerance test	Rattus norvegicus	CHEMBL1140923	19199480	2009	J. Med. Chem.
CHEMBL1007874	Antidiabetic activity in genetic Zucker fa/fa rat model assessed as increase in glucose infusion rate at 100 mg/kg, po daily once after 4 weeks by hyperinsulinemic-euglycemic clamp	Rattus norvegicus	CHEMBL1140923	19199480	2009	J. Med. Chem.
CHEMBL1007875	Antidiabetic activity in genetic Zucker fa/fa rat model assessed as increase in glucose disposal rate at 100 mg/kg, po daily once after 4 weeks by hyperinsulinemic-euglycemic clamp	Rattus norvegicus	CHEMBL1140923	19199480	2009	J. Med. Chem.
CHEMBL1008012	Anxiolytic activity in ip dosed ultrasonic vocalization rat model assessed as reduction of vocalization duration administered 30 mins before ultrasonic vocalizations	Rattus norvegicus	CHEMBL1140209	18989952	2008	J. Med. Chem.
CHEMBL1008043	Increase in survival time in Russel's viper venom toxicity mouse model at 5 mg/kg, po	Mus musculus	CHEMBL1140212	18998662	2008	J. Med. Chem.
CHEMBL1008130	Reduction in desaturation index in liver of ob/ob mouse assessed as ratio of C16:0/C16:1n7 at 30 mg/kg bid	Mus musculus	CHEMBL1155886	18632269	2008	Bioorg. Med. Chem. Lett.
CHEMBL1008131	Reduction in desaturation index in liver of ob/ob mouse assessed as ratio of C18:0/C18:1n9 at 30 mg/kg bid	Mus musculus	CHEMBL1155886	18632269	2008	Bioorg. Med. Chem. Lett.
CHEMBL1008132	Reduction in desaturation index in liver of ob/ob mouse assessed as ratio of C16:0/C16:1n7 at 10 mg/kg bid	Mus musculus	CHEMBL1155886	18632269	2008	Bioorg. Med. Chem. Lett.
CHEMBL1008133	Reduction in desaturation index in liver of ob/ob mouse assessed as ratio of C18:0/C18:1n9 at 10 mg/kg bid	Mus musculus	CHEMBL1155886	18632269	2008	Bioorg. Med. Chem. Lett.
CHEMBL1008134	Reduction in desaturation index in plasma of ob/ob mouse assessed as ratio of C16:0/C16:1n7 at 30 mg/kg bid	Mus musculus	CHEMBL1155886	18632269	2008	Bioorg. Med. Chem. Lett.
CHEMBL1008135	Reduction in desaturation index in plasma of ob/ob mouse assessed as ratio of C18:0/C18:1n9 at 10 mg/kg bid	Mus musculus	CHEMBL1155886	18632269	2008	Bioorg. Med. Chem. Lett.
CHEMBL1008136	Reduction in desaturation index in plasma of ob/ob mouse assessed as ratio of C16:0/C16:1n7 at 10 mg/kg bid	Mus musculus	CHEMBL1155886	18632269	2008	Bioorg. Med. Chem. Lett.
CHEMBL1008137	Reduction in desaturation index in plasma of ob/ob mouse assessed as ratio of C18:0/C18:1n9 at 30 mg/kg bid	Mus musculus	CHEMBL1155886	18632269	2008	Bioorg. Med. Chem. Lett.
CHEMBL1008138	Reduction in triglyceride desaturation index in ob/ob mouse	Mus musculus	CHEMBL1155886	18632269	2008	Bioorg. Med. Chem. Lett.
CHEMBL1008176	Antiallodynic activity in AM-630-pretreated ip dosed spinal nerve ligated Sprague-Dawley rat model assessed as inhibition of tactile allodynia	Rattus norvegicus	CHEMBL1156573	18666769	2008	J. Med. Chem.
CHEMBL1008183	Reduction in plasma testosterone level in Wistar rat at 50 mg/kg, po after 1 hr	Rattus norvegicus	CHEMBL1156610	18674917	2008	Bioorg. Med. Chem.
CHEMBL1008184	Reduction in plasma testosterone level in Wistar rat at 50 mg/kg, po after 2 hrs	Rattus norvegicus	CHEMBL1156610	18674917	2008	Bioorg. Med. Chem.
CHEMBL1008185	Reduction in plasma testosterone level in Wistar rat at 50 mg/kg, po after 4 hrs	Rattus norvegicus	CHEMBL1156610	18674917	2008	Bioorg. Med. Chem.
CHEMBL1008186	Reduction in plasma testosterone level in Wistar rat at 50 mg/kg, po after 6 hrs	Rattus norvegicus	CHEMBL1156610	18674917	2008	Bioorg. Med. Chem.
CHEMBL1008187	Reduction in plasma testosterone level in Wistar rat at 50 mg/kg, po after 8 hrs	Rattus norvegicus	CHEMBL1156610	18674917	2008	Bioorg. Med. Chem.
CHEMBL1008188	Reduction in plasma testosterone level in Wistar rat at 50 mg/kg, po after 24 hrs	Rattus norvegicus	CHEMBL1156610	18674917	2008	Bioorg. Med. Chem.
CHEMBL1008205	Inhibition of factor 10a in plasma of po dosed Wistar rat	Rattus norvegicus	CHEMBL1156611	18675545	2008	Bioorg. Med. Chem. Lett.
CHEMBL1008206	Inhibition of factor 10a in plasma of po dosed Wistar rat after 1 hr	Rattus norvegicus	CHEMBL1156611	18675545	2008	Bioorg. Med. Chem. Lett.
CHEMBL1008231	Protection against Pseudomonas exotoxin A-induced toxicity in C57BL/6 mouse assessed as survival at 12.5 mg/kg, ip once daily administered 1 hr prior to toxin challenge	Mus musculus	CHEMBL1156471	17537721	2007	J. Biol. Chem.
CHEMBL1008307	Antiobesity activity in Wistar rat dipsogenia model assessed as change in water intake at 30 mg/kg, ip after 1 hr	Rattus norvegicus	CHEMBL1136951	19456097	2009	J. Med. Chem.
CHEMBL1008308	Antiobesity activity in Wistar rat dipsogenia model assessed as inhibition of (R)-alpha-methylhistamine-induced water intake at 30 mg/kg, ip administered 1 hr before (R)-alpha-methylhistamine challenge measured after 1 hr	Rattus norvegicus	CHEMBL1136951	19456097	2009	J. Med. Chem.
CHEMBL1008309	Antiobesity activity in Wistar rat dipsogenia model assessed as inhibition of (R)-alpha-methylhistamine-induced water intake at 10 mg/kg, ip administered 1 hr before (R)-alpha-methylhistamine challenge measured after 1 hr	Rattus norvegicus	CHEMBL1136951	19456097	2009	J. Med. Chem.
CHEMBL1008319	Inhibition of LPS-induced TNFalpha production in Balb/CJ (H-2d) mouse at 10 mg/kg, po administered 1 hrs before LPS challenge measured after 4 hrs by ELISA	Mus musculus	CHEMBL1136975	19464885	2009	Bioorg. Med. Chem. Lett.
CHEMBL1008342	Inhibition of D-Trp34NPY-induced food intake in orally dosed Sprague-Dawley rat measured after 2 hrs of inducer challenge	Rattus norvegicus	CHEMBL1136978	19464889	2009	Bioorg. Med. Chem. Lett.
CHEMBL1008343	Inhibition of NPY-induced food intake in Sprague-Dawley rat up to 10 mg/kg, po	Rattus norvegicus	CHEMBL1136978	19464889	2009	Bioorg. Med. Chem. Lett.
CHEMBL1008346	Antiobese activity in high fat fed C57BL/6J mouse DIO model up to 30 mg/kg, po administered once daily for 2 months	Mus musculus	CHEMBL1136978	19464889	2009	Bioorg. Med. Chem. Lett.
CHEMBL1008347	Ex vivo receptor occupancy in high fat fed C57BL/6J mouse Lepr db/db model at 10 mg/kg, po for 16 hrs	Mus musculus	CHEMBL1136978	19464889	2009	Bioorg. Med. Chem. Lett.
CHEMBL1009227	Anticonvulsant activity in ip dosed Swiss albino mouse assessed as inhibition of subcutaneous strychnine-induced seizures administered 30 mins before STY challenge measured after 0.5 hrs post STY challenge	Mus musculus	CHEMBL1154479	18403060	2008	Eur. J. Med. Chem.
CHEMBL1009228	Anticonvulsant activity in ip dosed Swiss albino mouse assessed as inhibition of subcutaneous strychnine-induced seizures administered 30 mins before STY challenge measured after 4 hrs post STY challenge	Mus musculus	CHEMBL1154479	18403060	2008	Eur. J. Med. Chem.
CHEMBL1009229	Anticonvulsant activity in Swiss albino mouse assessed as inhibition of subcutaneous strychnine-induced seizures at 300 mg/kg, ip administered 30 mins before STY challenge measured after 0.5 hrs post STY challenge	Mus musculus	CHEMBL1154479	18403060	2008	Eur. J. Med. Chem.
CHEMBL1009230	Anticonvulsant activity in Swiss albino mouse assessed as inhibition of subcutaneous strychnine-induced seizures at 300 mg/kg, ip administered 30 mins before STY challenge measured after 4 hrs post STY challenge	Mus musculus	CHEMBL1154479	18403060	2008	Eur. J. Med. Chem.
CHEMBL1009231	Anticonvulsant activity in ip dosed Swiss albino mouse assessed as inhibition of subcutaneous picrotoxin-induced seizures administered 30 mins before PIC challenge measured after 0.5 hrs post PIC challenge	Mus musculus	CHEMBL1154479	18403060	2008	Eur. J. Med. Chem.
CHEMBL1009232	Anticonvulsant activity in ip dosed Swiss albino mouse assessed as inhibition of subcutaneous picrotoxin-induced seizures administered 30 mins before PIC challenge measured after 4 hrs post PIC challenge	Mus musculus	CHEMBL1154479	18403060	2008	Eur. J. Med. Chem.
CHEMBL1009233	Anticonvulsant activity in Swiss albino mouse assessed as inhibition of subcutaneous picrotoxin-induced seizures at 300 mg/kg, ip administered 30 mins before PIC challenge measured after 0.5 hrs post PIC challenge	Mus musculus	CHEMBL1154479	18403060	2008	Eur. J. Med. Chem.
CHEMBL1009234	Anticonvulsant activity in Swiss albino mouse assessed as inhibition of subcutaneous picrotoxin-induced seizures at 300 mg/kg, ip administered 30 mins before PIC challenge measured after 4 hrs post PIC challenge	Mus musculus	CHEMBL1154479	18403060	2008	Eur. J. Med. Chem.
CHEMBL1009235	Anticonvulsant activity in Wistar rat assessed as protection against hyperthermia-induced seizures at 100 mg/kg, ip relative to control	Rattus norvegicus	CHEMBL1154479	18403060	2008	Eur. J. Med. Chem.
CHEMBL1009244	Antiinflammatory activity in Laca mouse assessed as inhibition of arachidonic acid-induced ear oedema at 300 ug/ear	Mus musculus	CHEMBL1154480	18406013	2008	Eur. J. Med. Chem.
CHEMBL1009249	Anticonvulsant activity in OF1 mouse assessed as protection against maximal electroshock-induced seizures at 50 mg/kg, ip after 2 hrs	Mus musculus	CHEMBL1154482	18406497	2008	Eur. J. Med. Chem.
CHEMBL1009250	Anticonvulsant activity in ip dosed OF1 mouse assessed as protection against maximal electroshock-induced seizures after 2 hrs	Mus musculus	CHEMBL1154482	18406497	2008	Eur. J. Med. Chem.
CHEMBL1009254	Antihyperglycemic activity against sucrose-loaded Charles-Foster Wistar albino rat assessed as reduction in blood glucose at 100 mg/kg, po administered 30 mins before sucrose challenge relative to control	Rattus norvegicus	CHEMBL1154485	18436346	2009	Eur. J. Med. Chem.
CHEMBL1009255	Antihyperglycemic activity against sucrose-challenged streptozotocin-induced fasted Sprague-Dawley rat assessed as reduction in blood glucose at 100 mg/kg, po administered 30 mins before sucrose challenge measured after 5 hrs post sucrose dose relative to control	Rattus norvegicus	CHEMBL1154485	18436346	2009	Eur. J. Med. Chem.
CHEMBL1009256	Antihyperglycemic activity against sucrose-challenged streptozotocin-induced fasted Sprague-Dawley rat assessed as reduction in blood glucose at 100 mg/kg, po administered 30 mins before sucrose challenge measured after 24 hrs post sucrose dose relative to control	Rattus norvegicus	CHEMBL1154485	18436346	2009	Eur. J. Med. Chem.
CHEMBL1009257	Antihyperglycemic activity against C57BL/KsBom db/db type 2 diabetic mouse model assessed as decrease in postprandial blood glucose level on day 3 by OGTT relative to control	Mus musculus	CHEMBL1154485	18436346	2009	Eur. J. Med. Chem.
CHEMBL1009258	Antihyperglycemic activity against C57BL/KsBom db/db type 2 diabetic mouse model assessed as decrease in postprandial blood glucose level on day 6 by OGTT relative to control	Mus musculus	CHEMBL1154485	18436346	2009	Eur. J. Med. Chem.
CHEMBL1009259	Antihyperglycemic activity against C57BL/KsBom db/db type 2 diabetic mouse model assessed as decrease in postprandial blood glucose level on day 10 by OGTT relative to control	Mus musculus	CHEMBL1154485	18436346	2009	Eur. J. Med. Chem.
CHEMBL1009260	Antidyslipidemic activity in C57BL/KsBom db/db diabetic mouse assessed as reduction in plasma triglyceride level at 100 mg/kg, po	Mus musculus	CHEMBL1154485	18436346	2009	Eur. J. Med. Chem.
CHEMBL1009261	Antidyslipidemic activity in C57BL/KsBom db/db diabetic mouse assessed as reduction in plasma cholesterol level at 100 mg/kg, po	Mus musculus	CHEMBL1154485	18436346	2009	Eur. J. Med. Chem.
CHEMBL1009262	Antidyslipidemic activity in C57BL/KsBom db/db diabetic mouse assessed as increase in high-density lipoprotein cholesterol level at 100 mg/kg, po	Mus musculus	CHEMBL1154485	18436346	2009	Eur. J. Med. Chem.
CHEMBL1009571	Antiinflammatory activity in mouse assessed as reduction PMA-induced ear edema at 50 ug/ear administered relative to control	Mus musculus	CHEMBL1150734	2895165	1987	J. Nat. Prod.
CHEMBL1009572	Antiinflammatory activity in mouse assessed as reduction PMA-induced ear edema	Mus musculus	CHEMBL1150734	2895165	1987	J. Nat. Prod.
CHEMBL1009573	Antiinflammatory activity in ip dosed mouse assessed as inhibition of writhing	Mus musculus	CHEMBL1150734	2895165	1987	J. Nat. Prod.
CHEMBL1009626	Protective index, ratio of TD50 for neurotoxicity in C57B/6 mouse to ED50 for anticonvulsant activity in C57B/6 mouse	Mus musculus	CHEMBL1138568	18752871	2009	Eur. J. Med. Chem.
CHEMBL1009647	Antianalgesic activity against complete Freund's adjuvant induced inflammatory pain in po dosed rat assessed as reversal of hypersensitivity post-adjuvant challenge after 1 hr	Rattus norvegicus	CHEMBL1138602	19332369	2009	Bioorg. Med. Chem. Lett.
CHEMBL1009648	Antianalgesic activity against complete Freund's adjuvant-induced inflammatory pain in rat assessed as reversal of hypersensitivity at 10 mg/kg, po administered 23 hrs post-adjuvant challenge measured after 1 hr	Rattus norvegicus	CHEMBL1138602	19332369	2009	Bioorg. Med. Chem. Lett.
CHEMBL1009667	Antianalgesic activity against complete Freund's adjuvant induced inflammatory pain in rat assessed as reversal of hypersensitivity dosed as po bid for 5 days measured after 1 hr on day 5	Rattus norvegicus	CHEMBL1138602	19332369	2009	Bioorg. Med. Chem. Lett.
CHEMBL1009696	Reduction in free fatty acid level in 18 hrs fasted po dosed Sprague-Dawley rat	Rattus norvegicus	CHEMBL1154005	19309152	2009	J. Med. Chem.
CHEMBL1009697	Reduction in free fatty acid level in 18 hrs fasted Sprague-Dawley rat at 100 mg/kg, po	Rattus norvegicus	CHEMBL1154005	19309152	2009	J. Med. Chem.
CHEMBL1009836	Anxiolytic activity in Wistar rat assessed as time spent into open arms at 3 mg/kg, ip administered 60 mins before evaluation and measured during 5 mins by elevated plus-maze test	Rattus norvegicus	CHEMBL1152767	19223188	2009	Bioorg. Med. Chem.
CHEMBL1009837	Anxiolytic activity in Wistar rat assessed as time spent into open arms at 5 mg/kg, ip administered 60 mins before evaluation and measured during 5 mins by elevated plus-maze test	Rattus norvegicus	CHEMBL1152767	19223188	2009	Bioorg. Med. Chem.
CHEMBL1009838	Anxiolytic activity in Wistar rat assessed as time spent into open arms at 1 mg/kg, ip administered 60 mins before evaluation and measured during 5 mins by elevated plus-maze test	Rattus norvegicus	CHEMBL1152767	19223188	2009	Bioorg. Med. Chem.
CHEMBL1009839	Anxiolytic activity in Wistar rat assessed as number of entries into open arms at 3 mg/kg, ip administered 60 mins before evaluation and measured during 5 mins by elevated plus-maze test	Rattus norvegicus	CHEMBL1152767	19223188	2009	Bioorg. Med. Chem.
CHEMBL1009840	Anxiolytic activity in Wistar rat assessed as number of entries into open arms at 5 mg/kg, ip administered 60 mins before evaluation and measured during 5 mins by elevated plus-maze test	Rattus norvegicus	CHEMBL1152767	19223188	2009	Bioorg. Med. Chem.
CHEMBL1009841	Anxiolytic activity in Wistar rat assessed as number of entries into open arms at 1 mg/kg, ip administered 60 mins before evaluation and measured during 5 mins by elevated plus-maze test	Rattus norvegicus	CHEMBL1152767	19223188	2009	Bioorg. Med. Chem.
CHEMBL1009842	Anxiolytic activity in Wistar rat assessed as number of entries into closed arms at 3 mg/kg, ip administered 60 mins before evaluation and measured during 5 mins by elevated plus-maze test	Rattus norvegicus	CHEMBL1152767	19223188	2009	Bioorg. Med. Chem.
CHEMBL1009843	Anxiolytic activity in Wistar rat assessed as number of entries into closed arms at 5 mg/kg, ip administered 60 mins before evaluation and measured during 5 mins by elevated plus-maze test	Rattus norvegicus	CHEMBL1152767	19223188	2009	Bioorg. Med. Chem.
CHEMBL1009844	Anxiolytic activity in Wistar rat assessed as number of entries into closed arms at 1 mg/kg, ip administered 60 mins before evaluation and measured during 5 mins by elevated plus-maze test	Rattus norvegicus	CHEMBL1152767	19223188	2009	Bioorg. Med. Chem.
CHEMBL1009845	Anxiolytic activity in Wistar rat assessed as total number of entries at 3 mg/kg, ip administered 60 mins before evaluation and measured during 5 mins by elevated plus-maze test	Rattus norvegicus	CHEMBL1152767	19223188	2009	Bioorg. Med. Chem.
CHEMBL1009846	Anxiolytic activity in Wistar rat assessed as total number of entries at 5 mg/kg, ip administered 60 mins before evaluation and measured during 5 mins by elevated plus-maze test	Rattus norvegicus	CHEMBL1152767	19223188	2009	Bioorg. Med. Chem.
CHEMBL1009847	Anxiolytic activity in Wistar rat assessed as total number of entries at 1 mg/kg, ip administered 60 mins before evaluation and measured during 5 mins by elevated plus-maze test	Rattus norvegicus	CHEMBL1152767	19223188	2009	Bioorg. Med. Chem.
CHEMBL1009848	Anxiolytic activity in ip dosed Wistar rat assessed as decrease in glyoxalase 1 activity in brain	Rattus norvegicus	CHEMBL1152767	19223188	2009	Bioorg. Med. Chem.
CHEMBL1009849	Anxiolytic activity in ip dosed Wistar rat assessed as decrease in glutathione reductase activity in brain	Rattus norvegicus	CHEMBL1152767	19223188	2009	Bioorg. Med. Chem.
CHEMBL1009850	Anxiolytic activity in Wistar rat assessed as decrease in time spent into open arms treated ip 60 mins before evaluation and measured during 5 mins by elevated plus-maze test in presence of WAY-100635	Rattus norvegicus	CHEMBL1152767	19223188	2009	Bioorg. Med. Chem.
CHEMBL1009851	Anxiolytic activity in Wistar rat assessed as blocked of time spent into open arms at 3 mg/kg, ip administered 60 mins before evaluation and measured during 5 mins by elevated plus-maze test in presence of 0.5 mg/kg, ip WAY-100635	Rattus norvegicus	CHEMBL1152767	19223188	2009	Bioorg. Med. Chem.
CHEMBL1009852	Anxiolytic activity in Wistar rat assessed as decrease in extracellular serotonin level in brain at 3 mg/kg, ip relative to control	Rattus norvegicus	CHEMBL1152767	19223188	2009	Bioorg. Med. Chem.
CHEMBL1009853	Anxiolytic activity in Wistar rat assessed as decrease in extracellular serotonin level in brain at 3 mg/kg, ip in presence of WAY-100635 relative to control	Rattus norvegicus	CHEMBL1152767	19223188	2009	Bioorg. Med. Chem.
CHEMBL1009854	Anxiolytic activity in ip dosed Wistar rat assessed as decrease in extracellular serotonin level in brain coadministered with WAY-100635 relative to control	Rattus norvegicus	CHEMBL1152767	19223188	2009	Bioorg. Med. Chem.
CHEMBL1009863	Anxiolytic activity in Albino Swiss mouse assessed as number of punished crossing administered intraperitoneally dose equivalent to 0.1 of LD50 after 30 mins measured for 1 min by four-plate test	Mus musculus	CHEMBL1152861	18486277	2009	Eur. J. Med. Chem.
CHEMBL1009864	Effect on spontaneous locomotor activity in Albino Swiss mouse administered intraperitoneally dose equivalent to 0.1 of LD50 after 30 mins measured for 1 min by automatic photoresistor actometer	Mus musculus	CHEMBL1152861	18486277	2009	Eur. J. Med. Chem.
CHEMBL1009865	Antidepressive activity in Albino Swiss mouse assessed as total immobility time at 15 mg/kg, ip after 30 mins measured for 4 mins by forced swimming test	Mus musculus	CHEMBL1152861	18486277	2009	Eur. J. Med. Chem.
CHEMBL1009866	Antidepressive activity in Albino Swiss mouse assessed as total immobility time at 5 mg/kg, ip after 30 mins measured for 4 mins by forced swimming test	Mus musculus	CHEMBL1152861	18486277	2009	Eur. J. Med. Chem.
CHEMBL1009867	Antidepressive activity in Albino Swiss mouse assessed as total immobility time at 10 mg/kg, ip after 30 mins measured for 4 mins by forced swimming test	Mus musculus	CHEMBL1152861	18486277	2009	Eur. J. Med. Chem.
CHEMBL1010039	Anticonvulsant activity in intracerebroventricularly dosed pharmacoresistant epilepsy CF1 mouse model	Mus musculus	CHEMBL1151742	19053761	2008	J. Med. Chem.
CHEMBL1010040	Anticonvulsant activity in CF1 mouse assessed as inhibition of 6 Hz corneal stimulation-induced limbic seizures at 4 mg/kg, ip administered 15 mins before 6 Hz corneal stimulation	Mus musculus	CHEMBL1151742	19053761	2008	J. Med. Chem.
CHEMBL1010041	Anticonvulsant activity in CF1 mouse assessed as inhibition of 6 Hz corneal stimulation-induced limbic seizures at 4 mg/kg, ip administered 30 mins before 6 Hz corneal stimulation	Mus musculus	CHEMBL1151742	19053761	2008	J. Med. Chem.
CHEMBL1010042	Anticonvulsant activity in CF1 mouse assessed as inhibition of 6 Hz corneal stimulation-induced limbic seizures at 4 mg/kg, ip administered 60 mins before 6 Hz corneal stimulation	Mus musculus	CHEMBL1151742	19053761	2008	J. Med. Chem.
CHEMBL1010043	Anticonvulsant activity in CF1 mouse assessed as inhibition of 6 Hz corneal stimulation-induced limbic seizures at 4 mg/kg, ip administered 120 mins before 6 Hz corneal stimulation	Mus musculus	CHEMBL1151742	19053761	2008	J. Med. Chem.
CHEMBL1010044	Anticonvulsant activity in CF1 mouse assessed as inhibition of 6 Hz corneal stimulation-induced limbic seizures at 4 mg/kg, ip administered 240 mins before 6 Hz corneal stimulation	Mus musculus	CHEMBL1151742	19053761	2008	J. Med. Chem.
CHEMBL1010045	Anticonvulsant activity in ip dosed CF1 mouse assessed as inhibition of 6 Hz corneal stimulation-induced limbic seizures	Mus musculus	CHEMBL1151742	19053761	2008	J. Med. Chem.
CHEMBL1010047	Protective index, ratio of TD50 for CF1 mouse by rotarod test to ED50 for CF1 mouse	Mus musculus	CHEMBL1151742	19053761	2008	J. Med. Chem.
CHEMBL1010249	Effect on behavioral changes in icv dosed Wistar rat assessed as decrease in spontaneous locomotory activity after 1.5 hrs by open-field studies compared to L-dopa	Rattus norvegicus	CHEMBL1139364	19093882	2009	J. Med. Chem.
CHEMBL1010250	Antiparkinson activity in icv dosed rat striatum assessed as L-dopa levels per mg of tissue after 6 hrs	Rattus norvegicus	CHEMBL1139364	19093882	2009	J. Med. Chem.
CHEMBL1010332	Antiallergic activity in ddY mouse assessed as inhibition picryl chloride-induced contact dermatitis at 75 mg/kg, po administered 3 hrs before picryl chloride challenge measured after 24 hrs	Mus musculus	CHEMBL1147338	8463793	1993	J. Nat. Prod.
CHEMBL1010333	Antiallergic activity in ddY mouse assessed as inhibition picryl chloride-induced contact dermatitis at 150 mg/kg, po administered 3 hrs before picryl chloride challenge measured after 24 hrs	Mus musculus	CHEMBL1147338	8463793	1993	J. Nat. Prod.
CHEMBL1010334	Antiallergic activity in ddY mouse assessed as inhibition picryl chloride-induced contact dermatitis at 300 mg/kg, po administered 3 hrs before picryl chloride challenge measured after 24 hrs	Mus musculus	CHEMBL1147338	8463793	1993	J. Nat. Prod.
CHEMBL1010335	Antiallergic activity in ddY mouse assessed as inhibition picryl chloride-induced contact dermatitis at 30 mg/kg, po administered 3 hrs before picryl chloride challenge measured after 24 hrs	Mus musculus	CHEMBL1147338	8463793	1993	J. Nat. Prod.
CHEMBL1010364	Antiinflammatory activity in ip dosed mouse assessed as reduction PMA-induced ear edema	Mus musculus	CHEMBL1150734	2895165	1987	J. Nat. Prod.
CHEMBL1010535	Therapeutic index, ratio of plasma concentration at threshold dose for vasodilation to IC50 for free fatty acid reduction in Sprague-Dawley rat	Rattus norvegicus	CHEMBL1154005	19309152	2009	J. Med. Chem.
CHEMBL1010749	Anticonvulsant activity in albino mouse at 30 mg/kg, ip after 0.5 hrs by MES test	Mus musculus	CHEMBL1152792	19249853	2009	J. Med. Chem.
CHEMBL1010750	Anticonvulsant activity in albino mouse at 100 mg/kg, ip after 0.5 hrs by MES test	Mus musculus	CHEMBL1152792	19249853	2009	J. Med. Chem.
CHEMBL1010751	Anticonvulsant activity in albino mouse at 300 mg/kg, ip after 0.5 hrs by MES test	Mus musculus	CHEMBL1152792	19249853	2009	J. Med. Chem.
CHEMBL1010752	Anticonvulsant activity in albino mouse at 30 mg/kg, ip after 4 hrs by MES test	Mus musculus	CHEMBL1152792	19249853	2009	J. Med. Chem.
CHEMBL1010753	Anticonvulsant activity in albino mouse at 100 mg/kg, ip after 4 hrs by MES test	Mus musculus	CHEMBL1152792	19249853	2009	J. Med. Chem.
CHEMBL1010754	Anticonvulsant activity in albino mouse at 300 mg/kg, ip after 4 hrs by MES test	Mus musculus	CHEMBL1152792	19249853	2009	J. Med. Chem.
CHEMBL1010755	Anticonvulsant activity in albino mouse at 30 mg/kg, ip after 0.5 hrs by PTZ test	Mus musculus	CHEMBL1152792	19249853	2009	J. Med. Chem.
CHEMBL1010756	Anticonvulsant activity in albino mouse at 100 mg/kg, ip after 0.5 hrs by PTZ test	Mus musculus	CHEMBL1152792	19249853	2009	J. Med. Chem.
CHEMBL1010757	Anticonvulsant activity in albino mouse at 300 mg/kg, ip after 0.5 hrs by PTZ test	Mus musculus	CHEMBL1152792	19249853	2009	J. Med. Chem.
CHEMBL1010758	Anticonvulsant activity in albino mouse at 30 mg/kg, ip after 4 hrs by PTZ test	Mus musculus	CHEMBL1152792	19249853	2009	J. Med. Chem.
CHEMBL1010759	Anticonvulsant activity in albino mouse at 100 mg/kg, ip after 4 hrs by PTZ test	Mus musculus	CHEMBL1152792	19249853	2009	J. Med. Chem.
CHEMBL1010760	Anticonvulsant activity in albino mouse at 300 mg/kg, ip after 4 hrs by PTZ test	Mus musculus	CHEMBL1152792	19249853	2009	J. Med. Chem.
CHEMBL1010765	Antidepressive activity in Albino Swiss mouse assessed as total immobility time at 1.25 mg/kg, ip after 30 mins measured for 4 mins by forced swimming test	Mus musculus	CHEMBL1152861	18486277	2009	Eur. J. Med. Chem.
CHEMBL1010766	Antidepressive activity in Albino Swiss mouse assessed as total immobility time at 2.5 mg/kg, ip after 30 mins measured for 4 mins by forced swimming test	Mus musculus	CHEMBL1152861	18486277	2009	Eur. J. Med. Chem.
CHEMBL1010767	Antidepressive activity in Albino Swiss mouse assessed as total immobility time at 20 mg/kg, ip after 30 mins measured for 4 mins by forced swimming test	Mus musculus	CHEMBL1152861	18486277	2009	Eur. J. Med. Chem.
CHEMBL1010775	Antiinflammatory activity in Charles-Foster albino rat assessed as inhibition of carrageenan-induced hind paw edema at 50 mg/kg, po relative to control	Rattus norvegicus	CHEMBL1152864	18501478	2009	Eur. J. Med. Chem.
CHEMBL1010776	Antiinflammatory activity in Charles-Foster albino rat assessed as inhibition of carrageenan-induced hind paw edema at 25 mg/kg, po relative to control	Rattus norvegicus	CHEMBL1152864	18501478	2009	Eur. J. Med. Chem.
CHEMBL1010777	Antiinflammatory activity in Charles-Foster albino rat assessed as inhibition of carrageenan-induced hind paw edema at 100 mg/kg, po relative to control	Rattus norvegicus	CHEMBL1152864	18501478	2009	Eur. J. Med. Chem.
CHEMBL1010786	Antiinflammatory activity in DNBS-induced Sprague-Dawley rat colitis model assessed as body weight gain at 45 umol/kg, ip for 7 days administered 1 day before colitis induction	Rattus norvegicus	CHEMBL1152769	19226143	2009	J. Med. Chem.
CHEMBL1010787	Antiinflammatory activity in DNBS-induced Sprague-Dawley rat colitis model assessed as body weight loss at 5 umol/kg, ip for 7 days administered 1 day before colitis induction	Rattus norvegicus	CHEMBL1152769	19226143	2009	J. Med. Chem.
CHEMBL1010788	Antiinflammatory activity in DNBS-induced Sprague-Dawley rat colitis model assessed as body weight loss at 15 umol/kg, ip for 7 days administered 1 day before colitis induction	Rattus norvegicus	CHEMBL1152769	19226143	2009	J. Med. Chem.
CHEMBL1010789	Antiinflammatory activity in DNBS-induced Sprague-Dawley rat colitis model assessed as effect on body weight loss at 0.25 umol/kg, ip for 7 days administered 1 day before colitis induction	Rattus norvegicus	CHEMBL1152769	19226143	2009	J. Med. Chem.
CHEMBL1010790	Antiinflammatory activity in DNBS-induced Sprague-Dawley rat colitis model assessed as DNBS-induced increase in spleen weight at 45 umol/kg, ip for 7 days administered 1 day before colitis induction	Rattus norvegicus	CHEMBL1152769	19226143	2009	J. Med. Chem.
CHEMBL1010791	Antiinflammatory activity in DNBS-induced Sprague-Dawley rat colitis model assessed as DNBS-induced increase in spleen weight at 5 umol/kg, ip for 7 days administered 1 day before colitis induction	Rattus norvegicus	CHEMBL1152769	19226143	2009	J. Med. Chem.
CHEMBL1010792	Antiinflammatory activity in DNBS-induced Sprague-Dawley rat colitis model assessed as DNBS-induced increase in spleen weight at 15 umol/kg, ip for 7 days administered 1 day before colitis induction	Rattus norvegicus	CHEMBL1152769	19226143	2009	J. Med. Chem.
CHEMBL1010793	Antiinflammatory activity in DNBS-induced Sprague-Dawley rat colitis model assessed as reduction in DNBS-induced increase in spleen weight at 0.25 umol/kg, ip for 7 days administered 1 day before colitis induction	Rattus norvegicus	CHEMBL1152769	19226143	2009	J. Med. Chem.
CHEMBL1010794	Antiinflammatory activity in ip dosed Sprague-Dawley rat colitis model assessed as reduction in DNBS-induced increase in spleen weight administered for 7 days 1 day before colitis induction	Rattus norvegicus	CHEMBL1152769	19226143	2009	J. Med. Chem.
CHEMBL1010977	Reduction of serum LH level in castarted rat at 30 mg/kg, po after 1 hr	Rattus norvegicus	CHEMBL1153362	19271735	2009	J. Med. Chem.
CHEMBL1010985	Reduction of serum LH level in castarted rat at 30 mg/kg, po after 6 hr	Rattus norvegicus	CHEMBL1153362	19271735	2009	J. Med. Chem.
CHEMBL1011121	Antiparkinson activity in Wistar rat striatum assessed as L-dopa levels per mg of tissue at 1 umol/kg, icv after 1 week	Rattus norvegicus	CHEMBL1139364	19093882	2009	J. Med. Chem.
CHEMBL1011122	Antiparkinson activity in Wistar rat striatum assessed as dopamine levels per mg of tissue at 1 umol/kg, icv after 1 week	Rattus norvegicus	CHEMBL1139364	19093882	2009	J. Med. Chem.
CHEMBL1011123	Effect on behavioral changes in icv dosed Wistar rat assessed as decrease in grooming activity after 1.5 hrs by open-field studies compared to L-dopa	Rattus norvegicus	CHEMBL1139364	19093882	2009	J. Med. Chem.
CHEMBL1011124	Effect on behavioral changes in icv dosed Wistar rat assessed as decrease in rearing episodes after 1.5 hrs by open-field studies compared to L-dopa	Rattus norvegicus	CHEMBL1139364	19093882	2009	J. Med. Chem.
CHEMBL1011125	Sedative activity in icv dosed Wistar rat assessed as reduction of explorative activity	Rattus norvegicus	CHEMBL1139364	19093882	2009	J. Med. Chem.
CHEMBL1011126	Effect on behavioral changes in icv dosed Wistar rat assessed as anxiety-like behavior by open-field studies	Rattus norvegicus	CHEMBL1139364	19093882	2009	J. Med. Chem.
CHEMBL1011127	Effect on behavioral changes in icv dosed Wistar rat assessed as increase in spontaneous locomotory activity after 3 days by open-field studies	Rattus norvegicus	CHEMBL1139364	19093882	2009	J. Med. Chem.
CHEMBL1011128	Effect on behavioral changes in icv dosed Wistar rat assessed as increase in grooming activity after 3 days by open-field studies	Rattus norvegicus	CHEMBL1139364	19093882	2009	J. Med. Chem.
CHEMBL1011129	Effect on behavioral changes in icv dosed Wistar rat assessed as increase in rearing episodes after 3 days by open-field studies	Rattus norvegicus	CHEMBL1139364	19093882	2009	J. Med. Chem.
CHEMBL1011204	Anti-implantation activity in po dosed rat	Rattus norvegicus	CHEMBL1147312		1989	J. Nat. Prod.
CHEMBL1011208	Antiinflammatory activity in rat assessed as inhibition of carrageenan-induced edema at 100 mg/kg	Rattus norvegicus	CHEMBL1147314	2607349	1989	J. Nat. Prod.
CHEMBL1011209	Analgesic activity in rat assessed as inhibition of writhing at 100 mg/kg	Rattus norvegicus	CHEMBL1147314	2607349	1989	J. Nat. Prod.
CHEMBL1011470	Antiinflammatory activity against po dosed ICR mouse assessed as number of peritoneal exudate cells	Mus musculus	CHEMBL1150901	9644055	1998	J. Nat. Prod.
CHEMBL1011474	Antiinflammatory activity against po dosed ICR mouse assessed as reduction in peritoneal exudate cells	Mus musculus	CHEMBL1150901	9644055	1998	J. Nat. Prod.
CHEMBL1011483	Cardiovascular activity in anesthetized Sprague-Dawley rat assessed as reduction in heart rate at 200 ug/kg, iv	Rattus norvegicus	CHEMBL1150902	9644057	1998	J. Nat. Prod.
CHEMBL1011484	Cardiovascular activity in anesthetized Sprague-Dawley rat assessed as reduction in blood pressure at 200 ug/kg, iv	Rattus norvegicus	CHEMBL1150902	9644057	1998	J. Nat. Prod.
CHEMBL1011485	Cardiovascular activity in anesthetized Sprague-Dawley rat assessed as reduction in heart rat at 400 ug/kg, iv	Rattus norvegicus	CHEMBL1150902	9644057	1998	J. Nat. Prod.
CHEMBL1011486	Cardiovascular activity in anesthetized Sprague-Dawley rat assessed as reduction in blood pressure at 400 ug/kg, iv	Rattus norvegicus	CHEMBL1150902	9644057	1998	J. Nat. Prod.
CHEMBL1011487	Cardiovascular activity in anesthetized Sprague-Dawley rat assessed as induction of cardiac arrhythmia at 200 ug/kg, iv	Rattus norvegicus	CHEMBL1150902	9644057	1998	J. Nat. Prod.
CHEMBL1011601	Anticonvulsant activity in ip dosed albino mouse after 2 hrs by MES test	Mus musculus	CHEMBL1152792	19249853	2009	J. Med. Chem.
CHEMBL1011602	Anticonvulsant activity in ip dosed albino mouse after 4 hrs by MES test	Mus musculus	CHEMBL1152792	19249853	2009	J. Med. Chem.
CHEMBL1011603	Anticonvulsant activity in ip dosed albino mouse after 0.5 hrs by MES test	Mus musculus	CHEMBL1152792	19249853	2009	J. Med. Chem.
CHEMBL1011604	Anticonvulsant activity in ip dosed albino mouse after 0.25 hrs by MES test	Mus musculus	CHEMBL1152792	19249853	2009	J. Med. Chem.
CHEMBL1011605	Ratio of valproic acid ED50 to compound ED50 in albino mouse after 2 hrs by MES test	Mus musculus	CHEMBL1152792	19249853	2009	J. Med. Chem.
CHEMBL1011606	Ratio of valproic acid ED50 to compound ED50 in albino mouse after 4 hrs by MES test	Mus musculus	CHEMBL1152792	19249853	2009	J. Med. Chem.
CHEMBL1011607	Ratio of valproic acid ED50 to compound ED50 in albino mouse after 0.5 hrs by MES test	Mus musculus	CHEMBL1152792	19249853	2009	J. Med. Chem.
CHEMBL1011608	Ratio of valproic acid ED50 to compound ED50 in albino mouse after 0.25 hrs by MES test	Mus musculus	CHEMBL1152792	19249853	2009	J. Med. Chem.
CHEMBL1011613	Reduction of plasma triacylglycerol excursion in 14 hrs fasted Han-Wistar rat at 0.1 mg/kg, po treated 2 hrs before bolus corn oil administration measured 1.5 hrs post corn oil challenge by oral lipid tolerance test relative to control	Rattus norvegicus	CHEMBL1152806	19256504	2009	J. Med. Chem.
CHEMBL1011614	Reduction of plasma triacylglycerol excursion in 14 hrs fasted Han-Wistar rat at 0.3 mg/kg, po treated 2 hrs before bolus corn oil administration measured 1.5 hrs post corn oil challenge by oral lipid tolerance test relative to control	Rattus norvegicus	CHEMBL1152806	19256504	2009	J. Med. Chem.
CHEMBL1011615	Reduction of plasma triacylglycerol excursion in 14 hrs fasted Han-Wistar rat at 1 mg/kg, po treated 2 hrs before bolus corn oil administration measured 1.5 hrs post corn oil challenge by oral lipid tolerance test relative to control	Rattus norvegicus	CHEMBL1152806	19256504	2009	J. Med. Chem.
CHEMBL1011616	Reduction of adipose triacylglycerol synthesis in 14 hrs fasted Han-Wistar rat assessed as decrease in ratio of [3H]palmitic acid incorporation into TAG and DAG at 1 mg/kg, po after 1.5 hrs relative to control	Rattus norvegicus	CHEMBL1152806	19256504	2009	J. Med. Chem.
CHEMBL1011617	Reduction of adipose triacylglycerol synthesis in 14 hrs fasted Han-Wistar rat assessed as decrease in ratio of [3H]palmitic acid incorporation in to TAG and DAG at 3 mg/kg, po after 1.5 hrs relative to control	Rattus norvegicus	CHEMBL1152806	19256504	2009	J. Med. Chem.
CHEMBL1011618	Reduction of adipose triacylglycerol synthesis in 14 hrs fasted Han-Wistar rat assessed as decrease in ratio of [3H]palmitic acid incorporation in to TAG and DAG at 8 mg/kg, po after 1.5 hrs relative to control	Rattus norvegicus	CHEMBL1152806	19256504	2009	J. Med. Chem.
CHEMBL1011619	Inhibition of dietary-induced obesity in obese C57B1J/6 mouse model assessed as reduction in body weight at 20 mg/kg, po qd for 3 days relative to start weight	Mus musculus	CHEMBL1152806	19256504	2009	J. Med. Chem.
CHEMBL1011701	Inhibition of DPP4 in Wistar rat plasma at 10 mg/kg, po within 30 mins	Rattus norvegicus	CHEMBL1152812	19261480	2009	Bioorg. Med. Chem.
CHEMBL1011702	Inhibition of DPP4 in Wistar rat plasma at 10 mg/kg, po after 8 hrs	Rattus norvegicus	CHEMBL1152812	19261480	2009	Bioorg. Med. Chem.
CHEMBL1011705	Inhibition of DPP4 in Wistar rat plasma at 10 mg/kg, po after 24 hrs	Rattus norvegicus	CHEMBL1152812	19261480	2009	Bioorg. Med. Chem.
CHEMBL1011706	Reduction in glucose excursion in C57BL/6J lean mouse at 1 mg/kg, po pretreated 30 mins before glucose challenge measured after 120 mins by oral glucose tolerance test relative to control	Mus musculus	CHEMBL1152812	19261480	2009	Bioorg. Med. Chem.
CHEMBL1011707	Reduction in glucose excursion in C57BL/6J lean mouse at 10 mg/kg, po pretreated 30 mins before glucose challenge measured after 120 mins by oral glucose tolerance test relative to control	Mus musculus	CHEMBL1152812	19261480	2009	Bioorg. Med. Chem.
CHEMBL1011708	Reduction in glucose excursion in po dosed C57BL/6J lean mouse pretreated for 30 mins before glucose challenge measured after 120 mins by oral glucose tolerance test	Mus musculus	CHEMBL1152812	19261480	2009	Bioorg. Med. Chem.
CHEMBL1011709	Reduction in glucose excursion in C57BL/6J lean mouse at 3 mg/kg, po pretreated 30 mins before glucose challenge measured after 120 mins by oral glucose tolerance test relative to control	Mus musculus	CHEMBL1152812	19261480	2009	Bioorg. Med. Chem.
CHEMBL1011710	Reduction in glucose AUC in C57BL/6J diet-induced obese mouse at 1 mg/kg, po pretreated 30 mins before glucose challenge measured after 120 mins by oral glucose tolerance test relative to control	Mus musculus	CHEMBL1152812	19261480	2009	Bioorg. Med. Chem.
CHEMBL1011711	Reduction in glucose AUC in C57BL/6J diet-induced obese mouse at 3 mg/kg, po pretreated 30 mins before glucose challenge measured after 120 mins by oral glucose tolerance test relative to control	Mus musculus	CHEMBL1152812	19261480	2009	Bioorg. Med. Chem.
CHEMBL1011712	Reduction in glucose AUC in C57BL/6J diet-induced obese mouse at 10 mg/kg, po pretreated 30 mins before glucose challenge measured after 120 mins by oral glucose tolerance test relative to control	Mus musculus	CHEMBL1152812	19261480	2009	Bioorg. Med. Chem.
CHEMBL1011889	Reduction of overnight food intake in diet induced obese Sprague-Dawley rat at 3 mg/kg, po	Rattus norvegicus	CHEMBL1153427	19320488	2009	J. Med. Chem.
CHEMBL1011890	Reduction of body weight in diet induced obese Sprague-Dawley rat at 3 mg/kg, po	Rattus norvegicus	CHEMBL1153427	19320488	2009	J. Med. Chem.
CHEMBL1011903	Reduction of overnight food intake in diet induced obese Sprague-Dawley rat assessed as minimal effective dose	Rattus norvegicus	CHEMBL1153427	19320488	2009	J. Med. Chem.
CHEMBL1011962	Antiangiogenic activity in BDF1 mouse Matrigel model assessed as inhibition of bFGF-mediated angiogenesis	Mus musculus	CHEMBL1139379	19113866	2009	J. Med. Chem.
CHEMBL1011963	Antiangiogenic activity in BDF1 mouse Matrigel model assessed as inhibition of bFGF-mediated angiogenesis at 3 mg/kg, po for 8 days by colorimetric assay	Mus musculus	CHEMBL1139379	19113866	2009	J. Med. Chem.
CHEMBL1011987	Antinociceptive activity in Swiss albino CD1 mouse assessed as inhibition of paw licking at 3 ng, icv by hot plate test	Mus musculus	CHEMBL1137770	19435668	2009	Bioorg. Med. Chem.
CHEMBL1011988	Antinociceptive activity in Swiss albino CD1 mouse assessed as inhibition of paw licking at 100 ng, icv by hot plate test	Mus musculus	CHEMBL1137770	19435668	2009	Bioorg. Med. Chem.
CHEMBL1011989	Antinociceptive activity in iv dosed Swiss albino CD1 mouse assessed as inhibition of paw licking by hot plate test	Mus musculus	CHEMBL1137770	19435668	2009	Bioorg. Med. Chem.
CHEMBL1011990	Antinociceptive activity in Swiss albino CD1 mouse assessed as duration of inhibition of paw licking at 3 ng, icv by hot plate test	Mus musculus	CHEMBL1137770	19435668	2009	Bioorg. Med. Chem.
CHEMBL1011991	Antinociceptive activity in Swiss albino CD1 mouse assessed as duration of inhibition of paw licking at 0.1 ng, icv by hot plate test	Mus musculus	CHEMBL1137770	19435668	2009	Bioorg. Med. Chem.
CHEMBL1011992	Antinociceptive activity in icv dosed Swiss albino CD1 mouse assessed as inhibition of paw licking by hot plate test in presence of MOR antagonist beta-funaltrexamine	Mus musculus	CHEMBL1137770	19435668	2009	Bioorg. Med. Chem.
CHEMBL1011993	Antinociceptive activity in icv dosed Swiss albino CD1 mouse assessed as inhibition of rearing by hot plate test in presence of MOR antagonist beta-funaltrexamine	Mus musculus	CHEMBL1137770	19435668	2009	Bioorg. Med. Chem.
CHEMBL1011994	Antinociceptive activity in icv dosed Swiss albino CD1 mouse assessed as inhibition of jumping by hot plate test in presence of MOR antagonist beta-funaltrexamine	Mus musculus	CHEMBL1137770	19435668	2009	Bioorg. Med. Chem.
CHEMBL1011995	Antinociceptive activity in Swiss albino CD1 mouse assessed as duration of inhibition of rearing at 3 ng, icv by hot plate test	Mus musculus	CHEMBL1137770	19435668	2009	Bioorg. Med. Chem.
CHEMBL1011996	Antinociceptive activity in Swiss albino CD1 mouse assessed as duration of inhibition of jumping at 3 ng, icv by hot plate test	Mus musculus	CHEMBL1137770	19435668	2009	Bioorg. Med. Chem.
CHEMBL1011997	Antinociceptive activity in Swiss albino CD1 mouse assessed as duration of inhibition of rearing at 0.1 ng, icv by hot plate test	Mus musculus	CHEMBL1137770	19435668	2009	Bioorg. Med. Chem.
CHEMBL1011998	Antinociceptive activity in Swiss albino CD1 mouse assessed as duration of inhibition of jumping at 0.1 ng, icv by hot plate test	Mus musculus	CHEMBL1137770	19435668	2009	Bioorg. Med. Chem.
CHEMBL1012137	Effect on nitrogen balance in Wistar rat diabetic model assessed as residual urinary nitrogen at 10 mg/day, ip for 6 days measured 6 hrs after last dose relative to non-diabetic control	Rattus norvegicus	CHEMBL1147323	2614424	1989	J. Nat. Prod.
CHEMBL1012138	Effect on nitrogen balance in Wistar rat diabetic model assessed as residual urinary nitrogen at 10 mg/day, ip for 6 days measured 6 hrs after last dose relative to diabetic control	Rattus norvegicus	CHEMBL1147323	2614424	1989	J. Nat. Prod.
CHEMBL1012139	Effect on nitrogen balance in Wistar rat diabetic model assessed as residual fecal nitrogen at 10 mg/day, ip for 6 days measured 6 hrs after last dose relative to non-diabetic control	Rattus norvegicus	CHEMBL1147323	2614424	1989	J. Nat. Prod.
CHEMBL1012140	Effect on nitrogen balance in Wistar rat diabetic model assessed as residual fecal nitrogen at 10 mg/day, ip for 6 days measured 6 hrs after last dose relative to diabetic control	Rattus norvegicus	CHEMBL1147323	2614424	1989	J. Nat. Prod.
CHEMBL1012141	Effect on nitrogen balance in Wistar rat diabetic model assessed as absorbed nitrogen at 10 mg/day, ip for 6 days measured 6 hrs after last dose relative to non-diabetic control	Rattus norvegicus	CHEMBL1147323	2614424	1989	J. Nat. Prod.
CHEMBL1012142	Effect on nitrogen balance in Wistar rat diabetic model assessed as absorbed nitrogen at 10 mg/day, ip for 6 days measured 6 hrs after last dose relative to diabetic control	Rattus norvegicus	CHEMBL1147323	2614424	1989	J. Nat. Prod.
CHEMBL1012143	Effect on nitrogen balance in Wistar rat diabetic model assessed as retained nitrogen at 10 mg/day, ip for 6 days measured 6 hrs after last dose relative to non-diabetic control	Rattus norvegicus	CHEMBL1147323	2614424	1989	J. Nat. Prod.
CHEMBL1012144	Effect on nitrogen balance in Wistar rat diabetic model assessed as retained nitrogen at 10 mg/day, ip for 6 days measured 6 hrs after last dose relative to diabetic control	Rattus norvegicus	CHEMBL1147323	2614424	1989	J. Nat. Prod.
CHEMBL1012255	Antihyperlipidemic activity in diet-induced hyperlipidemic rat model assessed as serum total cholesterol level at 40 mg/kg, po administered once daily in morning through gastric intubation for 14 days measured after 4 hrs of last dose	Rattus norvegicus	CHEMBL1148174	8377021	1993	J. Nat. Prod.
CHEMBL1012256	Antihyperlipidemic activity in diet-induced hyperlipidemic rat model assessed as serum triglyceride level at 40 mg/kg, po administered once daily in morning through gastric intubation for 14 days measured after 4 hrs of last dose	Rattus norvegicus	CHEMBL1148174	8377021	1993	J. Nat. Prod.
CHEMBL1012257	Antihyperlipidemic activity in diet-induced hyperlipidemic rat model assessed as serum HDLC level at 40 mg/kg, po administered once daily in morning through gastric intubation for 14 days measured after 4 hrs of last dose	Rattus norvegicus	CHEMBL1148174	8377021	1993	J. Nat. Prod.
CHEMBL1012258	Antihyperlipidemic activity in diet-induced hyperlipidemic rat model assessed as serum LDLC level at 40 mg/kg, po administered once daily in morning through gastric intubation for 14 days measured after 4 hrs of last dose	Rattus norvegicus	CHEMBL1148174	8377021	1993	J. Nat. Prod.
CHEMBL1012259	Antihyperlipidemic activity in diet-induced hyperlipidemic rat model assessed as serum VLDLC level at 40 mg/kg, po administered once daily in morning through gastric intubation for 14 days measured after 4 hrs of last dose	Rattus norvegicus	CHEMBL1148174	8377021	1993	J. Nat. Prod.
CHEMBL1012283	Increase in non-rapid eye movement sleep time in C57BL mouse assessed during first hour of administration at 300 mg/kg, ip	Mus musculus	CHEMBL1155052	18571406	2008	Bioorg. Med. Chem. Lett.
CHEMBL1012284	Increase in total sleep time in C57BL mouse assessed during first hour of administration at 300 mg/kg, ip	Mus musculus	CHEMBL1155052	18571406	2008	Bioorg. Med. Chem. Lett.
CHEMBL1012285	Increase in non-rapid eye movement sleep time in C57BL mouse assessed during first hour of administration at 20 mg/kg, ip	Mus musculus	CHEMBL1155052	18571406	2008	Bioorg. Med. Chem. Lett.
CHEMBL1012286	Decrease in waking duration in C57BL mouse assessed during first hour of administration at 300 mg/kg, ip	Mus musculus	CHEMBL1155052	18571406	2008	Bioorg. Med. Chem. Lett.
CHEMBL1012318	Antihyperlipidemic effect in high fat diet-induced rat assessed as decrease in serum triglyceride level at 10 mg/kg, ip relative to control	Rattus norvegicus	CHEMBL1158940	2045817	1991	J. Nat. Prod.
CHEMBL1012319	Antihyperlipidemic effect in high fat diet-induced rat assessed as decrease in serum triglyceride level at 20 mg/kg, ip relative to control	Rattus norvegicus	CHEMBL1158940	2045817	1991	J. Nat. Prod.
CHEMBL1012320	Antihyperlipidemic effect in high fat diet-induced rat assessed as decrease in serum total cholesterol level at 10 mg/kg, ip relative to control	Rattus norvegicus	CHEMBL1158940	2045817	1991	J. Nat. Prod.
CHEMBL1012321	Antihyperlipidemic effect in high fat diet-induced rat assessed as decrease in serum total cholesterol level at 20 mg/kg, ip relative to control	Rattus norvegicus	CHEMBL1158940	2045817	1991	J. Nat. Prod.
CHEMBL1012955	Antinociceptive activity in mouse at 10 mg/kg, sc by hotplate test	Mus musculus	CHEMBL1152185	18990576	2008	Bioorg. Med. Chem. Lett.
CHEMBL1012956	Antinociceptive activity in mouse at 10 mg/kg, sc by tail-flick test	Mus musculus	CHEMBL1152185	18990576	2008	Bioorg. Med. Chem. Lett.
CHEMBL1012957	Antinociceptive activity in mouse assessed as inhibition of analgesia at 10 mg/kg, sc pretreated with 20 mg/kg, sc nor-BNI for 24 hrs by hotplate test	Mus musculus	CHEMBL1152185	18990576	2008	Bioorg. Med. Chem. Lett.
CHEMBL1012958	Antinociceptive activity in mouse assessed as inhibition of analgesia at 10 mg/kg, sc pretreated with 20 mg/kg, sc nor-BNI for 24 hrs by tail-flick test	Mus musculus	CHEMBL1152185	18990576	2008	Bioorg. Med. Chem. Lett.
CHEMBL1012959	Antinociceptive activity in mouse assessed as inhibition of analgesia at 10 mg/kg, sc pretreated with 20 mg/kg, sc beta-funaltrexamine for 24 hrs by hotplate test	Mus musculus	CHEMBL1152185	18990576	2008	Bioorg. Med. Chem. Lett.
CHEMBL1012960	Antinociceptive activity in mouse assessed as inhibition of analgesia at 10 mg/kg, sc pretreated with 20 mg/kg, sc beta-funaltrexamine for 24 hrs by tail-flick test	Mus musculus	CHEMBL1152185	18990576	2008	Bioorg. Med. Chem. Lett.
CHEMBL1012961	Antinociceptive activity in mouse assessed as inhibition of analgesia at 10 mg/kg, sc pretreated with 3 mg/kg, sc NTI for 24 hrs by hotplate test	Mus musculus	CHEMBL1152185	18990576	2008	Bioorg. Med. Chem. Lett.
CHEMBL1012962	Antinociceptive activity in mouse assessed as inhibition of analgesia at 10 mg/kg, sc pretreated with 3 mg/kg, sc NTI for 24 hrs by tail-flick test	Mus musculus	CHEMBL1152185	18990576	2008	Bioorg. Med. Chem. Lett.
CHEMBL1012969	Antithrombotic activity in rat venous thrombosis model assessed as decrease in thrombus weight at 3 mg/kg, po administered for 3 days after 2 hrs last dose	Rattus norvegicus	CHEMBL1152186	18993062	2008	Bioorg. Med. Chem. Lett.
CHEMBL1013001	Effect on heart rate in anesthetized Wistar rat assessed as number of beats per minutes at 40 mg/kg, ip after 15 mins by electrocardiography	Rattus norvegicus	CHEMBL1139305	19036593	2009	Bioorg. Med. Chem.
CHEMBL1013002	Effect on heart rate in anesthetized Wistar rat assessed as number of beats per minutes at 40 mg/kg, ip after 30 mins by electrocardiography	Rattus norvegicus	CHEMBL1139305	19036593	2009	Bioorg. Med. Chem.
CHEMBL1013003	Effect on heart rate in anesthetized Wistar rat assessed as number of beats per minutes at 40 mg/kg, ip after 45 mins by electrocardiography	Rattus norvegicus	CHEMBL1139305	19036593	2009	Bioorg. Med. Chem.
CHEMBL1013004	Effect on heart rate in anesthetized Wistar rat assessed as number of beats per minutes at 40 mg/kg, ip after 60 mins by electrocardiography	Rattus norvegicus	CHEMBL1139305	19036593	2009	Bioorg. Med. Chem.
CHEMBL1013005	Effect on heart rate in anesthetized Wistar rat assessed as number of P-Q-intervals at 40 mg/kg, ip after 15 mins by electrocardiography	Rattus norvegicus	CHEMBL1139305	19036593	2009	Bioorg. Med. Chem.
CHEMBL1013006	Effect on heart rate in anesthetized Wistar rat assessed as number of P-Q-intervals at 40 mg/kg, ip after 30 mins by electrocardiography	Rattus norvegicus	CHEMBL1139305	19036593	2009	Bioorg. Med. Chem.
CHEMBL1013007	Effect on heart rate in anesthetized Wistar rat assessed as number of P-Q-intervals at 40 mg/kg, ip after 45 mins by electrocardiography	Rattus norvegicus	CHEMBL1139305	19036593	2009	Bioorg. Med. Chem.
CHEMBL1013008	Effect on heart rate in anesthetized Wistar rat assessed as number of P-Q-intervals at 40 mg/kg, ip after 60 mins by electrocardiography	Rattus norvegicus	CHEMBL1139305	19036593	2009	Bioorg. Med. Chem.
CHEMBL1013009	Effect on heart rate in anesthetized Wistar rat assessed as number of QRS complex at 40 mg/kg, ip after 15 mins by electrocardiography	Rattus norvegicus	CHEMBL1139305	19036593	2009	Bioorg. Med. Chem.
CHEMBL1013010	Effect on heart rate in anesthetized Wistar rat assessed as number of QRS complex at 40 mg/kg, ip after 30 mins by electrocardiography	Rattus norvegicus	CHEMBL1139305	19036593	2009	Bioorg. Med. Chem.
CHEMBL1013047	Hypotensive activity against normotensive anesthetized Wistar rat assessed as reduction in mean arterial blood pressure up to 5 ug/kg, iv	Rattus norvegicus	CHEMBL1148059	7798960	1994	J. Nat. Prod.
CHEMBL1013048	Hypotensive activity against normotensive anesthetized Wistar rat assessed as reduction in mean arterial blood pressure at 3 ug/kg, iv	Rattus norvegicus	CHEMBL1148059	7798960	1994	J. Nat. Prod.
CHEMBL1013049	Hypotensive activity against normotensive anesthetized Wistar rat assessed as reduction in mean arterial blood pressure at 1 ug/kg, iv	Rattus norvegicus	CHEMBL1148059	7798960	1994	J. Nat. Prod.
CHEMBL1013104	Ex vivo inhibition of 11betaHSD1 in C57BL/6 mouse assessed as conversion of [3H]cortisone to [3H]cortisole in liver at 30 mg/kg, po	Mus musculus	CHEMBL1155083	18578516	2008	J. Med. Chem.
CHEMBL1013105	Ex vivo inhibition of 11betaHSD1 in C57BL/6 mouse assessed as conversion of [3H]cortisone to [3H]cortisole in liver at 10 mg/kg, po	Mus musculus	CHEMBL1155083	18578516	2008	J. Med. Chem.
CHEMBL1013108	Ex vivo inhibition of 11betaHSD1 in Sprague-Dawley rat assessed as conversion of [3H]cortisone to [3H]cortisole in liver at 30 mg/kg, po after 2 hrs	Rattus norvegicus	CHEMBL1155083	18578516	2008	J. Med. Chem.
CHEMBL1013109	Effect on cortisone-induced Sprague-Dawley rat hyperinsulinemia model assessed as reduction in insulin at 60 mg/kg, bid after 7 days	Rattus norvegicus	CHEMBL1155083	18578516	2008	J. Med. Chem.
CHEMBL1013110	Effect on cortisone-induced Sprague-Dawley rat hyperinsulinemia model assessed as reduction in insulin at 30 mg/kg, bid after 7 days	Rattus norvegicus	CHEMBL1155083	18578516	2008	J. Med. Chem.
CHEMBL1013114	Effect on glucose level in cortisone-induced Sprague-Dawley rat hyperinsulinemia model	Rattus norvegicus	CHEMBL1155083	18578516	2008	J. Med. Chem.
CHEMBL1013293	Inhibition of PMA-induced ear edema in Swiss mouse at 3 mg/ear after 1 hr	Mus musculus	CHEMBL1145676	9051913	1997	J. Nat. Prod.
CHEMBL1013294	Inhibition of PMA-induced ear edema in Swiss mouse at 3 mg/ear after 3 hrs	Mus musculus	CHEMBL1145676	9051913	1997	J. Nat. Prod.
CHEMBL1013295	Inhibition of PMA-induced ear edema in Swiss mouse at 3 mg/ear after 5 hrs	Mus musculus	CHEMBL1145676	9051913	1997	J. Nat. Prod.
CHEMBL1013314	Effect on compound 48/80-induced histamine level in ddY mouse peritoneal cavity fluid assessed as histamine release at 10 mg/kg, ip administered 15 mins before compound 48/80 challenge measured after 10 mins by fluorometric assay relative to control	Mus musculus	CHEMBL1145678	9157191	1997	J. Nat. Prod.
CHEMBL1013315	Effect on compound 48/80-induced histamine level in ddY mouse peritoneal cavity fluid assessed as histamine release at 25 mg/kg, ip administered 15 mins before compound 48/80 challenge measured after 10 mins by fluorometric assay relative to control	Mus musculus	CHEMBL1145678	9157191	1997	J. Nat. Prod.
CHEMBL1013352	Reduction of cardiac damage in acute myocardial infarction Wistar rat model assessed as decrease in myocardial infraction at 8.5 mg/kg treated 5 mins before ischemia by TTC staining	Rattus norvegicus	CHEMBL1152868	18787169	2008	Science
CHEMBL1013355	Induction of cell-stress in Wistar rat heart assessed as JNK activation at 8.5 mg/kg after 5 mind by Western blot analysis	Rattus norvegicus	CHEMBL1152868	18787169	2008	Science
CHEMBL1013356	Induction of cell-stress in Wistar rat heart assessed as JNK activation at 8.5 mg/kg after ischemia followed by reperfusion by occluding left anterior descending coronary artery ligation for 35 mins by Western blot analysis	Rattus norvegicus	CHEMBL1152868	18787169	2008	Science
CHEMBL1013401	Antiinflammatory activity in Albino rat assessed as inhibition of carrageenan-induced paw edema at 25 mg/kg, po administered 1 hr before carrageenan challenge by micro-pipette method relative to control	Rattus norvegicus	CHEMBL1154448	18289736	2008	Eur. J. Med. Chem.
CHEMBL1013402	Analgesic activity in mouse assessed as protection against phenylquinone-induced writhes at 25 mg/kg, po administered 1 hr before phenylquinone challenge relative to control	Mus musculus	CHEMBL1154448	18289736	2008	Eur. J. Med. Chem.
CHEMBL1013403	Antiinflammatory activity in Albino rat assessed as inhibition of carrageenan-induced paw edema at 50 mg/kg, po administered 1 hr before carrageenan challenge by micro-pipette method relative to control	Rattus norvegicus	CHEMBL1154448	18289736	2008	Eur. J. Med. Chem.
CHEMBL1013404	Antiinflammatory activity in Albino rat assessed as inhibition of carrageenan-induced paw edema at 100 mg/kg, po administered 1 hr before carrageenan challenge by micro-pipette method relative to control	Rattus norvegicus	CHEMBL1154448	18289736	2008	Eur. J. Med. Chem.
CHEMBL1013405	Analgesic activity in mouse assessed as protection against phenylquinone-induced writhes at 50 mg/kg, po administered 1 hr before phenylquinone challenge relative to control	Mus musculus	CHEMBL1154448	18289736	2008	Eur. J. Med. Chem.
CHEMBL1013406	Analgesic activity in mouse assessed as protection against phenylquinone-induced writhes at 100 mg/kg, po administered 1 hr before phenylquinone challenge relative to control	Mus musculus	CHEMBL1154448	18289736	2008	Eur. J. Med. Chem.
CHEMBL1013471	Antiinflammatory activity in mouse assessed as inhibition of xylene-induced ear edema at 40 mg/kg, po	Mus musculus	CHEMBL1154511	19038546	2009	Bioorg. Med. Chem. Lett.
CHEMBL1013472	Analgesic activity in Kunming mouse assessed as inhibition of acetic acid-induced writhing response at 40 mg/kg, po	Mus musculus	CHEMBL1154511	19038546	2009	Bioorg. Med. Chem. Lett.
CHEMBL1013473	Antiinflammatory activity in orally dosed mouse assessed as inhibition of xylene-induced ear edema	Mus musculus	CHEMBL1154511	19038546	2009	Bioorg. Med. Chem. Lett.
CHEMBL1013474	Analgesic activity in orally dosed Kunming mouse assessed as inhibition of acetic acid-induced writhing response	Mus musculus	CHEMBL1154511	19038546	2009	Bioorg. Med. Chem. Lett.
CHEMBL1013475	Antiinflammatory activity in rat assessed as inhibition of carrageenan-induced paw edema	Rattus norvegicus	CHEMBL1154511	19038546	2009	Bioorg. Med. Chem. Lett.
CHEMBL1013509	Immunosuppressive activity in DBA/2 mouse heart transplanted C57/BL6 mouse model assessed as increase in graft survival administered by osmotic minipump infusion for 28 days	Mus musculus	CHEMBL1152817	14593182	2003	Science
CHEMBL1013510	Immunosuppressive activity in DBA/2 mouse heart transplanted C57/BL6 mouse model assessed as graft survival at 81 ng/ml administered by osmotic minipump infusion for 28 days	Mus musculus	CHEMBL1152817	14593182	2003	Science
CHEMBL1013511	Immunosuppressive activity in DBA/2 mouse heart transplanted C57/BL6 mouse model assessed as graft survival at 136 ng/ml administered by osmotic minipump infusion for 28 days	Mus musculus	CHEMBL1152817	14593182	2003	Science
CHEMBL1013512	Immunosuppressive activity in DBA/2 mouse heart transplanted C57/BL6 mouse model assessed as drug concentration in blood required to maintain allograft administered by osmotic minipump infusion for 28 days	Mus musculus	CHEMBL1152817	14593182	2003	Science
CHEMBL1013513	Inhibition of granzyme B mRNA expression in heart of DBA/2 mouse heart transplanted C57/BL6 mouse after 7 days of transplantation by quantitative PCR relative to control	Mus musculus	CHEMBL1152817	14593182	2003	Science
CHEMBL1013514	Inhibition of granzyme B mRNA expression in blood of DBA/2 mouse heart transplanted C57/BL6 mouse after 7 days of transplantation by quantitative PCR relative to control	Mus musculus	CHEMBL1152817	14593182	2003	Science
CHEMBL1013515	Inhibition of FasL mRNA expression in heart of DBA/2 mouse heart transplanted C57/BL6 mouse after 7 days of transplantation by quantitative PCR relative to control	Mus musculus	CHEMBL1152817	14593182	2003	Science
CHEMBL1013516	Antiinflammatory activity in DNBS-induced Sprague-Dawley rat colitis model assessed as DNBS-induced macroscopic damage in colon at 45 umol/kg, ip for 7 days administered 1 day before colitis induction	Rattus norvegicus	CHEMBL1152769	19226143	2009	J. Med. Chem.
CHEMBL1013517	Antiinflammatory activity in DNBS-induced Sprague-Dawley rat colitis model assessed as DNBS-induced macroscopic damage in colon at 15 umol/kg, ip for 7 days administered 1 day before colitis induction	Rattus norvegicus	CHEMBL1152769	19226143	2009	J. Med. Chem.
CHEMBL1013518	Antiinflammatory activity in DNBS-induced Sprague-Dawley rat colitis model assessed as DNBS-induced macroscopic damage in colon at 5 umol/kg, ip for 7 days administered 1 day before colitis induction	Rattus norvegicus	CHEMBL1152769	19226143	2009	J. Med. Chem.
CHEMBL1013519	Antiinflammatory activity in DNBS-induced Sprague-Dawley rat colitis model assessed as reduction in DNBS-induced macroscopic damage in colon at 0.25 umol/kg, ip for 7 days administered 1 day before colitis induction	Rattus norvegicus	CHEMBL1152769	19226143	2009	J. Med. Chem.
CHEMBL1013520	Antiinflammatory activity in DNBS-induced Sprague-Dawley rat colitis model assessed as reduction in DNBS-induced increase in colonic tissue malondialdehyde level at 0.25 umol/kg, ip for 7 days administered 1 day before colitis induction	Rattus norvegicus	CHEMBL1152769	19226143	2009	J. Med. Chem.
CHEMBL1013521	Antiinflammatory activity in DNBS-induced Sprague-Dawley rat colitis model assessed as reduction in DNBS-induced increase in colonic tissue malondialdehyde level at 5 to 45 umol/kg, ip for 7 days administered 1 day before colitis induction	Rattus norvegicus	CHEMBL1152769	19226143	2009	J. Med. Chem.
CHEMBL1013522	Antiinflammatory activity in DNBS-induced Sprague-Dawley rat colitis model assessed as DNBS-induced increase in colonic tissue TNFalpha level at 45 umol/kg, ip for 7 days administered 1 day before colitis induction	Rattus norvegicus	CHEMBL1152769	19226143	2009	J. Med. Chem.
CHEMBL1013523	Antiinflammatory activity in DNBS-induced Sprague-Dawley rat colitis model assessed as reduction in DNBS-induced increase in colonic tissue TNFalpha level at 0.25 umol/kg, ip for 7 days administered 1 day before colitis induction	Rattus norvegicus	CHEMBL1152769	19226143	2009	J. Med. Chem.
CHEMBL1013524	Antiinflammatory activity in ip dosed Sprague-Dawley rat colitis model assessed as reduction in DNBS-induced decrease in body weight administered for 7 days 1 day before colitis induction	Rattus norvegicus	CHEMBL1152769	19226143	2009	J. Med. Chem.
CHEMBL1013525	Antiinflammatory activity in ip dosed Sprague-Dawley rat colitis model assessed as reduction in DNBS-induced macroscopic damage in colon administered for 7 days 1 day before colitis induction	Rattus norvegicus	CHEMBL1152769	19226143	2009	J. Med. Chem.
CHEMBL1013526	Antiinflammatory activity in ip dosed Sprague-Dawley rat colitis model assessed as reduction in DNBS-induced increase in colonic tissue malondialdehyde level administered for 7 days 1 day before colitis induction	Rattus norvegicus	CHEMBL1152769	19226143	2009	J. Med. Chem.
CHEMBL1013533	Effect on scopolamine-induced memory impairment in iv dosed Wistar rat assessed as decrease in time spent for exploration of the bait at the end of the eight-arm radial maze for 5 days	Rattus norvegicus	CHEMBL1151728	19053746	2008	J. Med. Chem.
CHEMBL1013534	Effect on scopolamine-induced memory impairment in iv dosed Wistar assessed as decrease in number of errors during exploration of the bait at the end of the eight-arm radial maze for 5 days	Rattus norvegicus	CHEMBL1151728	19053746	2008	J. Med. Chem.
CHEMBL1013644	Antinociceptive activity against formalin-induced nociceptive behavior in C57BL/6 mouse assessed as mean licking time at 5 mg/kg, ip administered 15 mins prior to formalin challenge measured upto 10 mins relative to control	Mus musculus	CHEMBL1151744	19053765	2008	J. Med. Chem.
CHEMBL1013645	Antinociceptive activity against formalin-induced nociceptive behavior in C57BL/6 mouse assessed as mean licking time at 10 mg/kg, ip administered 15 mins prior to formalin challenge measured upto 10 mins relative to control	Mus musculus	CHEMBL1151744	19053765	2008	J. Med. Chem.
CHEMBL1013646	Antinociceptive activity against formalin-induced nociceptive behavior in C57BL/6 mouse assessed as mean licking time at 50 mg/kg, ip administered 15 mins prior to formalin challenge measured upto 10 mins relative to control	Mus musculus	CHEMBL1151744	19053765	2008	J. Med. Chem.
CHEMBL1013647	Antinociceptive activity against formalin-induced nociceptive behavior in C57BL/6 mouse assessed as mean licking time lat 27.5 mg/kg, ip administered 15 mins prior to formalin challenge measured upto 10 mins relative to control	Mus musculus	CHEMBL1151744	19053765	2008	J. Med. Chem.
CHEMBL1013648	Antinociceptive activity against formalin-induced nociceptive behavior in C57BL/6 mouse assessed as mean licking time at 55 mg/kg, ip administered 15 mins prior to formalin challenge measured upto 10 mins relative to control	Mus musculus	CHEMBL1151744	19053765	2008	J. Med. Chem.
CHEMBL1013649	Antinociceptive activity against formalin-induced nociceptive behavior in C57BL/6 mouse assessed as mean licking time at 275 mg/kg, ip administered 15 mins prior to formalin challenge measured upto 10 mins relative to control	Mus musculus	CHEMBL1151744	19053765	2008	J. Med. Chem.
CHEMBL1013650	Antinociceptive activity against formalin-induced nociceptive behavior in C57BL/6 mouse assessed as mean licking time at 5 mg/kg, ip administered 15 mins prior to formalin challenge measured after 15 to 45 mins relative to control	Mus musculus	CHEMBL1151744	19053765	2008	J. Med. Chem.
CHEMBL1013651	Antinociceptive activity against formalin-induced nociceptive behavior in C57BL/6 mouse assessed as mean licking time at 10 mg/kg, ip administered 15 mins prior to formalin challenge measured after 15 to 45 mins relative to control	Mus musculus	CHEMBL1151744	19053765	2008	J. Med. Chem.
CHEMBL1013652	Antinociceptive activity against formalin-induced nociceptive behavior in C57BL/6 mouse assessed as mean licking time at 50 mg/kg, ip administered 15 mins prior to formalin challenge measured after 15 to 45 mins relative to control	Mus musculus	CHEMBL1151744	19053765	2008	J. Med. Chem.
CHEMBL1013783	Immunosuppressive activity in spleen cells transformed mouse assessed as inhibition of splenomegaly at 0.05 mg/kg by graft-versus-host reaction assay relative to control	Mus musculus	CHEMBL1137794	3373220	1988	J. Nat. Prod.
CHEMBL1013784	Immunosuppressive activity in spleen cells transformed mouse assessed as inhibition of splenomegaly at 0.1 mg/kg by graft-versus-host reaction assay relative to control	Mus musculus	CHEMBL1137794	3373220	1988	J. Nat. Prod.
CHEMBL1013785	Immunosuppressive activity in spleen cells transformed mouse assessed as inhibition of splenomegaly at 0.2 mg/kg by graft-versus-host reaction assay relative to control	Mus musculus	CHEMBL1137794	3373220	1988	J. Nat. Prod.
CHEMBL1013786	Immunosuppressive activity in spleen cells transformed mouse assessed as inhibition of splenomegaly at 0.3 mg/kg by graft-versus-host reaction assay relative to control	Mus musculus	CHEMBL1137794	3373220	1988	J. Nat. Prod.
CHEMBL1013787	Immunosuppressive activity in spleen cells transformed mouse assessed as inhibition of splenomegaly by graft-versus-host reaction assay	Mus musculus	CHEMBL1137794	3373220	1988	J. Nat. Prod.
CHEMBL1013788	Immunosuppressive activity in heart transplanted rat assessed as delayed time of heart graft rejection by graft-versus-host reaction assay	Rattus norvegicus	CHEMBL1137794	3373220	1988	J. Nat. Prod.
CHEMBL1013807	Effect on heart rate in anesthetized Wistar rat assessed as number of QRS complex at 40 mg/kg, ip after 45 mins by electrocardiography	Rattus norvegicus	CHEMBL1139305	19036593	2009	Bioorg. Med. Chem.
CHEMBL1013808	Effect on heart rate in anesthetized Wistar rat assessed as number of QRS complex at 40 mg/kg, ip after 60 mins by electrocardiography	Rattus norvegicus	CHEMBL1139305	19036593	2009	Bioorg. Med. Chem.
CHEMBL1013809	Effect on heart rate in anesthetized Wistar rat assessed as number of Q-T-intervals at 40 mg/kg, ip after 15 mins by electrocardiography	Rattus norvegicus	CHEMBL1139305	19036593	2009	Bioorg. Med. Chem.
CHEMBL1013810	Effect on heart rate in anesthetized Wistar rat assessed as number of Q-T-intervals at 40 mg/kg, ip after 30 mins by electrocardiography	Rattus norvegicus	CHEMBL1139305	19036593	2009	Bioorg. Med. Chem.
CHEMBL1013811	Effect on heart rate in anesthetized Wistar rat assessed as number of Q-T-intervals at 40 mg/kg, ip after 45 mins by electrocardiography	Rattus norvegicus	CHEMBL1139305	19036593	2009	Bioorg. Med. Chem.
CHEMBL1013812	Effect on heart rate in anesthetized Wistar rat assessed as number of Q-T-intervals at 40 mg/kg, ip after 60 mins by electrocardiography	Rattus norvegicus	CHEMBL1139305	19036593	2009	Bioorg. Med. Chem.
CHEMBL1013813	Cardiovascular effect in anaesthetized Wistar rat assessed as mean arterial pressure at 40 mg/kg, ip after 15 mins	Rattus norvegicus	CHEMBL1139305	19036593	2009	Bioorg. Med. Chem.
CHEMBL1013814	Cardiovascular effect in anaesthetized Wistar rat assessed as mean arterial pressure at 40 mg/kg, ip after 30 mins	Rattus norvegicus	CHEMBL1139305	19036593	2009	Bioorg. Med. Chem.
CHEMBL1013815	Cardiovascular effect in anaesthetized Wistar rat assessed as mean arterial pressure at 40 mg/kg, ip after 45 mins	Rattus norvegicus	CHEMBL1139305	19036593	2009	Bioorg. Med. Chem.
CHEMBL1013816	Cardiovascular effect in anaesthetized Wistar rat assessed as mean arterial pressure at 40 mg/kg, ip after 60 mins	Rattus norvegicus	CHEMBL1139305	19036593	2009	Bioorg. Med. Chem.
CHEMBL1013842	Suppression of anti-dinitrophenyl-coupled albumin-induced passive cutaneous anaphylaxis reaction-associated ear edema in mouse assessed as reduction of volume of plasma exudation at 30 umol/kg, ip administered 30 mins prior to DNP-albumin challenge measured after 45 mins	Mus musculus	CHEMBL1159214	7760067	1995	J. Nat. Prod.
CHEMBL1013861	Analgesic activity in mouse assessed as reaction time required to elicit jumping or hind paw licking at 0.5 ug/kg, intracerebrally after 0.5 hrs by hot plate method	Mus musculus	CHEMBL1150695	14510617	2003	J. Nat. Prod.
CHEMBL1013862	Analgesic activity in mouse assessed as reaction time required to elicit jumping or hind paw licking at 0.5 ug/kg, intracerebrally after 1.5 hrs by hot plate method	Mus musculus	CHEMBL1150695	14510617	2003	J. Nat. Prod.
CHEMBL1013863	Analgesic activity in mouse assessed as reaction time required to elicit jumping or hind paw licking at 0.5 ug/kg, intracerebrally after 2.5 hrs by hot plate method	Mus musculus	CHEMBL1150695	14510617	2003	J. Nat. Prod.
CHEMBL1013864	Analgesic activity in mouse assessed as reaction time required to elicit jumping or hind paw licking at 1 ug/kg, intracerebrally after 0.5 hrs by hot plate method	Mus musculus	CHEMBL1150695	14510617	2003	J. Nat. Prod.
CHEMBL1013865	Analgesic activity in mouse assessed as reaction time required to elicit jumping or hind paw licking at 1 ug/kg, intracerebrally after 1.5 hrs by hot plate method	Mus musculus	CHEMBL1150695	14510617	2003	J. Nat. Prod.
CHEMBL1013866	Analgesic activity in mouse assessed as reaction time required to elicit jumping or hind paw licking at 1 ug/kg, intracerebrally after 2.5 hrs by hot plate method	Mus musculus	CHEMBL1150695	14510617	2003	J. Nat. Prod.
CHEMBL1013867	Analgesic activity in mouse assessed as reaction time required to elicit jumping or hind paw licking at 1.5 ug/kg, intracerebrally after 0.5 hrs by hot plate method	Mus musculus	CHEMBL1150695	14510617	2003	J. Nat. Prod.
CHEMBL1013868	Analgesic activity in mouse assessed as reaction time required to elicit jumping or hind paw licking at 1.5 ug/kg, intracerebrally after 1.5 hrs by hot plate method	Mus musculus	CHEMBL1150695	14510617	2003	J. Nat. Prod.
CHEMBL1013869	Analgesic activity in mouse assessed as reaction time required to elicit jumping or hind paw licking at 1.5 ug/kg, intracerebrally after 2.5 hrs by hot plate method	Mus musculus	CHEMBL1150695	14510617	2003	J. Nat. Prod.
CHEMBL1013870	Analgesic activity in mouse assessed as reaction time required to elicit jumping or hind paw licking at 1.5 ug/kg, intracerebrally after 4 hrs by hot plate method	Mus musculus	CHEMBL1150695	14510617	2003	J. Nat. Prod.
CHEMBL1013872	Analgesic activity in mouse assessed as reaction time required to elicit jumping or hind paw licking at 3 ug/kg, intracerebrally after 0.5 hrs by hot plate method	Mus musculus	CHEMBL1150695	14510617	2003	J. Nat. Prod.
CHEMBL1013873	Analgesic activity in mouse assessed as reaction time required to elicit jumping or hind paw licking at 3 ug/kg, intracerebrally after 1.5 hrs by hot plate method	Mus musculus	CHEMBL1150695	14510617	2003	J. Nat. Prod.
CHEMBL1013874	Analgesic activity in mouse assessed as reaction time required to elicit jumping or hind paw licking at 3 ug/kg, intracerebrally after 2.5 hrs by hot plate method	Mus musculus	CHEMBL1150695	14510617	2003	J. Nat. Prod.
CHEMBL1013875	Analgesic activity in mouse assessed as reaction time required to elicit jumping or hind paw licking at 3 ug/kg, intracerebrally after 4 hrs by hot plate method	Mus musculus	CHEMBL1150695	14510617	2003	J. Nat. Prod.
CHEMBL1013876	Analgesic activity in mouse assessed as reaction time required for tail flicking at 0.7 ug/kg, intracerebrally after 1 hr by light radiation method	Mus musculus	CHEMBL1150695	14510617	2003	J. Nat. Prod.
CHEMBL1013877	Analgesic activity in mouse assessed as reaction time required for tail flicking at 0.7 ug/kg, intracerebrally after 2.5 hrs by light radiation method	Mus musculus	CHEMBL1150695	14510617	2003	J. Nat. Prod.
CHEMBL1013878	Analgesic activity in mouse assessed as reaction time required for tail flicking at 0.7 ug/kg, intracerebrally after 3.3 hrs by light radiation method	Mus musculus	CHEMBL1150695	14510617	2003	J. Nat. Prod.
CHEMBL1013879	Analgesic activity in mouse assessed as reaction time required for tail flicking at 0.7 ug/kg, intracerebrally after 4 hrs by light radiation method	Mus musculus	CHEMBL1150695	14510617	2003	J. Nat. Prod.
CHEMBL1013880	Analgesic activity in mouse assessed as reaction time required for tail flicking at 1.2 ug/kg, intracerebrally after 1 hr by light radiation method	Mus musculus	CHEMBL1150695	14510617	2003	J. Nat. Prod.
CHEMBL1013881	Analgesic activity in mouse assessed as reaction time required for tail flicking at 1.2 ug/kg, intracerebrally after 2.5 hrs by light radiation method	Mus musculus	CHEMBL1150695	14510617	2003	J. Nat. Prod.
CHEMBL1013882	Analgesic activity in mouse assessed as reaction time required for tail flicking at 1.2 ug/kg, intracerebrally after 3.3 hrs by light radiation method	Mus musculus	CHEMBL1150695	14510617	2003	J. Nat. Prod.
CHEMBL1013883	Analgesic activity in mouse assessed as reaction time required for tail flicking at 1.2 ug/kg, intracerebrally after 4 hrs by light radiation method	Mus musculus	CHEMBL1150695	14510617	2003	J. Nat. Prod.
CHEMBL1013884	Analgesic activity in mouse assessed as reaction time required for tail flicking at 1.7 ug/kg, intracerebrally after 1 hr by light radiation method	Mus musculus	CHEMBL1150695	14510617	2003	J. Nat. Prod.
CHEMBL1013903	Hypoglycemic activity in fasted alloxan monohydrate-induced diabetic ddY mouse assessed as decrease in blood glucose level at 50 mg/kg, ip after 6 hrs by glucose oxidase method	Mus musculus	CHEMBL1147346	8482946	1993	J. Nat. Prod.
CHEMBL1013904	Effect on blood glucose level in fasted ddY mouse at 50 mg/kg, ip after 6 hrs by glucose oxidase method	Mus musculus	CHEMBL1147346	8482946	1993	J. Nat. Prod.
CHEMBL1013905	Hypoglycemic activity in fasted po dosed streptozotocin-induced diabetic ddY mouse assessed as decrease in blood glucose level after 6 hrs by glucose oxidase method	Mus musculus	CHEMBL1147346	8482946	1993	J. Nat. Prod.
CHEMBL1014110	Antiinflammatory activity in Wister albino rat assessed as inhibition of carrageenan-induced paw oedema at 10 mg/kg, ip administered 1 hr before carrageenan challenge measured after 1 hr of induction of inflammation relative to control	Rattus norvegicus	CHEMBL1138574	18947903	2009	Eur. J. Med. Chem.
CHEMBL1014111	Antiinflammatory activity in Wister albino rat assessed as inhibition of carrageenan-induced paw oedema at 10 mg/kg, ip administered 1 hr before carrageenan challenge measured after 2 hrs of induction of inflammation relative to control	Rattus norvegicus	CHEMBL1138574	18947903	2009	Eur. J. Med. Chem.
CHEMBL1014112	Antiinflammatory activity in Wister albino rat assessed as inhibition of carrageenan-induced paw oedema at 10 mg/kg, ip administered 1 hr before carrageenan challenge measured after 3 hrs of induction of inflammation relative to control	Rattus norvegicus	CHEMBL1138574	18947903	2009	Eur. J. Med. Chem.
CHEMBL1014113	Antiinflammatory activity in Wister albino rat assessed as inhibition of carrageenan-induced paw oedema at 10 mg/kg, ip administered 1 hr before carrageenan challenge measured after 4 hrs of induction of inflammation relative to control	Rattus norvegicus	CHEMBL1138574	18947903	2009	Eur. J. Med. Chem.
CHEMBL1014155	Cardiovascular activity in anesthetized Sprague-Dawley rat assessed as induction of cardiac arrhythmia at 400 ug/kg, iv	Rattus norvegicus	CHEMBL1150902	9644057	1998	J. Nat. Prod.
CHEMBL1014257	Antiinflammatory activity against complete Freund's adjuvant-induced hypersensitivity in rat inflammatory pain model	Rattus norvegicus	CHEMBL1154508	19036582	2009	Bioorg. Med. Chem. Lett.
CHEMBL1014305	Antioxidant activity against PTZ-induced decrease in superoxide dismutase activity in Swiss albino mouse brain assessed as enzyme units per mg of protein causing 50% inhibition in NBT reduction rate at 100 mg/kg, ip administered 30 mins before PTZ challenge measured after 4 hrs	Mus musculus	CHEMBL1152833	18396352	2009	Eur. J. Med. Chem.
CHEMBL1014307	Anticonvulsant activity against pentylenetetrazole-induced seizures in Wistar albino rat at 50 mg/kg, po after 0.25 hrs by scPTZ test	Rattus norvegicus	CHEMBL1152833	18396352	2009	Eur. J. Med. Chem.
CHEMBL1014308	Anticonvulsant activity in mouse assessed as inhibition of maximal electroshock-induced seizures at 30 mg/kg, po	Mus musculus	CHEMBL1152834	18396358	2009	Eur. J. Med. Chem.
CHEMBL1014309	Anticonvulsant activity in mouse assessed as inhibition of maximal electroshock-induced seizures at 15 mg/kg, po	Mus musculus	CHEMBL1152834	18396358	2009	Eur. J. Med. Chem.
CHEMBL1014310	Anticonvulsant activity in mouse assessed as inhibition of maximal electroshock-induced seizures at 7.5 mg/kg, po	Mus musculus	CHEMBL1152834	18396358	2009	Eur. J. Med. Chem.
CHEMBL1014311	Anticonvulsant activity in mouse assessed as inhibition of subcutaneous pentylenetetrazole-induced seizures at 80 mg/kg, po	Mus musculus	CHEMBL1152834	18396358	2009	Eur. J. Med. Chem.
CHEMBL1014312	Anticonvulsant activity in mouse assessed as inhibition of subcutaneous pentylenetetrazole-induced seizures at 40 mg/kg, po	Mus musculus	CHEMBL1152834	18396358	2009	Eur. J. Med. Chem.
CHEMBL1014313	Anticonvulsant activity in mouse assessed as inhibition of subcutaneous pentylenetetrazole-induced seizures at 20 mg/kg, po	Mus musculus	CHEMBL1152834	18396358	2009	Eur. J. Med. Chem.
CHEMBL1014333	Antiinflammatory activity in ip dosed Sprague-Dawley rat colitis model assessed as reduction in DNBS-induced increase in colonic tissue TNFalpha level administered for 7 days 1 day before colitis induction	Rattus norvegicus	CHEMBL1152769	19226143	2009	J. Med. Chem.
CHEMBL1014523	Antiinflammatory activity in Albino mouse assessed as inhibition of carrageenan-induced foot paw edema at 100 mg/kg, po administered 1 hr before carrageenan challenge measured after 2 hrs	Mus musculus	CHEMBL1153368	19272777	2009	Bioorg. Med. Chem. Lett.
CHEMBL1014524	Antiinflammatory activity in Albino mouse assessed as inhibition of carrageenan-induced foot paw edema at 30 mg/kg, po administered 1 hr before carrageenan challenge measured after 2 hrs	Mus musculus	CHEMBL1153368	19272777	2009	Bioorg. Med. Chem. Lett.
CHEMBL1014525	Antiinflammatory activity in Albino mouse assessed as inhibition of carrageenan-induced foot paw edema at 10 mg/kg, po administered 1 hr before carrageenan challenge measured after 2 hrs	Mus musculus	CHEMBL1153368	19272777	2009	Bioorg. Med. Chem. Lett.
CHEMBL1014526	Antiinflammatory activity against carrageenan-induced inflammation in Albino mouse air ppouch model assessed as number of polymorphonuclear leukocytes infiltration at 100 mg/kg, po administered 1 hr before carrageenan challenge measured after 4 hrs by air pouch test	Mus musculus	CHEMBL1153368	19272777	2009	Bioorg. Med. Chem. Lett.
CHEMBL1014527	Antiinflammatory activity against carrageenan-induced inflammation in Albino mouse air ppouch model assessed as number of polymorphonuclear leukocytes infiltration at 30 mg/kg, po administered 1 hr before carrageenan challenge measured after 4 hrs by air pouch test	Mus musculus	CHEMBL1153368	19272777	2009	Bioorg. Med. Chem. Lett.
CHEMBL1014528	Antiinflammatory activity against carrageenan-induced inflammation in Albino mouse air ppouch model assessed as number of polymorphonuclear leukocytes infiltration at 10 mg/kg, po administered 1 hr before carrageenan challenge measured after 4 hrs by air pouch test	Mus musculus	CHEMBL1153368	19272777	2009	Bioorg. Med. Chem. Lett.
CHEMBL1014544	Hypothermic activity in Sprague-Dawley rat assessed as time duration of maximal body temperature decrease at 5 mg/kg, ip	Rattus norvegicus	CHEMBL1153387	19290594	2009	J. Med. Chem.
CHEMBL1014545	Hypothermic activity in Sprague-Dawley rat assessed as decrease in core body temperature at 5 mg/kg, ip at time of maximal body temperature decrease	Rattus norvegicus	CHEMBL1153387	19290594	2009	J. Med. Chem.
CHEMBL1014546	Hypothermic activity in Sprague-Dawley rat assessed as decrease in core body temperature at 5 mg/kg, ip measured up to 150 mins	Rattus norvegicus	CHEMBL1153387	19290594	2009	J. Med. Chem.
CHEMBL1014590	Antiinflammatory activity in carrageenan-induced Wistar rat paw edema model assessed as increase in paw volume at 20 mg/kg, po measured 3 hrs after carrageenan challenge relative to control	Rattus norvegicus	CHEMBL1139245	19010670	2009	Bioorg. Med. Chem. Lett.
CHEMBL1014591	Antiinflammatory activity in carrageenan-induced Wistar rat paw edema model assessed as increase in paw volume at 20 mg/kg, po measured 5 hrs after carrageenan challenge relative to control	Rattus norvegicus	CHEMBL1139245	19010670	2009	Bioorg. Med. Chem. Lett.
CHEMBL1014614	Analgesic activity against CFA-induced inflammatory pain in po dosed rat assessed as reversal of decrease in weight bearing on left hind paw	Rattus norvegicus	CHEMBL1139246	19010671	2009	Bioorg. Med. Chem. Lett.
CHEMBL1014615	Analgesic activity against CFA-induced inflammatory pain in rat assessed as reversal of decrease in weight bearing on left hind paw at 0.3 mg/kg, po	Rattus norvegicus	CHEMBL1139246	19010671	2009	Bioorg. Med. Chem. Lett.
CHEMBL1014618	Anticonvulsant activity in DBA/2 mouse assessed as protection from audiogenically-induced tonic seizures at 30 mg/kg, po after 1 hr	Mus musculus	CHEMBL1139247	19010672	2009	Bioorg. Med. Chem. Lett.
CHEMBL1014653	Antiarrhythmic activity in anaesthetized Wistar rat assessed as decrease in BaCl2-induced cardiac rhythm disturbance at 40 mg/kg, ip 60 mins before arrhythmogen challenge	Rattus norvegicus	CHEMBL1139305	19036593	2009	Bioorg. Med. Chem.
CHEMBL1014654	Vasorelaxation activity in anaesthetized Wistar rat assessed as inhibition of norepinephrine-induced contraction of aorta ring at 0.1 mg/ml	Rattus norvegicus	CHEMBL1139305	19036593	2009	Bioorg. Med. Chem.
CHEMBL1014655	Inhibition of NO release in Wistar rat by Griess reagent assay in presence of L-cysteine relative to control	Rattus norvegicus	CHEMBL1139305	19036593	2009	Bioorg. Med. Chem.
CHEMBL1014676	Antiinflammatory activity in Swiss mouse assessed as inhibition of 12-O-tetradecanoylphorbol acetate-induced ear edema at 0.5 mg/ear administered tropically	Mus musculus	CHEMBL1159217	7760072	1995	J. Nat. Prod.
CHEMBL1014677	Antiinflammatory activity in Swiss mouse assessed as inhibition of carrageenan-induced ear edema at 100 mg/kg, po administered 1 hr prior to carrageenan challenge measured after 3 hrs	Mus musculus	CHEMBL1159217	7760072	1995	J. Nat. Prod.
CHEMBL1014678	Antiinflammatory activity in Swiss mouse assessed as inhibition of ethylphenylpropiolate-induced ear edema at 0.5 mg/ear administered tropically 16 hrs prior to ethylphenylpropiolate challenge	Mus musculus	CHEMBL1159217	7760072	1995	J. Nat. Prod.
CHEMBL1014679	Antiinflammatory activity in Swiss mouse assessed as inhibition of serotonin-induced ear edema at 50 mg/kg, sc	Mus musculus	CHEMBL1159217	7760072	1995	J. Nat. Prod.
CHEMBL1014680	Antiinflammatory activity in Swiss mouse assessed as inhibition of serotonin-induced ear edema at 50 mg/kg, sc in presence of progesterone administered 1 hr prior to compound treatment	Mus musculus	CHEMBL1159217	7760072	1995	J. Nat. Prod.
CHEMBL1014681	Antiinflammatory activity in Swiss mouse assessed as inhibition of serotonin-induced ear edema at 50 mg/kg, sc in presence of actinomycin D administered simultaneously and 1.5 hrs after compound treatment for 3 hrs	Mus musculus	CHEMBL1159217	7760072	1995	J. Nat. Prod.
CHEMBL1014682	Antiinflammatory activity in Swiss mouse assessed as inhibition of serotonin-induced ear edema at 50 mg/kg, sc in presence of cycloheximide administered simultaneously and 1.5 hrs after compound treatment for 3 hrs	Mus musculus	CHEMBL1159217	7760072	1995	J. Nat. Prod.
CHEMBL1014715	Analgesic activity in mouse assessed as reaction time required for tail flicking at 1.7 ug/kg, intracerebrally after 2.5 hrs by light radiation method	Mus musculus	CHEMBL1150695	14510617	2003	J. Nat. Prod.
CHEMBL1014716	Analgesic activity in mouse assessed as reaction time required for tail flicking at 1.7 ug/kg, intracerebrally after 3.3 hrs by light radiation method	Mus musculus	CHEMBL1150695	14510617	2003	J. Nat. Prod.
CHEMBL1014717	Analgesic activity in mouse assessed as reaction time required for tail flicking at 1.7 ug/kg, intracerebrally after 4 hrs by light radiation method	Mus musculus	CHEMBL1150695	14510617	2003	J. Nat. Prod.
CHEMBL1014718	Analgesic activity in mouse assessed as reaction time required for tail flicking at 2.2 ug/kg, intracerebrally after 1 hr by light radiation method	Mus musculus	CHEMBL1150695	14510617	2003	J. Nat. Prod.
CHEMBL1014719	Analgesic activity in mouse assessed as reaction time required for tail flicking at 2.2 ug/kg, intracerebrally after 2.5 hrs by light radiation method	Mus musculus	CHEMBL1150695	14510617	2003	J. Nat. Prod.
CHEMBL1014720	Analgesic activity in mouse assessed as reaction time required for tail flicking at 2.2 ug/kg, intracerebrally after 3.3 hrs by light radiation method	Mus musculus	CHEMBL1150695	14510617	2003	J. Nat. Prod.
CHEMBL1014721	Analgesic activity in mouse assessed as reaction time required for tail flicking at 2.2 ug/kg, intracerebrally after 4 hrs by light radiation method	Mus musculus	CHEMBL1150695	14510617	2003	J. Nat. Prod.
CHEMBL1014722	Analgesic activity in mouse assessed as reaction time required for tail flicking at 2.7 ug/kg, intracerebrally after 1 hr by light radiation method	Mus musculus	CHEMBL1150695	14510617	2003	J. Nat. Prod.
CHEMBL1014723	Analgesic activity in mouse assessed as reaction time required for tail flicking at 2.7 ug/kg, intracerebrally after 2.5 hrs by light radiation method	Mus musculus	CHEMBL1150695	14510617	2003	J. Nat. Prod.
CHEMBL1014724	Analgesic activity in mouse assessed as reaction time required for tail flicking at 2.7 ug/kg, intracerebrally after 3.3 hrs by light radiation method	Mus musculus	CHEMBL1150695	14510617	2003	J. Nat. Prod.
CHEMBL1014725	Analgesic activity in mouse assessed as reaction time required for tail flicking at 2.7 ug/kg, intracerebrally after 4 hrs by light radiation method	Mus musculus	CHEMBL1150695	14510617	2003	J. Nat. Prod.
CHEMBL1014726	Analgesic activity in mouse assessed as reaction time required for tail flicking at 3.2 ug/kg, intracerebrally after 1 hr by light radiation method	Mus musculus	CHEMBL1150695	14510617	2003	J. Nat. Prod.
CHEMBL1014727	Analgesic activity in mouse assessed as reaction time required for tail flicking at 3.2 ug/kg, intracerebrally after 2.5 hrs by light radiation method	Mus musculus	CHEMBL1150695	14510617	2003	J. Nat. Prod.
CHEMBL1014728	Analgesic activity in mouse assessed as reaction time required for tail flicking at 3.2 ug/kg, intracerebrally after 3.3 hrs by light radiation method	Mus musculus	CHEMBL1150695	14510617	2003	J. Nat. Prod.
CHEMBL1014729	Analgesic activity in mouse assessed as reaction time required for tail flicking at 3.2 ug/kg, intracerebrally after 4 hrs by light radiation method	Mus musculus	CHEMBL1150695	14510617	2003	J. Nat. Prod.
CHEMBL1014730	Analgesic activity in intracerebrally mouse assessed as reaction time required to elicit jumping or hind paw licking by hot plate method	Mus musculus	CHEMBL1150695	14510617	2003	J. Nat. Prod.
CHEMBL1014731	Analgesic activity in mouse assessed as decrease in acetic acid-induced twisting motion at 0.7 ug/kg, intracerebral	Mus musculus	CHEMBL1150695	14510617	2003	J. Nat. Prod.
CHEMBL1014732	Analgesic activity in rat assessed as reaction time required for tail flicking response at 1.2 ug/kg, intracerebrally after 1 hr by tail-flicking reaction method	Rattus norvegicus	CHEMBL1150695	14510617	2003	J. Nat. Prod.
CHEMBL1014733	Analgesic activity in rat assessed as reaction time required for tail flicking response at 1.2 ug/kg, intracerebrally after 2 hrs by tail-flicking reaction method	Rattus norvegicus	CHEMBL1150695	14510617	2003	J. Nat. Prod.
CHEMBL1014734	Analgesic activity in rat assessed as reaction time required for tail flicking response at 1.2 ug/kg, intracerebrally after 3 hrs by tail-flicking reaction method	Rattus norvegicus	CHEMBL1150695	14510617	2003	J. Nat. Prod.
CHEMBL1014735	Analgesic activity in rat assessed as reaction time required for tail flicking response at 1.2 ug/kg, intracerebrally after 4 hrs by tail-flicking reaction method	Rattus norvegicus	CHEMBL1150695	14510617	2003	J. Nat. Prod.
CHEMBL1014736	Analgesic activity in rat assessed as reaction time required for tail flicking response at 2 ug/kg, intracerebrally after 1 hr by tail-flicking reaction method	Rattus norvegicus	CHEMBL1150695	14510617	2003	J. Nat. Prod.
CHEMBL1014737	Analgesic activity in rat assessed as reaction time required for tail flicking response at 2 ug/kg, intracerebrally after 2 hrs by tail-flicking reaction method	Rattus norvegicus	CHEMBL1150695	14510617	2003	J. Nat. Prod.
CHEMBL1014738	Analgesic activity in rat assessed as reaction time required for tail flicking response at 2 ug/kg, intracerebrally after 3 hrs by tail-flicking reaction method	Rattus norvegicus	CHEMBL1150695	14510617	2003	J. Nat. Prod.
CHEMBL1014739	Analgesic activity in rat assessed as reaction time required for tail flicking response at 2 ug/kg, intracerebrally after 4 hrs by tail-flicking reaction method	Rattus norvegicus	CHEMBL1150695	14510617	2003	J. Nat. Prod.
CHEMBL1014740	Analgesic activity in rat assessed as increase of threshold for tail withdrawal at 1.2 ug/kg, by mechanical stimulus test	Rattus norvegicus	CHEMBL1150695	14510617	2003	J. Nat. Prod.
CHEMBL1014741	Analgesic activity in rat assessed as increase of threshold for tail withdrawal at 2 ug/kg, intracerebrally by mechanical stimulus test	Rattus norvegicus	CHEMBL1150695	14510617	2003	J. Nat. Prod.
CHEMBL1014744	Antiinflammatory activity against carrageenan-induced Swiss mouse paw edema at 10 mg/kg, po	Mus musculus	CHEMBL1150696	14510620	2003	J. Nat. Prod.
CHEMBL1014745	Antiinflammatory activity against PLA2-induced Swiss mouse paw edema at 5 mg/kg, ip administered 30 mins before PLA2 challenge	Mus musculus	CHEMBL1150696	14510620	2003	J. Nat. Prod.
CHEMBL1014746	Antiinflammatory activity against PLA2-induced Swiss mouse paw edema at 5 mg/kg, ip administered 60 mins before PLA2 challenge	Mus musculus	CHEMBL1150696	14510620	2003	J. Nat. Prod.
CHEMBL1014747	Antiinflammatory activity against TPA-induced Swiss mouse ear edema assessed as reduction in ear swelling at 0.5 mg/ear topically after 4 hrs relative to control	Mus musculus	CHEMBL1150696	14510620	2003	J. Nat. Prod.
CHEMBL1014785	Hypolipidemic activity in CF1 mouse assessed as serum cholesterol level at 8 mg/kg/day, ip administered for 16 days measured on day 16 relative to control	Mus musculus	CHEMBL1158984	1800632	1991	J. Nat. Prod.
CHEMBL1014786	Hypolipidemic activity in CF1 mouse assessed as serum cholesterol level at 8 mg/kg/day, ip administered for 16 days measured on day 9 relative to control	Mus musculus	CHEMBL1158984	1800632	1991	J. Nat. Prod.
CHEMBL1014787	Hypolipidemic activity in CF1 mouse assessed as serum triglyceride level at 8 mg/kg/day, ip administered for 16 days measured on day 16 relative to control	Mus musculus	CHEMBL1158984	1800632	1991	J. Nat. Prod.
CHEMBL1014788	Hypolipidemic activity in CF1 mouse assessed as serum cholesterol level at 150 mg/kg/day administered for 16 days measured on day 9 relative to control	Mus musculus	CHEMBL1158984	1800632	1991	J. Nat. Prod.
CHEMBL1014789	Hypolipidemic activity in CF1 mouse assessed as serum cholesterol level at 150 mg/kg/day administered for 16 days measured on day 16 relative to control	Mus musculus	CHEMBL1158984	1800632	1991	J. Nat. Prod.
CHEMBL1014790	Hypolipidemic activity in CF1 mouse assessed as serum triglyceride level at 150 mg/kg/day administered for 16 days measured on day 16 relative to control	Mus musculus	CHEMBL1158984	1800632	1991	J. Nat. Prod.
CHEMBL1014791	Antiinflammatory activity against CF1 mouse assessed as inhibition of carrageenan-induced paw edema at 8 mg/kg/day, ip administered 30 mins before carrageenan challenge measured after 3 hrs relative to control	Mus musculus	CHEMBL1158984	1800632	1991	J. Nat. Prod.
CHEMBL1014792	Antiinflammatory activity against CF1 mouse assessed as inhibition of carrageenan-induced paw edema at 50 mg/kg administered 30 mins before carrageenan challenge measured after 3 hrs relative to control	Mus musculus	CHEMBL1158984	1800632	1991	J. Nat. Prod.
CHEMBL1014834	Antiinflammatory activity against CF1 mouse assessed as inhibition of carrageenan-induced paw edema at 10 mg/kg administered 30 mins before carrageenan challenge measured after 3 hrs relative to control	Mus musculus	CHEMBL1158984	1800632	1991	J. Nat. Prod.
CHEMBL1014845	Antihyperlipidemic activity in diet-induced hyperlipidemic rat model assessed as ratio of HDLC to serum total cholesterol level at 40 mg/kg, po administered once daily in morning through gastric intubation for 14 days measured after 4 hrs of last dose	Rattus norvegicus	CHEMBL1148174	8377021	1993	J. Nat. Prod.
CHEMBL1014846	Antihyperlipidemic activity in diet-induced hyperlipidemic rat model assessed as atherogenic index at 40 mg/kg, po administered once daily in morning through gastric intubation for 14 days measured after 4 hrs of last dose	Rattus norvegicus	CHEMBL1148174	8377021	1993	J. Nat. Prod.
CHEMBL1014847	Antihyperlipidemic activity in Triton-induced hyperlipidemic rat model assessed as serum total cholesterol level at 75 mg/kg, po administered for 2 days through gastric intubation immediately and 20 hrs after triton challenge measured after 4 hrs of last dose	Rattus norvegicus	CHEMBL1148174	8377021	1993	J. Nat. Prod.
CHEMBL1014848	Antihyperlipidemic activity in Triton-induced hyperlipidemic rat model assessed as serum triglyceride level at 75 mg/kg, po administered for 2 days through gastric intubation immediately and 20 hrs after triton challenge measured after 4 hrs of last dose	Rattus norvegicus	CHEMBL1148174	8377021	1993	J. Nat. Prod.
CHEMBL1014849	Antihyperlipidemic activity in Triton-induced hyperlipidemic rat model assessed as serum total lipid level at 75 mg/kg, po administered for 2 days through gastric intubation immediately and 20 hrs after triton challenge measured after 4 hrs of last dose	Rattus norvegicus	CHEMBL1148174	8377021	1993	J. Nat. Prod.
CHEMBL1014850	Immunostimulant activity in sheep RBC-immunized BALB/c albino mouse assessed as hemagglutininating antibody titer at 4 mg/kg, ip administered on day 7 and 3 prior to immunization measured after 5 days by microtiter hemagglutinination technique	Mus musculus	CHEMBL1148175	8377022	1993	J. Nat. Prod.
CHEMBL1014851	Immunostimulant activity in sheep RBC-immunized BALB/c albino mouse assessed as hemolytic plaque-forming cells per 10'5 spleen cells at 4 mg/kg, ip administered on day 7 and 3 prior to immunization measured after 5 days	Mus musculus	CHEMBL1148175	8377022	1993	J. Nat. Prod.
CHEMBL1014852	Immunostimulant activity in sheep RBC-immunized BALB/c albino mouse assessed as delayed-type hypersensitivity response-related right foot pad thickness at 4 mg/kg, ip administered on day 7 and 3 prior to immunization measured after 5 days relative to non-immunized foot pad thickness	Mus musculus	CHEMBL1148175	8377022	1993	J. Nat. Prod.
CHEMBL1014853	Nonspecific immunostimulant activity in sheep RBC-immunized BALB/c albino mouse assessed as macrophage migration index at 4 mg/kg, ip administered on day 7 and 3 prior to immunization measured after 18 to 24 hrs	Mus musculus	CHEMBL1148175	8377022	1993	J. Nat. Prod.
CHEMBL1014854	Nonspecific immunostimulant activity in sheep RBC-immunized BALB/c albino mouse assessed as phagocytosis of [14C] leucine labeled Escherichia coli at 4 mg/kg, ip administered on day 7 and 3 prior to immunization	Mus musculus	CHEMBL1148175	8377022	1993	J. Nat. Prod.
CHEMBL1014855	Nonspecific immunostimulant activity in sheep RBC-immunized BALB/c albino mouse assessed as [3H]thymidine uptake by splenic lymphocytes at 4 mg/kg, ip administered on day 7 and 3 prior to immunization by liquid scintillation counting	Mus musculus	CHEMBL1148175	8377022	1993	J. Nat. Prod.
CHEMBL1014856	Immunostimulant activity in sheep RBC-immunized BALB/c albino mouse assessed as macrophage migration index at 1 mg/kg, po administered daily for 7 days measured after 18 to 24 hrs	Mus musculus	CHEMBL1148175	8377022	1993	J. Nat. Prod.
CHEMBL1014857	Immunostimulant activity in sheep RBC-immunized BALB/c albino mouse assessed as hemagglutininating antibody titer at 1 mg/kg, po administered daily for 7 days by microtiter hemagglutinination technique	Mus musculus	CHEMBL1148175	8377022	1993	J. Nat. Prod.
CHEMBL1014929	Antiinflammatory activity in Wister albino rat assessed as inhibition of carrageenan-induced paw oedema at 10 mg/kg, ip administered 1 hr before carrageenan challenge measured after 24 hrs of induction of inflammation relative to control	Rattus norvegicus	CHEMBL1138574	18947903	2009	Eur. J. Med. Chem.
CHEMBL1014930	Antiinflammatory activity in Wister albino rat assessed as inhibition of carrageenan-induced paw oedema at 50 mg/kg, ip administered 1 hr before carrageenan challenge measured after 1 hr of induction of inflammation relative to control	Rattus norvegicus	CHEMBL1138574	18947903	2009	Eur. J. Med. Chem.
CHEMBL1014931	Antiinflammatory activity in Wister albino rat assessed as inhibition of carrageenan-induced paw oedema at 50 mg/kg, ip administered 1 hr before carrageenan challenge measured after 2 hrs of induction of inflammation relative to control	Rattus norvegicus	CHEMBL1138574	18947903	2009	Eur. J. Med. Chem.
CHEMBL1014932	Antiinflammatory activity in Wister albino rat assessed as inhibition of carrageenan-induced paw oedema at 50 mg/kg, ip administered 1 hr before carrageenan challenge measured after 3 hrs of induction of inflammation relative to control	Rattus norvegicus	CHEMBL1138574	18947903	2009	Eur. J. Med. Chem.
CHEMBL1014933	Antiinflammatory activity in Wister albino rat assessed as inhibition of carrageenan-induced paw oedema at 50 mg/kg, ip administered 1 hr before carrageenan challenge measured after 4 hrs of induction of inflammation relative to control	Rattus norvegicus	CHEMBL1138574	18947903	2009	Eur. J. Med. Chem.
CHEMBL1014934	Antiinflammatory activity in Wister albino rat assessed as inhibition of carrageenan-induced paw oedema at 50 mg/kg, ip administered 1 hr before carrageenan challenge measured after 24 hrs of induction of inflammation relative to control	Rattus norvegicus	CHEMBL1138574	18947903	2009	Eur. J. Med. Chem.
CHEMBL1014935	Antiinflammatory activity in Wister albino rat assessed as inhibition of carrageenan-induced paw oedema at 50 mg/kg, ip administered 1 hr before carrageenan challenge measured after 4 hrs of induction of inflammation relative to indomethacin	Rattus norvegicus	CHEMBL1138574	18947903	2009	Eur. J. Med. Chem.
CHEMBL1014936	Antihyperglycemic activity against sucrose-challenged streptozotocin-induced fasted albino Sprague-Dawley rat assessed as reduction in blood glucose at 100 mg/kg, po administered 30 mins before sucrose challenge measured after 5 hrs post sucrose dose	Rattus norvegicus	CHEMBL1138575	18947904	2009	Eur. J. Med. Chem.
CHEMBL1014937	Antihyperglycemic activity against sucrose-challenged streptozotocin-induced fasted albino Sprague-Dawley rat assessed as reduction in blood glucose at 100 mg/kg, po administered 30 mins before sucrose challenge measured after 24 hrs post sucrose dose	Rattus norvegicus	CHEMBL1138575	18947904	2009	Eur. J. Med. Chem.
CHEMBL1014938	Antihyperglycemic activity against fasted sucrose-loaded albino rat model assessed as reduction in blood glucose at 100 mg/kg, po administered 30 mins before sucrose challenge measured after 5 hrs post sucrose dose	Rattus norvegicus	CHEMBL1138575	18947904	2009	Eur. J. Med. Chem.
CHEMBL1014939	Antihyperglycemic activity against fasted sucrose-loaded albino rat model assessed as reduction in blood glucose at 100 mg/kg, po administered 30 mins before sucrose challenge measured after 24 hrs post sucrose dose	Rattus norvegicus	CHEMBL1138575	18947904	2009	Eur. J. Med. Chem.
CHEMBL1014941	Anticonvulsant activity in ip dosed C57B/6 mouse assessed as protection against maximal electroshock-induced seizures administered before 30 mins of MES induction	Mus musculus	CHEMBL1138577	18950901	2009	Eur. J. Med. Chem.
CHEMBL1014942	Anticonvulsant activity in ip dosed C57B/6 mouse assessed as protection against pentylenetetrazole-induced seizures administered before 30 mins of pentylenetetrazole induction	Mus musculus	CHEMBL1138577	18950901	2009	Eur. J. Med. Chem.
CHEMBL1014943	Anticonvulsant activity in ip dosed C57B/6 mouse assessed as protection against isoniazid-induced seizures administered before 30 mins of isoniazid induction measured for 1 hr	Mus musculus	CHEMBL1138577	18950901	2009	Eur. J. Med. Chem.
CHEMBL1014944	Anticonvulsant activity in ip dosed C57B/6 mouse assessed as protection against thiosemicarbazide-induced seizures administered before 30 mins of thiosemicarbazide induction measured after 1 hr	Mus musculus	CHEMBL1138577	18950901	2009	Eur. J. Med. Chem.
CHEMBL1014945	Anticonvulsant activity in ip dosed C57B/6 mouse assessed as protection against 3 mercaptopropionic acid-induced seizures administered before 30 mins of 3 mercaptopropionic acid induction measured after 1 hr	Mus musculus	CHEMBL1138577	18950901	2009	Eur. J. Med. Chem.
CHEMBL1014946	Anticonvulsant activity in ip dosed C57B/6 mouse assessed as protection against strychnine-induced seizures administered before 30 mins of strychnine induction measured for 30 mins	Mus musculus	CHEMBL1138577	18950901	2009	Eur. J. Med. Chem.
CHEMBL1014948	Protective index, ratio of TD50 for neurotoxicity in C57B/6 mouse to ED50 for anticonvulsant activity in C57B/6 mouse	Mus musculus	CHEMBL1138577	18950901	2009	Eur. J. Med. Chem.
CHEMBL1015024	Inhibition of HSP90 in human COLO205 tumor bearing nu/nu mouse assessed as induction of HSP70 expression at 30 mg/kg, ip after 4 hrs by ELISA	Mus musculus	CHEMBL1152777	19231864	2009	J. Med. Chem.
CHEMBL1015025	Inhibition of HSP90 in human COLO205 tumor bearing nu/nu mouse assessed as induction of HSP70 expression at 30 mg/kg, ip after 24 hrs by ELISA	Mus musculus	CHEMBL1152777	19231864	2009	J. Med. Chem.
CHEMBL1015026	Inhibition of HSP90 in human COLO205 tumor bearing nu/nu mouse assessed as reduction of ErbB2 protein level at 30 mg/kg, ip after 4 hrs by ELISA	Mus musculus	CHEMBL1152777	19231864	2009	J. Med. Chem.
CHEMBL1015027	Inhibition of HSP90 in human COLO205 tumor bearing nu/nu mouse assessed as reduction of ErbB2 protein level at 30 mg/kg, ip after 24 hrs by ELISA	Mus musculus	CHEMBL1152777	19231864	2009	J. Med. Chem.
CHEMBL1015058	Increase in HDLC level in po dosed normal chow diet-fed human CETP transgenic mouse model	Mus musculus	CHEMBL1152778	19236017	2009	J. Med. Chem.
CHEMBL1015059	Increase in HDLC level in normal chow diet-fed human CETP transgenic mouse model at 3 mg/kg, po for 5 days measured after 2 hrs of last dose	Mus musculus	CHEMBL1152778	19236017	2009	J. Med. Chem.
CHEMBL1015060	Increase in HDLC level in normal chow diet-fed human CETP transgenic mouse model at 10 mg/kg, po for 5 days measured after 2 hrs of last dose	Mus musculus	CHEMBL1152778	19236017	2009	J. Med. Chem.
CHEMBL1015061	Increase in HDLC level in normal chow diet-fed human CETP transgenic mouse model at 30 mg/kg, po for 5 days measured after 2 hrs of last dose	Mus musculus	CHEMBL1152778	19236017	2009	J. Med. Chem.
CHEMBL1015072	Effect on humoral immune response in sheep red blood cells-immunized CBA mouse spleen assessed as number of antibody forming unit per 10'6 viable cells at 10 ug, ip by local hemolysis assay	Mus musculus	CHEMBL1152831	18358570	2008	Eur. J. Med. Chem.
CHEMBL1015073	Effect on humoral immune response in sheep red blood cells-immunized CBA mouse spleen assessed as number of antibody forming unit per 10'6 viable cells at 100 ug, ip by local hemolysis assay	Mus musculus	CHEMBL1152831	18358570	2008	Eur. J. Med. Chem.
CHEMBL1015074	Effect on delayed type hypersensitivity in sheep red blood cells-immunized CBA mouse assessed as foot-pad edema at 10 ug, ip	Mus musculus	CHEMBL1152831	18358570	2008	Eur. J. Med. Chem.
CHEMBL1015075	Effect on delayed type hypersensitivity in sheep red blood cells-immunized CBA mouse assessed as foot-pad edema at 100 ug, ip	Mus musculus	CHEMBL1152831	18358570	2008	Eur. J. Med. Chem.
CHEMBL1015093	Anticonvulsant activity in ip dosed Swiss albino mouse assessed as minimum drug concentration required for inhibition of maximal electroshock-induced seizure in half or more of mouse after 0.5 hrs by MES test	Mus musculus	CHEMBL1152833	18396352	2009	Eur. J. Med. Chem.
CHEMBL1015094	Anticonvulsant activity in ip dosed Swiss albino mouse assessed as minimum drug concentration required for inhibition of maximal electroshock-induced seizure in half or more of mouse after 4 hrs by MES test	Mus musculus	CHEMBL1152833	18396352	2009	Eur. J. Med. Chem.
CHEMBL1015095	Anticonvulsant activity against maximal electroshock-induced seizures in Swiss albino mouse at 300 mg/kg, ip after 0.5 hrs by MES test	Mus musculus	CHEMBL1152833	18396352	2009	Eur. J. Med. Chem.
CHEMBL1015096	Anticonvulsant activity against maximal electroshock-induced seizures in Swiss albino mouse at 300 mg/kg, ip after 4 hrs by MES test	Mus musculus	CHEMBL1152833	18396352	2009	Eur. J. Med. Chem.
CHEMBL1015097	Anticonvulsant activity in ip dosed Swiss albino mouse assessed as minimum drug concentration required for inhibition of pentylenetetrazole-induced seizures in half or more of mouse after 0.5 hrs by scPTZ test	Mus musculus	CHEMBL1152833	18396352	2009	Eur. J. Med. Chem.
CHEMBL1015098	Anticonvulsant activity in ip dosed Swiss albino mouse assessed as minimum drug concentration required for inhibition of pentylenetetrazole-induced seizures in half or more of mouse after 4 hrs by scPTZ test	Mus musculus	CHEMBL1152833	18396352	2009	Eur. J. Med. Chem.
CHEMBL1015099	Anticonvulsant activity against pentylenetetrazole-induced seizures in Swiss albino mouse at 300 mg/kg, ip after 0.5 hrs by scPTZ test	Mus musculus	CHEMBL1152833	18396352	2009	Eur. J. Med. Chem.
CHEMBL1015100	Anticonvulsant activity against pentylenetetrazole-induced seizures in Swiss albino mouse at 300 mg/kg, ip after 4 hrs by scPTZ test	Mus musculus	CHEMBL1152833	18396352	2009	Eur. J. Med. Chem.
CHEMBL1015168	Cognitive enhancing effect against scopolamine-induced acquisition memory deficit in mouse assessed as times of step-down at 2 mg/kg, intragastric gavage after 24 hrs by step-down passive avoidance test	Mus musculus	CHEMBL1152849	18436348	2009	Eur. J. Med. Chem.
CHEMBL1015169	Cognitive enhancing effect against scopolamine-induced acquisition memory deficit in mouse assessed as times of step-down at 5 mg/kg, intragastric gavage after 24 hrs by step-down passive avoidance test	Mus musculus	CHEMBL1152849	18436348	2009	Eur. J. Med. Chem.
CHEMBL1015170	Cognitive enhancing effect against scopolamine-induced acquisition memory deficit in mouse assessed as times of step-down at 10 mg/kg, intragastric gavage after 24 hrs by step-down passive avoidance test	Mus musculus	CHEMBL1152849	18436348	2009	Eur. J. Med. Chem.
CHEMBL1015219	Antiinflammatory activity against carrageenan-induced foot paw edema in po dosed rat after 3 hrs	Rattus norvegicus	CHEMBL1152816	19296694	2009	J. Med. Chem.
CHEMBL1015220	Antiinflammatory activity against carrageenan-induced foot paw edema in rat at 150 mg/kg, po after 3 hrs	Rattus norvegicus	CHEMBL1152816	19296694	2009	J. Med. Chem.
CHEMBL1015240	Antidiuretic effect in Long-Evans Brattleboro rat model assessed as inhibition of urine production at 1 mg/kg, po after 1 hr relative to control	Rattus norvegicus	CHEMBL1151753	19053774	2008	J. Med. Chem.
CHEMBL1015242	Antidiuretic effect in Long-Evans Brattleboro rat model assessed as inhibition of urine production at 1 mg/kg, po in methylcellulose after 5 hrs	Rattus norvegicus	CHEMBL1151753	19053774	2008	J. Med. Chem.
CHEMBL1015243	Antidiuretic effect in Long-Evans Brattleboro rat model assessed as inhibition of urine production at 1 mg/kg, po after 1 to 2 hrs	Rattus norvegicus	CHEMBL1151753	19053774	2008	J. Med. Chem.
CHEMBL1015249	Antidiuretic effect in Long-Evans Brattleboro rat model assessed as inhibition of urine production at 3 mg/kg, po after 2 hrs	Rattus norvegicus	CHEMBL1151753	19053774	2008	J. Med. Chem.
CHEMBL1015314	Inhibition of methacholine-induced bronchoconstriction in intranasally single dosed conscious BALB/c mouse by plethysmography	Mus musculus	CHEMBL1153420	19317446	2009	J. Med. Chem.
CHEMBL1015315	Inhibition of methacholine-induced bronchoconstriction in intranasally single dosed conscious BALB/c mouse assessed as time to 50% loss of maximum protection at 0.5 ug by plethysmography	Mus musculus	CHEMBL1153420	19317446	2009	J. Med. Chem.
CHEMBL1015316	Inhibition of methacholine-induced bronchoconstriction in intranasally single dosed conscious BALB/c mouse assessed as time to 50% loss of maximum protection at 0.05 ug by plethysmography	Mus musculus	CHEMBL1153420	19317446	2009	J. Med. Chem.
CHEMBL1015336	Analgesic activity in ip dosed mouse assessed as reduction of formalin-induced late nociceptive behavior administered 10 mins before formalin challenge measured every 5 mins for 60 mins	Mus musculus	CHEMBL1153422	19317449	2009	J. Med. Chem.
CHEMBL1015337	Analgesic activity in mouse assessed as reduction of formalin-induced early nociceptive behavior at 2 mg/kg, ip administered 10 mins before formalin challenge measured every 5 mins for 60 mins	Mus musculus	CHEMBL1153422	19317449	2009	J. Med. Chem.
CHEMBL1015338	Analgesic activity in mouse assessed as reduction of formalin-induced late nociceptive behavior at 2 mg/kg, ip administered 10 mins before formalin challenge measured every 5 mins for 60 mins	Mus musculus	CHEMBL1153422	19317449	2009	J. Med. Chem.
CHEMBL1015381	Anxiolytic activity in DBA/2 mouse assessed as restoration of punished drinking behavior at 30 mg/kg, po relative to pregabalin	Mus musculus	CHEMBL1139247	19010672	2009	Bioorg. Med. Chem. Lett.
CHEMBL1015449	Analgesic activity in rat model assessed as inhibition of carrageenan-induced thermal hyperalgesia at 30 mg/kg, po administered 1 hr prior carrageenan challenge relative to control	Rattus norvegicus	CHEMBL1139308	19038548	2009	Bioorg. Med. Chem. Lett.
CHEMBL1015450	Analgesic activity in rat model assessed as inhibition of carrageenan-induced thermal hyperalgesia at 3 mg/kg, po administered 1 hr prior carrageenan challenge relative to control	Rattus norvegicus	CHEMBL1139308	19038548	2009	Bioorg. Med. Chem. Lett.
CHEMBL1015451	Analgesic activity in rat model assessed as inhibition of carrageenan-induced thermal hyperalgesia at 1 mg/kg, po administered 1 hr prior carrageenan challenge relative to control	Rattus norvegicus	CHEMBL1139308	19038548	2009	Bioorg. Med. Chem. Lett.
CHEMBL1015452	Analgesic activity in rat model assessed as inhibition of carrageenan-induced thermal hyperalgesia at 0.3 mg/kg, po administered 1 hr prior carrageenan challenge relative to control	Rattus norvegicus	CHEMBL1139308	19038548	2009	Bioorg. Med. Chem. Lett.
CHEMBL1015453	Analgesic activity in rat model assessed as maximum degree of inhibition of carrageenan-induced thermal hyperalgesia at 3 mg/kg, po administered 1 hr prior carrageenan challenge measured after 4 hrs	Rattus norvegicus	CHEMBL1139308	19038548	2009	Bioorg. Med. Chem. Lett.
CHEMBL1015454	Analgesic activity against carrageenan-induced thermal hyperalgesia in po dosed rat model assessed as paw withdrawal latency	Rattus norvegicus	CHEMBL1139308	19038548	2009	Bioorg. Med. Chem. Lett.
CHEMBL1015455	Analgesic activity in po dosed rat model assessed as inhibition of carrageenan-induced thermal hyperalgesia administered 1 hr prior carrageenan challenge	Rattus norvegicus	CHEMBL1139308	19038548	2009	Bioorg. Med. Chem. Lett.
CHEMBL1015546	Antiulcerogenic activity in stress-induced Wistar rat assessed as protection from ulcer at 25 mg/kg, po	Rattus norvegicus	CHEMBL1158956	1955881	1991	J. Nat. Prod.
CHEMBL1015547	Antiulcerogenic activity in stress-induced Wistar rat assessed as protection from ulcer at 10 mg/kg, po	Rattus norvegicus	CHEMBL1158956	1955881	1991	J. Nat. Prod.
CHEMBL1015548	Antiulcerogenic activity in stress-induced Wistar rat assessed as protection from ulcer at 5 mg/kg, po	Rattus norvegicus	CHEMBL1158956	1955881	1991	J. Nat. Prod.
CHEMBL1015563	Inhibition of DMBA-induced/TPA-promoted carcinogenesis in ICR mouse assessed as reduction of skin papillomas per mouse at 85 nmol administered twice weekly after 1 week of initiation measured after 20 weeks	Mus musculus	CHEMBL1158958	1659613	1991	J. Nat. Prod.
CHEMBL1015640	Antiinflammatory activity in po dosed dd mouse assessed as inhibition of acetic acid-induced vascular permeability administered 30 mins before acetic acid challenge measured after 20 mins	Mus musculus	CHEMBL1150756	3404148	1988	J. Nat. Prod.
CHEMBL1015677	Antidepressant activity in Swiss Webster mouse assessed as decrease in immobility time at 17 mg/kg, ip after 30 mins by tail suspension test	Mus musculus	CHEMBL1155011	18557608	2008	J. Med. Chem.
CHEMBL1015785	Hepatoprotective activity against D-galactosamine/LPS-induced liver injury in ddY mouse assessed as inhibition of serum alanine transaminase level at 50 mg/kg, ip administered 1 hr before D-galactosamine/LPS challenge by Reitman-Frankel method	Mus musculus	CHEMBL1150693	12880307	2003	J. Nat. Prod.
CHEMBL1015786	Hepatoprotective activity against D-galactosamine/LPS-induced liver injury in ddY mouse assessed as inhibition of serum alanine transaminase level at 100 mg/kg, ip administered 1 hr before D-galactosamine/LPS challenge by Reitman-Frankel method	Mus musculus	CHEMBL1150693	12880307	2003	J. Nat. Prod.
CHEMBL1015787	Hepatoprotective activity against D-galactosamine/LPS-induced liver injury in ddY mouse assessed as inhibition of serum alanine transaminase level at 20 mg/kg, ip administered 1 hr before D-galactosamine/LPS challenge by Reitman-Frankel method	Mus musculus	CHEMBL1150693	12880307	2003	J. Nat. Prod.
CHEMBL1015788	Hepatoprotective activity against D-galactosamine/LPS-induced liver injury in ddY mouse assessed as inhibition of serum aspartate transaminase level at 50 mg/kg, ip administered 1 hr before D-galactosamine/LPS challenge by Reitman-Frankel method	Mus musculus	CHEMBL1150693	12880307	2003	J. Nat. Prod.
CHEMBL1015808	Antihyperalgesic activity in rat assessed as inhibition of carrageenan-induced hyperalgesia at 30 mg/kg, sc after 1 hr	Rattus norvegicus	CHEMBL1136869	19394217	2009	Bioorg. Med. Chem. Lett.
CHEMBL1015839	Inhibition of delta-(9)-desaturase in Sprague-Dawley rat assessed as reduction in plasma desaturation index (16:1n-7/16:0) at 10 mg/kg, po BID for 5 days measured after 4 hrs by gas chromatography	Rattus norvegicus	CHEMBL1136871	19394219	2009	Bioorg. Med. Chem. Lett.
CHEMBL1015840	Inhibition of delta-(9)-desaturase in Sprague-Dawley rat assessed as reduction in liver desaturation index (16:1n-7/16:0) at 10 mg/kg, po BID for 5 days measured after 4 hrs by gas chromatography	Rattus norvegicus	CHEMBL1136871	19394219	2009	Bioorg. Med. Chem. Lett.
CHEMBL1015939	Analgesic activity against formalin-induced paw pain in mouse assessed as effect on duration of paw licking at 4 mg/kg, ip 1 hr before formalin challenge	Mus musculus	CHEMBL1152779	19236044	2009	J. Med. Chem.
CHEMBL1015940	Analgesic activity against formalin-induced paw pain in mouse assessed as elimination of inflammatory phase at 4 mg/kg, ip 1 hr before formalin challenge	Mus musculus	CHEMBL1152779	19236044	2009	J. Med. Chem.
CHEMBL1016008	Induction of histone H3 hyperacetylation in human HCT116 cells xenografted athymic mouse	Mus musculus	CHEMBL1152878	19181524	2009	Bioorg. Med. Chem. Lett.
CHEMBL1016019	In vivo plasma occupancy by displacement of [35S]ACPPB from rat GlyT1 in po dosed rat brain	Rattus norvegicus	CHEMBL1152879	19181525	2009	Bioorg. Med. Chem. Lett.
CHEMBL1016049	Cognitive enhancing effect against scopolamine-induced acquisition memory deficit in mouse assessed as escape latency at 2 mg/kg, intragastric gavage after 24 hrs by step-down passive avoidance test	Mus musculus	CHEMBL1152849	18436348	2009	Eur. J. Med. Chem.
CHEMBL1016050	Cognitive enhancing effect against scopolamine-induced acquisition memory deficit in mouse assessed as escape latency at 5 mg/kg, intragastric gavage after 24 hrs by step-down passive avoidance test	Mus musculus	CHEMBL1152849	18436348	2009	Eur. J. Med. Chem.
CHEMBL1016095	Antiinflammatory activity against carrageenan-induced paw edema in Wister albino rat assessed as inhibition of edema at 50 mg/kg, ip administered 1 hr prior to carrageenan challenge measured after 4 hrs relative to control	Rattus norvegicus	CHEMBL1152855	18455272	2009	Eur. J. Med. Chem.
CHEMBL1016096	Antiinflammatory activity against carrageenan-induced paw edema in Wister albino rat assessed as inhibition of edema at 50 mg/kg, ip administered 1 hr prior to carrageenan challenge measured after 4 hrs relative to indomethacin	Rattus norvegicus	CHEMBL1152855	18455272	2009	Eur. J. Med. Chem.
CHEMBL1016097	Antiinflammatory activity in albino rat assessed as inhibition of carrageenan-induced paw edema at 5 mg/kg, po administered 30 mins before carrageenan challenge measured after 1 hr	Rattus norvegicus	CHEMBL1152856	18455273	2009	Eur. J. Med. Chem.
CHEMBL1016098	Antiinflammatory activity in albino rat assessed as inhibition of carrageenan-induced paw edema at 5 mg/kg, po administered 30 mins before carrageenan challenge measured after 2 hrs	Rattus norvegicus	CHEMBL1152856	18455273	2009	Eur. J. Med. Chem.
CHEMBL1016099	Antiinflammatory activity in albino rat assessed as inhibition of carrageenan-induced paw edema at 5 mg/kg, po administered 30 mins before carrageenan challenge measured after 3 hrs	Rattus norvegicus	CHEMBL1152856	18455273	2009	Eur. J. Med. Chem.
CHEMBL1016114	Inhibition of FasL mRNA expression in blood of DBA/2 mouse heart transplanted C57/BL6 mouse after 7 days of transplantation by quantitative PCR relative to control	Mus musculus	CHEMBL1152817	14593182	2003	Science
CHEMBL1016115	Inhibition of rantes mRNA expression in heart of DBA/2 mouse heart transplanted C57/BL6 mouse after 7 days of transplantation by quantitative PCR relative to control	Mus musculus	CHEMBL1152817	14593182	2003	Science
CHEMBL1016116	Inhibition of rantes mRNA expression in blood of DBA/2 mouse heart transplanted C57/BL6 mouse after 7 days of transplantation by quantitative PCR relative to control	Mus musculus	CHEMBL1152817	14593182	2003	Science
CHEMBL1016117	Inhibition of Mig mRNA expression in heart of DBA/2 mouse heart transplanted C57/BL6 mouse after 7 days of transplantation by quantitative PCR relative to control	Mus musculus	CHEMBL1152817	14593182	2003	Science
CHEMBL1016118	Inhibition of Mig mRNA expression in blood of DBA/2 mouse heart transplanted C57/BL6 mouse after 7 days of transplantation by quantitative PCR relative to control	Mus musculus	CHEMBL1152817	14593182	2003	Science
CHEMBL1016119	Inhibition of IP-10 mRNA expression in heart of DBA/2 mouse heart transplanted C57/BL6 mouse after 7 days of transplantation by quantitative PCR relative to control	Mus musculus	CHEMBL1152817	14593182	2003	Science
CHEMBL1016120	Inhibition of IP-10 mRNA expression in blood of DBA/2 mouse heart transplanted C57/BL6 mouse after 7 days of transplantation by quantitative PCR relative to control	Mus musculus	CHEMBL1152817	14593182	2003	Science
CHEMBL1016121	Effect on cellular infiltration into heart in DBA/2 mouse heart transplanted C57/BL6 mouse assessed as increase in myocardial cells after 10 days of transplantation using Hoechst 33342 staining by fluorescent microscopy relative to control	Mus musculus	CHEMBL1152817	14593182	2003	Science
CHEMBL1016186	Analgesic activity in mouse assessed as reduction of formalin-induced early nociceptive behavior at 2 mg/kg, ip administered 10 mins before formalin challenge measured every 5 mins for 60 mins in presence of adenosine A1 receptor antagonist DPCPX	Mus musculus	CHEMBL1153422	19317449	2009	J. Med. Chem.
CHEMBL1016187	Analgesic activity in mouse assessed as reduction of formalin-induced late nociceptive behavior at 2 mg/kg, ip administered 10 mins before formalin challenge measured every 5 mins for 60 mins in presence of adenosine A1 receptor antagonist DPCPX	Mus musculus	CHEMBL1153422	19317449	2009	J. Med. Chem.
CHEMBL1016188	Analgesic activity in mouse assessed as reduction of formalin-induced early nociceptive behavior at 0.3 to 1 mg/kg, ip administered 10 mins before formalin challenge measured every 5 mins for 60 mins	Mus musculus	CHEMBL1153422	19317449	2009	J. Med. Chem.
CHEMBL1016189	Analgesic activity in mouse assessed as reduction of formalin-induced late nociceptive behavior at 0.3 to 1 mg/kg, ip administered 10 mins before formalin challenge measured every 5 mins for 60 mins	Mus musculus	CHEMBL1153422	19317449	2009	J. Med. Chem.
CHEMBL1016321	Antiinflammatory activity in Wister albino rat assessed as inhibition of carrageenan-induced paw edema volume at 50 mg/kg, ip administered 1 hr before carrageenan challenge measured after 4 hrs	Rattus norvegicus	CHEMBL1137742	19056146	2009	Eur. J. Med. Chem.
CHEMBL1016322	Antiinflammatory activity in Wister albino rat assessed as inhibition of carrageenan-induced paw edema volume at 10 mg/kg, ip administered 1 hr before carrageenan challenge measured after 4 hrs	Rattus norvegicus	CHEMBL1137742	19056146	2009	Eur. J. Med. Chem.
CHEMBL1016323	Antiinflammatory activity in Wister albino rat assessed as inhibition of carrageenan-induced paw edema volume at 50 mg/kg, ip administered 1 hr before carrageenan challenge measured after 4 hrs relative to indomethacin	Rattus norvegicus	CHEMBL1137742	19056146	2009	Eur. J. Med. Chem.
CHEMBL1016324	Antiinflammatory activity in Wister albino rat assessed as inhibition of carrageenan-induced paw edema volume at 20 mg/kg, ip administered 1 hr before carrageenan challenge measured after 4 hrs	Rattus norvegicus	CHEMBL1137742	19056146	2009	Eur. J. Med. Chem.
CHEMBL1016325	Antiinflammatory activity in ip dosed Wister albino rat assessed as inhibition of carrageenan-induced paw edema volume administered 1 hr before carrageenan challenge measured after 4 hrs	Rattus norvegicus	CHEMBL1137742	19056146	2009	Eur. J. Med. Chem.
CHEMBL1016328	Antiinflammatory activity against carrageenan-induced inflammation in albino rat 6-day-old air pouch model assessed as inhibition of PGE2 level at 10 mg/kg, po administered prior to carrageenan challenge measured after 6 hrs	Rattus norvegicus	CHEMBL1137742	19056146	2009	Eur. J. Med. Chem.
CHEMBL1016329	Antiinflammatory activity against carrageenan-induced inflammation in albino rat 6-day-old air pouch model assessed as inhibition of PGE2 level at 50 mg/kg, po administered prior to carrageenan challenge measured after 6 hrs	Rattus norvegicus	CHEMBL1137742	19056146	2009	Eur. J. Med. Chem.
CHEMBL1016404	Reversal of CP-55940-induced locomotor activity in ICR mouse at 10 mg/kg, sc pretreated 15 mins before CP-55940 challenge measured 25 mins post challenge	Mus musculus	CHEMBL1139370	19102698	2009	J. Med. Chem.
CHEMBL1016466	Protective activity against CCL4-induced hepatotoxicity in ICR mouse assessed as SGOT/SGPT levels at 0.1 to 3 ml/kg, ip	Mus musculus	CHEMBL1147329	8450317	1993	J. Nat. Prod.
CHEMBL1016510	Antidepressant activity in Swiss Webster mouse assessed as decrease in immobility time at 30 mg/kg, ip after 30 mins by tail suspension test	Mus musculus	CHEMBL1155011	18557608	2008	J. Med. Chem.
CHEMBL1016511	Antidepressant activity in mouse assessed as decrease in immobility time at 8 mg/kg, ip	Mus musculus	CHEMBL1155011	18557608	2008	J. Med. Chem.
CHEMBL1016512	Antidepressant activity in mouse assessed as decrease in immobility time at 16 mg/kg, ip	Mus musculus	CHEMBL1155011	18557608	2008	J. Med. Chem.
CHEMBL1016513	Antinociceptive activity in CD1 mouse assessed as reduction in p-phenylquinone-induced abdominal constricitions at 10 mg/kg, sc after 60 mins relative to control	Mus musculus	CHEMBL1155011	18557608	2008	J. Med. Chem.
CHEMBL1016514	Antinociceptive activity in CD1 mouse assessed as reduction in p-phenylquinone-induced abdominal constricitions at 30 mg/kg, sc after 60 mins relative to control	Mus musculus	CHEMBL1155011	18557608	2008	J. Med. Chem.
CHEMBL1016515	Effect on ovariectomy-induced thermoregulatory dysfunction in telemetry Sprague-Dawley rat model assessed as mean reduction in tail skin temperature at 30 mg/kg, po after 3 hrs relative to control	Rattus norvegicus	CHEMBL1155011	18557608	2008	J. Med. Chem.
CHEMBL1016516	Effect on ovariectomy-induced thermoregulatory dysfunction in telemetry Sprague-Dawley rat model assessed as mean reduction in tail skin temperature at 30 mg/kg, ip after 6.5 hrs relative to control	Rattus norvegicus	CHEMBL1155011	18557608	2008	J. Med. Chem.
CHEMBL1016626	Hepatoprotective activity against D-galactosamine/LPS-induced liver injury in ddY mouse assessed as inhibition of serum aspartate transaminase level at 100 mg/kg, ip administered 1 hr before D-galactosamine/LPS challenge by Reitman-Frankel method	Mus musculus	CHEMBL1150693	12880307	2003	J. Nat. Prod.
CHEMBL1016627	Hepatoprotective activity against D-galactosamine/LPS-induced liver injury in ddY mouse assessed as inhibition of serum aspartate transaminase level at 20 mg/kg, ip administered 1 hr before D-galactosamine/LPS challenge by Reitman-Frankel method	Mus musculus	CHEMBL1150693	12880307	2003	J. Nat. Prod.
CHEMBL1016668	Inhibition of carrageenan-induced edema in Wistar rat paw at 0.04 mg/kg to 0.51 mg/kg, po	Rattus norvegicus	CHEMBL1158949	1919590	1991	J. Nat. Prod.
CHEMBL1016669	Inhibition of carrageenan-induced edema in po dosed Wistar rat paw	Rattus norvegicus	CHEMBL1158949	1919590	1991	J. Nat. Prod.
CHEMBL1016670	Inhibition of carrageenan-induced edema in Wistar rat paw at 5 mg/kg, po	Rattus norvegicus	CHEMBL1158949	1919590	1991	J. Nat. Prod.
CHEMBL1016807	Analgesic activity in intracerebrally dosed mouse assessed as increase in time course of latency for thermal stimulation by hotplate test	Mus musculus	CHEMBL1152828	18243423	2009	Eur. J. Med. Chem.
CHEMBL1016827	Suppression of LPS-induced TNF expression in C57BL/6 transgenic mouse bearing TNF-reporter after 2 hrs by luciferase reporter gene assay	Mus musculus	CHEMBL1152866	18566250	2008	Science
CHEMBL1016828	Suppression of LPS-induced TNF expression in C57BL/6 transgenic mouse bearing IkappaBalpha-reporter after 2 hrs by luciferase reporter gene assay	Mus musculus	CHEMBL1152866	18566250	2008	Science
CHEMBL1016870	Anticonvulsant activity in ip dosed Swiss albino mouse assessed as inhibition of maximal electroshock-induced seizures administered 30 mins before electroshock measured after 0.5 hrs post electroshock	Mus musculus	CHEMBL1154479	18403060	2008	Eur. J. Med. Chem.
CHEMBL1016871	Anticonvulsant activity in ip dosed Swiss albino mouse assessed as inhibition of subcutaneous pentylenetetrazole-induced seizures administered 30 mins before PTZ challenge measured after 0.5 hrs post PTZ challenge	Mus musculus	CHEMBL1154479	18403060	2008	Eur. J. Med. Chem.
CHEMBL1016872	Anticonvulsant activity in ip dosed Swiss albino mouse assessed as inhibition of subcutaneous pentylenetetrazole-induced seizures administered 30 mins before PTZ challenge measured after 4 hrs post PTZ challenge	Mus musculus	CHEMBL1154479	18403060	2008	Eur. J. Med. Chem.
CHEMBL1016873	Anticonvulsant activity in Swiss albino mouse assessed as inhibition of maximal electroshock-induced seizures at 300 mg/kg, ip administered 30 mins before electroshock measured after 0.5 hrs post electroshock	Mus musculus	CHEMBL1154479	18403060	2008	Eur. J. Med. Chem.
CHEMBL1016874	Anticonvulsant activity in Swiss albino mouse assessed as inhibition of subcutaneous pentylenetetrazole-induced seizures at 300 mg/kg, ip administered 30 mins before PTZ challenge measured after 0.5 hrs post PTZ challenge	Mus musculus	CHEMBL1154479	18403060	2008	Eur. J. Med. Chem.
CHEMBL1016875	Anticonvulsant activity in Swiss albino mouse assessed as inhibition of subcutaneous pentylenetetrazole-induced seizures at 300 mg/kg, ip administered 30 mins before PTZ challenge measured after 4 hrs post PTZ challenge	Mus musculus	CHEMBL1154479	18403060	2008	Eur. J. Med. Chem.
CHEMBL1016881	Inhibition of DMBA-induced/TPA-promoted carcinogenesis in mouse assessed as number of mouse bearing papillomas at 85 nmol administered twice weekly after 1 week of initiation for 11 weeks	Mus musculus	CHEMBL1154471	18387711	2008	Eur. J. Med. Chem.
CHEMBL1016882	Inhibition of DMBA-induced/TPA-promoted carcinogenesis in mouse assessed as number of mouse bearing papillomas at 85 nmol administered twice weekly after 1 week of initiation for 20 weeks	Mus musculus	CHEMBL1154471	18387711	2008	Eur. J. Med. Chem.
CHEMBL1016914	Antiinflammatory activity in Wistar rat assessed as inhibition of carrageenan-induced paw edema administered orally at equimolar oral dose relative to 10 mg/kg flurbiprofen measured after 3 hrs of carrageenan challenge	Rattus norvegicus	CHEMBL1154475	18395299	2008	Eur. J. Med. Chem.
CHEMBL1016915	Antiinflammatory activity in Wistar rat assessed as inhibition of carrageenan-induced paw edema administered orally at equimolar oral dose relative to 10 mg/kg flurbiprofen measured after 4 hrs of carrageenan challenge	Rattus norvegicus	CHEMBL1154475	18395299	2008	Eur. J. Med. Chem.
CHEMBL1016916	Analgesic activity in Swiss albino mouse assessed as inhibition of tail withdrawal administered orally at equimolar oral dose relative to 10 mg/kg flurbiprofen after 4 hrs	Mus musculus	CHEMBL1154475	18395299	2008	Eur. J. Med. Chem.
CHEMBL1016918	Inhibition of lipid peroxidation in rat assessed as malondialdehyde level per 100 mg of tissue	Rattus norvegicus	CHEMBL1154475	18395299	2008	Eur. J. Med. Chem.
CHEMBL1017216	Reversal of CP-55940-induced catalepsy in ICR mouse at 10 mg/kg, sc pretreated 15 mins before CP-55940 challenge measured 90 mins post challenge	Mus musculus	CHEMBL1139370	19102698	2009	J. Med. Chem.
CHEMBL1017217	Reversal of CP-55940-induced analgesia in ICR mouse at 10 mg/kg, sc pretreated 15 mins before CP-55940 challenge measured 45 mins post challenge by hot plate method	Mus musculus	CHEMBL1139370	19102698	2009	J. Med. Chem.
CHEMBL1017218	Reversal of CP-55940-induced hypothermia in ICR mouse at 10 mg/kg, sc pretreated 15 mins before CP-55940 challenge measured 65 mins post challenge	Mus musculus	CHEMBL1139370	19102698	2009	J. Med. Chem.
CHEMBL1017235	Activation of iNKT cells in C57BL/6 mouse assessed as intracellular cytokine expression at 5 or 10 ug, ip by FACS analysis	Mus musculus	CHEMBL1152188	18993065	2008	Bioorg. Med. Chem. Lett.
CHEMBL1017244	Activation of iNKT cells in NOD mouse assessed as intracellular cytokine expression at 5 or 10 ug, ip by FACS analysis	Mus musculus	CHEMBL1152188	18993065	2008	Bioorg. Med. Chem. Lett.
CHEMBL1017245	Activation of iNKT cells in C57BL/6 mouse assessed as cell frequency at 5 or 10 ug, ip by FACS analysis	Mus musculus	CHEMBL1152188	18993065	2008	Bioorg. Med. Chem. Lett.
CHEMBL1017246	Activation of iNKT cells in NOD mouse assessed as cell frequency at 5 or 10 ug, ip by FACS analysis	Mus musculus	CHEMBL1152188	18993065	2008	Bioorg. Med. Chem. Lett.
CHEMBL1017360	Antiallergic activity in ip dosed ddY mouse assessed as inhibition of passive cutaneous anaphylaxis administered 15 mins before egg albumin challenge	Mus musculus	CHEMBL1147338	8463793	1993	J. Nat. Prod.
CHEMBL1017361	Antiallergic activity in po dosed ddY mouse assessed as inhibition of passive cutaneous anaphylaxis administered 30 mins before egg albumin challenge	Mus musculus	CHEMBL1147338	8463793	1993	J. Nat. Prod.
CHEMBL1017362	Antiallergic activity in ddY mouse assessed as inhibition sheep erythrocytes-induced arthus reaction at 300 mg/kg, po administered 30 mins before induction of arthus reaction	Mus musculus	CHEMBL1147338	8463793	1993	J. Nat. Prod.
CHEMBL1017363	Antiallergic activity in ddY mouse assessed as inhibition sheep erythrocytes-induced arthus reaction at 600 mg/kg, po administered 30 mins before induction of arthus reaction	Mus musculus	CHEMBL1147338	8463793	1993	J. Nat. Prod.
CHEMBL1017364	Antiallergic activity in ddY mouse assessed as inhibition sheep erythrocytes-induced arthus reaction at 30 mg/kg, po administered 30 mins before induction of arthus reaction	Mus musculus	CHEMBL1147338	8463793	1993	J. Nat. Prod.
CHEMBL1017538	Antidiabetic activity against streptozotocin-induced diabetic Wistar rat assessed as increase in incorporation of [14C]leucine into hepatic microsomal fraction at 10 mg/day, ip measured per mg protein after 6 days (RVb=499+/-57 cpm)	Rattus norvegicus	CHEMBL1158927	2089120	1990	J. Nat. Prod.
CHEMBL1017539	Antidiabetic activity against streptozotocin-induced diabetic Wistar rat assessed as increase in incorporation of [14C]leucine into hepatic metabolic fraction at 10 mg/day, ip measured per mg protein after 6 days (RVb=357+/-14 cpm)	Rattus norvegicus	CHEMBL1158927	2089120	1990	J. Nat. Prod.
CHEMBL1017540	Antidiabetic activity against streptozotocin-induced diabetic Wistar rat assessed as increase in incorporation of [14C]leucine into hepatic microsomal fraction at 10 mg/day, ip measured per mg protein after 3 days (RVb=555+/-33 cpm)	Rattus norvegicus	CHEMBL1158927	2089120	1990	J. Nat. Prod.
CHEMBL1017541	Antidiabetic activity against streptozotocin-induced diabetic Wistar rat assessed as increase in incorporation of [14C]leucine into hepatic soluble fraction at 10 mg/day, ip measured per mg protein after 3 days (RVb=265+/-8 cpm)	Rattus norvegicus	CHEMBL1158927	2089120	1990	J. Nat. Prod.
CHEMBL1017542	Antidiabetic activity against streptozotocin-induced diabetic Wistar rat assessed as increase in incorporation of [14C]leucine into hepatic soluble fraction at 10 mg/day, ip measured per mg protein after 6 days (RVb=227+/-8 cpm)	Rattus norvegicus	CHEMBL1158927	2089120	1990	J. Nat. Prod.
CHEMBL1017543	Antidiabetic activity against streptozotocin-induced diabetic Wistar rat assessed as decrease in incorporation of [14C]leucine into per mg of serum protein at 10 mg/day, ip measured after 6 days (RVb=612+/-40 cpm)	Rattus norvegicus	CHEMBL1158927	2089120	1990	J. Nat. Prod.
CHEMBL1017544	Antidiabetic activity against streptozotocin-induced diabetic Wistar rat assessed as decrease in incorporation of [14C]leucine into per mg serum protein at 10 mg/day, ip measured after 3 days (RVb=640+/-50 cpm)	Rattus norvegicus	CHEMBL1158927	2089120	1990	J. Nat. Prod.
CHEMBL1017545	Antidiabetic activity against streptozotocin-induced diabetic Wistar rat assessed as decrease in serum glucose level at 10 mg/day, ip for 3 days measured after 6 days (RVb=401+/-10.7 mg/dl)	Rattus norvegicus	CHEMBL1158927	2089120	1990	J. Nat. Prod.
CHEMBL1017546	Antidiabetic activity against streptozotocin-induced diabetic Wistar rat assessed as decrease in serum glucose level at 10 mg/day, ip for 3 days measured after 3 days (RVb=396+/-18.7 mg/dl)	Rattus norvegicus	CHEMBL1158927	2089120	1990	J. Nat. Prod.
CHEMBL1017547	Antidiabetic activity against streptozotocin-induced diabetic Wistar rat assessed as increase in serum albumin level at 10 mg/day, ip for 3 days measured after 6 days by BCG method (RVb=3.07+/-0.08 g/dl)	Rattus norvegicus	CHEMBL1158927	2089120	1990	J. Nat. Prod.
CHEMBL1017548	Antidiabetic activity against streptozotocin-induced diabetic Wistar rat assessed as increase in serum albumin level at 10 mg/day, ip for 3 days measured after 3 days by BCG method (RVb=3.24+/-0.11 g/dl)	Rattus norvegicus	CHEMBL1158927	2089120	1990	J. Nat. Prod.
CHEMBL1017549	Antidiabetic activity against streptozotocin-induced diabetic Wistar rat assessed as increase in serum protein level at 10 mg/day, ip for 3 days measured after 6 days by biuret method (RVb=4.86+/-0.30 g/dl)	Rattus norvegicus	CHEMBL1158927	2089120	1990	J. Nat. Prod.
CHEMBL1017550	Antidiabetic activity against streptozotocin-induced diabetic Wistar rat assessed as increase in serum protein level at 10 mg/day, ip for 3 days measured after 3 days by biuret method (RVb=5.06+/-0.18 g/dl)	Rattus norvegicus	CHEMBL1158927	2089120	1990	J. Nat. Prod.
CHEMBL1017551	Antidiabetic activity against streptozotocin-induced diabetic Wistar rat assessed as increase in incorporation of [14C]leucine in to hepatic metabolic fraction at 10 mg/day, ip measured per mg protein after 3 days (RVb=377+/-10 cpm)	Rattus norvegicus	CHEMBL1158927	2089120	1990	J. Nat. Prod.
CHEMBL1017552	Antidiabetic activity against streptozotocin-induced diabetic Wistar rat assessed as increase in incorporation of [14C]leucine in to hepatic nuclear fraction at 10 mg/day, ip measured per mg protein after 6 days (RVb=273+/-8 cpm)	Rattus norvegicus	CHEMBL1158927	2089120	1990	J. Nat. Prod.
CHEMBL1017553	Antidiabetic activity against streptozotocin-induced diabetic Wistar rat assessed as increase in incorporation of [14C]leucine in to hepatic nuclear fraction at 10 mg/day, ip measured per mg protein after 3 days (RVb=272+/-8 cpm)	Rattus norvegicus	CHEMBL1158927	2089120	1990	J. Nat. Prod.
CHEMBL1017554	Antidiabetic activity against streptozotocin-induced diabetic Wistar rat assessed as increase in incorporation of [14C]leucine into hepatic homogenate at 10 mg/day, ip measured per mg protein after 6 days (RVb=372+/-3 cpm)	Rattus norvegicus	CHEMBL1158927	2089120	1990	J. Nat. Prod.
CHEMBL1017593	Antihypertensive activity against Sprague-Dawley rat complete Freund's adjuvant-induced inflammatory pain model assessed as reversal of mechanical hypersensitivity after 30 mins	Rattus norvegicus	CHEMBL1138609	19339181	2009	Bioorg. Med. Chem. Lett.
CHEMBL1017594	Antihypertensive activity against Sprague-Dawley rat complete Freund's adjuvant-induced inflammatory pain model assessed as reversal of mechanical hypersensitivity at 30 mg/kg, ip after 30 mins	Rattus norvegicus	CHEMBL1138609	19339181	2009	Bioorg. Med. Chem. Lett.
CHEMBL1017761	Anticonvulsant activity against pentylenetetrazole-induced seizures in Wistar albino rat at 50 mg/kg, po up to 2 hrs by scPTZ test	Rattus norvegicus	CHEMBL1152833	18396352	2009	Eur. J. Med. Chem.
CHEMBL1017762	Anticonvulsant activity against pentylenetetrazole-induced seizures in Wistar albino rat at 50 mg/kg, po after 2 hrs by scPTZ test	Rattus norvegicus	CHEMBL1152833	18396352	2009	Eur. J. Med. Chem.
CHEMBL1017764	Antioxidant activity against PTZ-induced lipid peroxidation in Swiss albino mouse brain assessed as malondialdehyde content per mg of protein at 100 mg/kg, ip preincubated for 30 mins before PTZ challenge measured after 4 hrs by TBARS assay	Mus musculus	CHEMBL1152833	18396352	2009	Eur. J. Med. Chem.
CHEMBL1017765	Antioxidant activity against PTZ-induced decrease in GSH-Px activity in Swiss albino mouse brain assessed as oxidized NADPH level per mg of protein at 100 mg/kg, ip administered 30 mins before PTZ challenge measured after 4 hrs by spectrophotometry	Mus musculus	CHEMBL1152833	18396352	2009	Eur. J. Med. Chem.
CHEMBL1017790	Antiinflammatory activity in rat assessed as inhibition of carrageenan-induced edema at 100 mg/kg relative to untreated control	Rattus norvegicus	CHEMBL1152840	18406012	2009	Eur. J. Med. Chem.
CHEMBL1017791	Antiinflammatory activity in mouse assessed as inhibition of arachidonic acid-induced ear lobe edema at 200 mg/kg, po administered 1 hr before arachidonic acid challenge measured after 1 hr relative to untreated control	Mus musculus	CHEMBL1152840	18406012	2009	Eur. J. Med. Chem.
CHEMBL1017792	Antiinflammatory activity in mouse assessed as inhibition of arachidonic acid-induced ear lobe hyperemia at 200 mg/kg, po administered 1 hr before arachidonic acid challenge measured after 1 hr relative to untreated control	Mus musculus	CHEMBL1152840	18406012	2009	Eur. J. Med. Chem.
CHEMBL1017793	Antiinflammatory activity against dextrane disodium sulfate-induced ulcerative colitis in BALB/c mouse assessed as diseased animal with stool consistency at 250 mg/kg administered 1 hr before dextrane disodium sulfate challenge	Mus musculus	CHEMBL1152840	18406012	2009	Eur. J. Med. Chem.
CHEMBL1017794	Antiinflammatory activity against dextrane disodium sulfate-induced ulcerative colitis in BALB/c mouse assessed as diseased animal with rectal prolapse at 250 mg/kg administered 1 hr before dextrane disodium sulfate challenge	Mus musculus	CHEMBL1152840	18406012	2009	Eur. J. Med. Chem.
CHEMBL1017795	Antiinflammatory activity against dextrane disodium sulfate-induced ulcerative colitis in BALB/c mouse assessed as diseased animal with small intestine bleeding at 250 mg/kg administered 1 hr before dextrane disodium sulfate challenge	Mus musculus	CHEMBL1152840	18406012	2009	Eur. J. Med. Chem.
CHEMBL1017796	Antiinflammatory activity against dextrane disodium sulfate-induced ulcerative colitis in BALB/c mouse assessed as diseased animal with large intestine bleeding at 250 mg/kg administered 1 hr before dextrane disodium sulfate challenge	Mus musculus	CHEMBL1152840	18406012	2009	Eur. J. Med. Chem.
CHEMBL1017797	Antiinflammatory activity against dextrane disodium sulfate-induced ulcerative colitis in BALB/c mouse assessed as length of colon at 250 mg/kg administered 1 hr before dextrane disodium sulfate challenge	Mus musculus	CHEMBL1152840	18406012	2009	Eur. J. Med. Chem.
CHEMBL1017954	Increase in HDL-cholesterol level in C57BL/6J mouse at 10 mg/kg/day, ip dosed for 5 days measured 2 hrs after last dose	Mus musculus	CHEMBL1153298	19231176	2009	Bioorg. Med. Chem. Lett.
CHEMBL1017955	Increase in HDL-cholesterol level in C57BL/6J mouse at 40 mg/kg/day, ip dosed for 5 days measured 2 hrs after last dose	Mus musculus	CHEMBL1153298	19231176	2009	Bioorg. Med. Chem. Lett.
CHEMBL1017956	Increase in HDL-cholesterol level in C57BL/6J mouse at 100 mg/kg/day, ip dosed for 5 days measured 2 hrs after last dose	Mus musculus	CHEMBL1153298	19231176	2009	Bioorg. Med. Chem. Lett.
CHEMBL1017957	Increase in plasma triglyceride level in C57BL/6J mouse at 10 mg/kg/day, ip dosed for 5 days measured 2 hrs after last dose	Mus musculus	CHEMBL1153298	19231176	2009	Bioorg. Med. Chem. Lett.
CHEMBL1017958	Increase in plasma triglyceride level in C57BL/6J mouse at 40 mg/kg/day, ip dosed for 5 days measured 2 hrs after last dose	Mus musculus	CHEMBL1153298	19231176	2009	Bioorg. Med. Chem. Lett.
CHEMBL1017959	Increase in plasma triglyceride level in C57BL/6J mouse at 100 mg/kg/day, ip dosed for 5 days measured 2 hrs after last dose	Mus musculus	CHEMBL1153298	19231176	2009	Bioorg. Med. Chem. Lett.
CHEMBL1017960	Increase in liver triglyceride level in C57BL/6J mouse at 10 mg/kg/day, ip dosed for 5 days measured 2 hrs after last dose	Mus musculus	CHEMBL1153298	19231176	2009	Bioorg. Med. Chem. Lett.
CHEMBL1017961	Increase in liver triglyceride level in C57BL/6J mouse at 40 mg/kg/day, ip dosed for 5 days measured 2 hrs after last dose	Mus musculus	CHEMBL1153298	19231176	2009	Bioorg. Med. Chem. Lett.
CHEMBL1017962	Increase in liver triglyceride level in C57BL/6J mouse at 100 mg/kg/day, ip dosed for 5 days measured 2 hrs after last dose	Mus musculus	CHEMBL1153298	19231176	2009	Bioorg. Med. Chem. Lett.
CHEMBL1018186	Decrease in histamine-induced capillary permeability in Wistar rat assessed as inhibition of pontamine sky blue 6BX dye leakage at 50 ug treated topically relative to control	Rattus norvegicus	CHEMBL1149010	3760886	1986	J. Nat. Prod.
CHEMBL1018187	Decrease in histamine-induced capillary permeability in Wistar rat assessed as inhibition of pontamine sky blue 6BX dye leakage at 100 ug treated topically relative to control	Rattus norvegicus	CHEMBL1149010	3760886	1986	J. Nat. Prod.
CHEMBL1018188	Antiinflammatory activity against thermal injury-induced edema in Wistar rat skin assessed as inhibition of edema at 50 ug treated topically relative to control	Rattus norvegicus	CHEMBL1149010	3760886	1986	J. Nat. Prod.
CHEMBL1018189	Antiinflammatory activity against thermal injury-induced edema in Wistar rat skin assessed as inhibition of edema at 100 ug treated topically relative to control	Rattus norvegicus	CHEMBL1149010	3760886	1986	J. Nat. Prod.
CHEMBL1018286	Antiinflammatory activity against TPA-induced Swiss mouse ear edema assessed as reduction in ear swelling at 0.25 mg/ear topically after 4 hrs relative to control	Mus musculus	CHEMBL1150696	14510620	2003	J. Nat. Prod.
CHEMBL1018313	Antihypertensive activity in conscious SHR rat assessed as lowering of tail arterial mean blood pressure at 5 mg/kg during 10 to 130 mins by indirect tail-cuff method	Rattus norvegicus	CHEMBL1147357		1993	J. Nat. Prod.
CHEMBL1018314	Antihypertensive activity in iv dosed conscious SHR rat assessed as maximal change in tail arterial blood pressure measured at 10 mins interval by dose-response curve analysis	Rattus norvegicus	CHEMBL1147357		1993	J. Nat. Prod.
CHEMBL1018315	Antihypertensive activity in conscious SHR rat assessed as maximal change in tail arterial blood pressure at 20 mg/kg, iv measured at 10 mins interval relative to blood pressure obtained at preinjection	Rattus norvegicus	CHEMBL1147357		1993	J. Nat. Prod.
CHEMBL1018316	Antihypertensive activity in conscious SHR rat assessed as maximal change in tail arterial blood pressure at 50 mg/kg, iv measured at 10 mins interval relative to blood pressure obtained at preinjection	Rattus norvegicus	CHEMBL1147357		1993	J. Nat. Prod.
CHEMBL1018317	Antihypertensive activity in conscious SHR rat assessed as maximal change in tail arterial blood pressure at 10 mg/kg, iv measured at 10 mins interval relative to blood pressure obtained at preinjection	Rattus norvegicus	CHEMBL1147357		1993	J. Nat. Prod.
CHEMBL1018318	Antihypertensive activity in conscious SHR rat assessed as maximal change in tail arterial blood pressure at 15 mg/kg, iv measured at 10 mins interval relative to blood pressure obtained at preinjection	Rattus norvegicus	CHEMBL1147357		1993	J. Nat. Prod.
CHEMBL1018319	Induction of hypotensive effect in conscious normotensive WKY rat	Rattus norvegicus	CHEMBL1147357		1993	J. Nat. Prod.
CHEMBL1018320	Antihypertensive activity in iv dosed conscious normotensive WKY rat assessed as maximal change in tail arterial blood pressure measured at 10 mins interval by dose-response curve analysis	Rattus norvegicus	CHEMBL1147357		1993	J. Nat. Prod.
CHEMBL1018321	Induction of hypertensive activity in conscious normotensive WKY rat assessed as maximal change in tail arterial blood pressure at 15 mg/kg, iv measured at 10 mins interval relative to blood pressure obtained at preinjection	Rattus norvegicus	CHEMBL1147357		1993	J. Nat. Prod.
CHEMBL1018365	Acute inhibition of cholesterol synthesis in mouse at 30 mg/kg	Mus musculus	CHEMBL1157498	18540668	2008	J. Med. Chem.
CHEMBL1018367	Antiinflammatory activity against carrageenan-induced paw edema in po dosed rat after 3 hrs	Rattus norvegicus	CHEMBL1157499	18541424	2008	Bioorg. Med. Chem. Lett.
CHEMBL1018748	Induction of locomotor activity in adult rat at 4 umol/kg, ip after 12 to 24 hrs	Rattus norvegicus	CHEMBL1139330	19058967	2009	Bioorg. Med. Chem. Lett.
CHEMBL1018825	Inhibition of methacholine-induced bronchoconstriction in intranasally dosed BALB/c mouse assessed as enhanced pause pretreated before methacholine challenge	Mus musculus	CHEMBL1153327	19243945	2009	Bioorg. Med. Chem. Lett.
CHEMBL1018836	Induction of hypercalceimia in orally dosed C57BL/6 mouse administered daily for 4 days by colorimetric assay	Mus musculus	CHEMBL1153416	19309155	2009	J. Med. Chem.
CHEMBL1018912	Inhibition of 12-O-tetradecanoylphorbol-13-acetate-induced carcinogenic activity in mouse ear at 2 mg, applied locally	Mus musculus	CHEMBL1137799	1955879	1991	J. Nat. Prod.
CHEMBL1019136	Inhibition of ouabain-induced myocardial arrhythmias in rat	Rattus norvegicus	CHEMBL1151104	21401141	1988	J. Nat. Prod.
CHEMBL1019144	Inhibition of dopamine beta-hydroxylase in Sprague-Dawley rat assessed as decrease in brain norepinephrine level at 50 mg/kg, ip after 1 hr by liquid chromatography (RVb=0.222+/-0.069)	Rattus norvegicus	CHEMBL1151107	2462616	1988	J. Nat. Prod.
CHEMBL1019145	Inhibition of dopamine beta-hydroxylase in Sprague-Dawley rat assessed as decrease in brain norepinephrine level at 50 mg/kg, ip after 2.5 hrs by liquid chromatography (RVb=0.216+/-0.025)	Rattus norvegicus	CHEMBL1151107	2462616	1988	J. Nat. Prod.
CHEMBL1019146	Inhibition of dopamine beta-hydroxylase in Sprague-Dawley rat assessed as decrease in brain norepinephrine level at 50 mg/kg, ip after 6 hrs by liquid chromatography (RVb=0.206+/-0.022)	Rattus norvegicus	CHEMBL1151107	2462616	1988	J. Nat. Prod.
CHEMBL1019147	Inhibition of dopamine beta-hydroxylase in Sprague-Dawley rat assessed as increase in cardiac dopamine level at 50 mg/kg, ip after 4 hrs by liquid chromatography (RVb=0.023+/-0.005)	Rattus norvegicus	CHEMBL1151107	2462616	1988	J. Nat. Prod.
CHEMBL1019148	Inhibition of dopamine beta-hydroxylase in Sprague-Dawley rat assessed as increase in adrenal dopamine level at 50 mg/kg, ip after 4 hrs by liquid chromatography (RVb=5.9+/-1.0)	Rattus norvegicus	CHEMBL1151107	2462616	1988	J. Nat. Prod.
CHEMBL1019152	Antiinflammatory activity in Sprague-Dawley rat assessed as inhibition of carrageenan-induced paw edema at 50 mg/kg, po after 3.5 hrs	Rattus norvegicus	CHEMBL1159003	1624939	1992	J. Nat. Prod.
CHEMBL1019274	Inhibition of carrageenan-induced edema in Wistar rat paw at 20 mg/kg, po after 3 hrs	Rattus norvegicus	CHEMBL1158949	1919590	1991	J. Nat. Prod.
CHEMBL1019413	Cardiac protection in Wistar rat assessed as decrease in infarct size at 5 ug/min/kg for 13 hrs prolonged treatment terminated 3 hrs before ischemia	Rattus norvegicus	CHEMBL1152868	18787169	2008	Science
CHEMBL1019424	Reduction of cardiac damage in acute myocardial infarction Wistar rat model assessed as decrease in infarct size at 8.5 mg/kg treated before left anterior descending coronary artery ligation measured after 35 mins of ischemia followed by 60 mins reperfusion by TTC staining	Rattus norvegicus	CHEMBL1152868	18787169	2008	Science
CHEMBL1019426	Anticonvulsant activity in Wister albino mouse assessed as protection against subcutaneous metrazole-induced seizures at 30 mg/kg, ip administered 30 mins before metrazole challenge measured after 30 mins	Mus musculus	CHEMBL1152796	19251421	2009	Bioorg. Med. Chem.
CHEMBL1019427	Anticonvulsant activity in Wister albino mouse assessed as protection against subcutaneous metrazole-induced seizures at 100 mg/kg, ip administered 30 mins before metrazole challenge measured after 30 mins	Mus musculus	CHEMBL1152796	19251421	2009	Bioorg. Med. Chem.
CHEMBL1019428	Anticonvulsant activity in Wister albino mouse assessed as protection against subcutaneous metrazole-induced seizures at 300 mg/kg, ip administered 30 mins before metrazole challenge measured after 30 mins	Mus musculus	CHEMBL1152796	19251421	2009	Bioorg. Med. Chem.
CHEMBL1019429	Anticonvulsant activity in Wister albino mouse assessed as protection against maximal electroshock-induced seizures at 100 mg/kg, ip administered 30 mins before metrazole challenge measured after 30 mins	Mus musculus	CHEMBL1152796	19251421	2009	Bioorg. Med. Chem.
CHEMBL1019431	Anticonvulsant activity in Wister albino mouse assessed as protection against maximal electroshock-induced seizures at 300 mg/kg, ip administered 30 mins before metrazole challenge measured after 30 mins	Mus musculus	CHEMBL1152796	19251421	2009	Bioorg. Med. Chem.
CHEMBL1019459	Inhibition of 11beta-HSD1 in epididymal fat tissue of po dosed Sprague-Dawley rat assessed as reduction in [3H]cortisol production after 2 hrs by scintillation proximity assay	Rattus norvegicus	CHEMBL1152882	19185488	2009	Bioorg. Med. Chem. Lett.
CHEMBL1019568	Analgesic activity in Swiss mouse assessed as inhibition of acetic acid-induced abdominal constriction at 100 umol/kg, po administered 1 hr before acetic acid challenge	Mus musculus	CHEMBL1139334	19059783	2009	Bioorg. Med. Chem.
CHEMBL1019581	Effect on oxazolone-induced delayed type hypersensitivity in mouse assessed as ear thickness at 50 mg/kg, iv after 7 days challenged with oxazolone on day 3	Mus musculus	CHEMBL1139250	19010675	2009	Bioorg. Med. Chem. Lett.
CHEMBL1019582	Effect on oxazolone-induced delayed type hypersensitivity in mouse assessed as ear thickness at 50 mg/kg, iv after 14 days challenged with oxazolone on day 10	Mus musculus	CHEMBL1139250	19010675	2009	Bioorg. Med. Chem. Lett.
CHEMBL1019583	Effect on oxazolone-induced delayed type hypersensitivity in mouse assessed as ear thickness at 50 or 150 mg/kg, po after 7 days challenged with oxazolone on day 3	Mus musculus	CHEMBL1139250	19010675	2009	Bioorg. Med. Chem. Lett.
CHEMBL1019584	Effect on oxazolone-induced delayed type hypersensitivity in mouse assessed as ear thickness at 50 or 150 mg/kg, po after 14 days challenged with oxazolone on day 10	Mus musculus	CHEMBL1139250	19010675	2009	Bioorg. Med. Chem. Lett.
CHEMBL1019585	Reduction in synovitis damage in Freund's adjuvant-induced arthritis Lewis rat model at 25 mg/kg, iv after 21 days relative to control	Rattus norvegicus	CHEMBL1139250	19010675	2009	Bioorg. Med. Chem. Lett.
CHEMBL1019586	Reduction in synovitis damage in Freund's adjuvant-induced arthritis Lewis rat model at 50 mg/kg, po after 21 days relative to control	Rattus norvegicus	CHEMBL1139250	19010675	2009	Bioorg. Med. Chem. Lett.
CHEMBL1019825	Antiinflammatory activity in Sprague-Dawley rat assessed as protection against carrageenan-induced paw edema at 50 mg/kg, po administered 1 hr before carrageenan challenge measured after 3 hrs relative to control	Rattus norvegicus	CHEMBL1137748	19064304	2009	Eur. J. Med. Chem.
CHEMBL1019847	Anorectic activity in Sprague-Dawley rat assessed as reduction in food intake at 10 mg/kg, po measured at 10 mins interval for 2 hrs by fast-induced refeeding assay relative to control	Rattus norvegicus	CHEMBL1139370	19102698	2009	J. Med. Chem.
CHEMBL1019851	Antiallodynic activity in Sprague-Dawley rat L5/L6 spinal nerve tight ligated neuropathic pain model assessed as paw withdrawal threshold at 10 mg/kg, ip administered through contralateral normal paw	Rattus norvegicus	CHEMBL1139382	19115816	2009	J. Med. Chem.
CHEMBL1019852	Antiallodynic activity in Sprague-Dawley rat L5/L6 spinal nerve tight ligated neuropathic pain model assessed as paw withdrawal threshold at 10 mg/kg, ip administered through ipsilateral injured paw	Rattus norvegicus	CHEMBL1139382	19115816	2009	J. Med. Chem.
CHEMBL1019853	Inhibition of (3-benzyl-3-methyl-2,3-dihydrobenzofuran-6-yl)(piperidin-1-yl)methanone-induced antiallodynic activity in L5/L6 spinal nerve tight ligated neuropathic pain Sprague-Dawley rat model assessed as paw withdrawal threshold at 10 mg/kg, ip administered 15 mins before 3-benzyl-3-methyl-2,3-dihydrobenzofuran-6-yl)(piperidin-1-yl)methanone challenge	Rattus norvegicus	CHEMBL1139382	19115816	2009	J. Med. Chem.
CHEMBL1019854	Antiallodynic activity in Sprague-Dawley rat L5/L6 spinal nerve tight ligated neuropathic pain model assessed as paw withdrawal threshold at 15 mg/kg, ip administered through contralateral normal paw	Rattus norvegicus	CHEMBL1139382	19115816	2009	J. Med. Chem.
CHEMBL1019855	Antiallodynic activity in Sprague-Dawley rat L5/L6 spinal nerve tight ligated neuropathic pain model assessed as paw withdrawal threshold at 15 mg/kg, ip administered through ipsilateral injured paw	Rattus norvegicus	CHEMBL1139382	19115816	2009	J. Med. Chem.
CHEMBL1019987	Ex vivo receptor occupancy of human bradykinin B1 receptor expressed in transgenic rat brain at 1.2 mg/kg, iv after 30 mins	Rattus norvegicus	CHEMBL1157535	18553956	2008	J. Med. Chem.
CHEMBL1019988	Ex vivo receptor occupancy of human bradykinin B1 receptor expressed in transgenic rat spinal cord at 1.2 mg/kg, iv after 30 mins	Rattus norvegicus	CHEMBL1157535	18553956	2008	J. Med. Chem.
CHEMBL1019989	Ex vivo receptor occupancy of human bradykinin B1 receptor expressed in transgenic rat brain at 12 mg/kg, iv after 30 mins	Rattus norvegicus	CHEMBL1157535	18553956	2008	J. Med. Chem.
CHEMBL1019990	Ex vivo receptor occupancy of human bradykinin B1 receptor expressed in transgenic rat spinal cord at 12 mg/kg, iv after 30 mins	Rattus norvegicus	CHEMBL1157535	18553956	2008	J. Med. Chem.
CHEMBL1020179	Antiinflammatory activity in albino mouse assessed as inhibition of carrageenan-induced paw edema at 80 mg/kg, ip administered 1 hr before carrageenan challenge measured after 3 hrs	Mus musculus	CHEMBL1147310	2481715	1989	J. Nat. Prod.
CHEMBL1020180	Antiinflammatory activity in albino mouse assessed as inhibition of carrageenan-induced paw edema at 75 mg/kg, ip administered 1 hr before carrageenan challenge measured after 3 to 7 hrs	Mus musculus	CHEMBL1147310	2481715	1989	J. Nat. Prod.
CHEMBL1020181	Antiinflammatory activity in albino mouse assessed as inhibition of carrageenan-induced paw edema at 125 mg/kg, po administered 1 hr before carrageenan challenge measured after 3 to 7 hrs	Mus musculus	CHEMBL1147310	2481715	1989	J. Nat. Prod.
CHEMBL1020182	Antiinflammatory activity in po dosed albino mouse assessed as inhibition of carrageenan-induced paw edema administered 1 hr before carrageenan challenge measured	Mus musculus	CHEMBL1147310	2481715	1989	J. Nat. Prod.
CHEMBL1020183	Antiinflammatory activity in albino mouse assessed as inhibition of carrageenan-induced paw edema at 250 mg/kg, po administered 1 hr before carrageenan challenge measured after 3 hrs	Mus musculus	CHEMBL1147310	2481715	1989	J. Nat. Prod.
CHEMBL1020184	Antiinflammatory activity in albino mouse assessed as inhibition of carrageenan-induced paw edema at 100 mg/kg, po administered 1 hr before carrageenan challenge measured after 3 hrs	Mus musculus	CHEMBL1147310	2481715	1989	J. Nat. Prod.
CHEMBL1020192	Inhibition of dextran sodium sulfate-induced ulcerative colitis in BALB/c mouse assessed as decrease in body weight loss at 5 mg/kg, po twice daily for 6 days relative to control	Mus musculus	CHEMBL1138508	19397323	2009	J. Med. Chem.
CHEMBL1020193	Inhibition of dextran sodium sulfate-induced ulcerative colitis in BALB/c mouse assessed as decrease in disease activity index at 5 mg/kg, po twice daily for 6 days relative to control	Mus musculus	CHEMBL1138508	19397323	2009	J. Med. Chem.
CHEMBL1020194	Inhibition of dextran sodium sulfate-induced ulcerative colitis in BALB/c mouse assessed as decrease in colon shortening at 5 mg/kg, po twice daily for 6 days relative to control	Mus musculus	CHEMBL1138508	19397323	2009	J. Med. Chem.
CHEMBL1020195	Inhibition of dextran sodium sulfate-induced ulcerative colitis in po dosed BALB/c mouse assessed as decrease in body weight loss administered twice daily for 6 days relative to control	Mus musculus	CHEMBL1138508	19397323	2009	J. Med. Chem.
CHEMBL1020196	Inhibition of dextran sodium sulfate-induced ulcerative colitis in po dosed BALB/c mouse assessed as decrease in disease activity index administered twice daily for 6 days relative to control	Mus musculus	CHEMBL1138508	19397323	2009	J. Med. Chem.
CHEMBL1020197	Inhibition of dextran sodium sulfate-induced ulcerative colitis in po dosed BALB/c mouse assessed as decrease in colon shortening administered twice daily for 6 days relative to control	Mus musculus	CHEMBL1138508	19397323	2009	J. Med. Chem.
CHEMBL1020218	Anticonvulsant activity in Swiss albino mouse assessed as protection against pentylenetetrazole-induced seizures at 4 mg/kg administered 1 hr before PTZ challenge relative to control	Mus musculus	CHEMBL1138556	18672315	2009	Eur. J. Med. Chem.
CHEMBL1020219	Anticonvulsant activity in Swiss albino mouse assessed as protection against pentylenetetrazole-induced seizures at 10 mg/kg administered 1 hr before PTZ challenge relative to control	Mus musculus	CHEMBL1138556	18672315	2009	Eur. J. Med. Chem.
CHEMBL1020220	Anticonvulsant activity in Swiss albino mouse assessed as duration of pentylenetetrazole-induced seizures at 4 mg/kg administered 1 hr before PTZ challenge	Mus musculus	CHEMBL1138556	18672315	2009	Eur. J. Med. Chem.
CHEMBL1020221	Anticonvulsant activity in Swiss albino mouse assessed as duration of pentylenetetrazole-induced seizures at 10 mg/kg administered 1 hr before PTZ challenge	Mus musculus	CHEMBL1138556	18672315	2009	Eur. J. Med. Chem.
CHEMBL1020222	Anticonvulsant activity in ip dosed albino CF1 mouse assessed as minimum drug concentration required for inhibition of maximal electroshock-induced seizure in half or more of mouse after 0.5 hrs by MES test	Mus musculus	CHEMBL1138557	18672318	2009	Eur. J. Med. Chem.
CHEMBL1020223	Anticonvulsant activity in ip dosed albino CF1 mouse assessed as minimum drug concentration required for inhibition of maximal electroshock-induced seizure in half or more of mouse after 4 hrs by MES test	Mus musculus	CHEMBL1138557	18672318	2009	Eur. J. Med. Chem.
CHEMBL1020224	Anticonvulsant activity in albino CF1 mouse assessed as minimum inhibition of maximal electroshock-induced seizure in half or more of mouse at 300 mg/kg, ip after 0.5 hrs by MES test	Mus musculus	CHEMBL1138557	18672318	2009	Eur. J. Med. Chem.
CHEMBL1020225	Anticonvulsant activity in albino CF1 mouse assessed as minimum inhibition of maximal electroshock-induced seizure in half or more of mouse at 300 mg/kg, ip after 4 hrs by MES test	Mus musculus	CHEMBL1138557	18672318	2009	Eur. J. Med. Chem.
CHEMBL1020226	Anticonvulsant activity in ip dosed albino CF1 mouse assessed as minimum drug concentration required for inhibition of pentylenetetrazole-induced seizures in half or more of mouse after 0.5 hrs by scPTZ test	Mus musculus	CHEMBL1138557	18672318	2009	Eur. J. Med. Chem.
CHEMBL1020310	Antiinflammatory activity against carrageenan-induced paw edema in Wister albino rat assessed as inhibition of edema at 10 mg/kg, ip administered 1 hr prior to carrageenan challenge measured after 1 hr relative to control	Rattus norvegicus	CHEMBL1152855	18455272	2009	Eur. J. Med. Chem.
CHEMBL1020311	Antiinflammatory activity against carrageenan-induced paw edema in Wister albino rat assessed as inhibition of edema at 10 mg/kg, ip administered 1 hr prior to carrageenan challenge measured after 2 hrs relative to control	Rattus norvegicus	CHEMBL1152855	18455272	2009	Eur. J. Med. Chem.
CHEMBL1020312	Antiinflammatory activity against carrageenan-induced paw edema in Wister albino rat assessed as inhibition of edema at 10 mg/kg, ip administered 1 hr prior to carrageenan challenge measured after 3 hrs relative to control	Rattus norvegicus	CHEMBL1152855	18455272	2009	Eur. J. Med. Chem.
CHEMBL1020313	Antiinflammatory activity against carrageenan-induced paw edema in Wister albino rat assessed as inhibition of edema at 10 mg/kg, ip administered 1 hr prior to carrageenan challenge measured after 4 hrs relative to control	Rattus norvegicus	CHEMBL1152855	18455272	2009	Eur. J. Med. Chem.
CHEMBL1020314	Antiinflammatory activity against carrageenan-induced paw edema in Wister albino rat assessed as inhibition of edema at 50 mg/kg, ip administered 1 hr prior to carrageenan challenge measured after 1 hr relative to control	Rattus norvegicus	CHEMBL1152855	18455272	2009	Eur. J. Med. Chem.
CHEMBL1020315	Antiinflammatory activity against carrageenan-induced paw edema in Wister albino rat assessed as inhibition of edema at 50 mg/kg, ip administered 1 hr prior to carrageenan challenge measured after 2 hrs relative to control	Rattus norvegicus	CHEMBL1152855	18455272	2009	Eur. J. Med. Chem.
CHEMBL1020316	Antiinflammatory activity against carrageenan-induced paw edema in Wister albino rat assessed as inhibition of edema at 50 mg/kg, ip administered 1 hr prior to carrageenan challenge measured after 3 hrs relative to control	Rattus norvegicus	CHEMBL1152855	18455272	2009	Eur. J. Med. Chem.
CHEMBL1020373	Analgesic activity in mouse assessed as decrease in acetic acid-induced writhing at 50 mg/kg, po administered 30 mins before acetic acid challenge measured after 1 hr	Mus musculus	CHEMBL1154431	18022734	2008	Eur. J. Med. Chem.
CHEMBL1020374	Analgesic activity in mouse assessed as decrease in acetic acid-induced writhing at 25 mg/kg, po administered 30 mins before acetic acid challenge measured after 1 hr	Mus musculus	CHEMBL1154431	18022734	2008	Eur. J. Med. Chem.
CHEMBL1020376	Sedative-hypnotic activity in Swiss Albino mouse assessed as CNS depression at 5 mg/kg, po after 1 hr	Mus musculus	CHEMBL1154432	18031870	2008	Eur. J. Med. Chem.
CHEMBL1020377	Sedative-hypnotic activity in Swiss Albino mouse assessed as CNS depression at 5 mg/kg, po after 2 hrs	Mus musculus	CHEMBL1154432	18031870	2008	Eur. J. Med. Chem.
CHEMBL1020378	Sedative-hypnotic activity in Swiss Albino mouse assessed as CNS depression at 5 mg/kg, po after 3 hrs	Mus musculus	CHEMBL1154432	18031870	2008	Eur. J. Med. Chem.
CHEMBL1020380	Antiinflammatory activity in albino Charles-Foster rat assessed as inhibition of carrageenan-induced paw oedema at 50 mg/kg, po measured before 1 hr and after 3 hrs of carrageenan challenge relative to control	Rattus norvegicus	CHEMBL1154433	18063224	2008	Eur. J. Med. Chem.
CHEMBL1020381	Antiinflammatory activity in albino Charles-Foster rat assessed as inhibition of carrageenan-induced paw oedema at 25 mg/kg, po measured before 1 hr and after 3 hrs of carrageenan challenge relative to control	Rattus norvegicus	CHEMBL1154433	18063224	2008	Eur. J. Med. Chem.
CHEMBL1020382	Antiinflammatory activity in albino Charles-Foster rat assessed as inhibition of carrageenan-induced paw oedema at 100 mg/kg, po measured before 1 hr and after 3 hrs of carrageenan challenge relative to control	Rattus norvegicus	CHEMBL1154433	18063224	2008	Eur. J. Med. Chem.
CHEMBL1020383	Antiinflammatory activity in albino Charles-Foster rat assessed as inhibition of carrageenan-induced paw oedema at 5 mg/kg, po measured before 1 hr and after 3 hrs of carrageenan challenge relative to control	Rattus norvegicus	CHEMBL1154433	18063224	2008	Eur. J. Med. Chem.
CHEMBL1020384	Antiinflammatory activity in albino Charles-Foster rat assessed as inhibition of carrageenan-induced paw oedema at 7.5 mg/kg, po measured before 1 hr and after 3 hrs of carrageenan challenge relative to control	Rattus norvegicus	CHEMBL1154433	18063224	2008	Eur. J. Med. Chem.
CHEMBL1020385	Antiinflammatory activity in albino Charles-Foster rat assessed as inhibition of carrageenan-induced paw oedema at 10 mg/kg, po measured before 1 hr and after 3 hrs of carrageenan challenge relative to control	Rattus norvegicus	CHEMBL1154433	18063224	2008	Eur. J. Med. Chem.
CHEMBL1020386	Analgesic activity in mouse assessed as protection against phenylquinone-induced writhing at 50 mg/kg, po administered 1 hr before phenylquinone challenge measured for 5 mins relative to control	Mus musculus	CHEMBL1154433	18063224	2008	Eur. J. Med. Chem.
CHEMBL1020387	Analgesic activity in mouse assessed as protection against phenylquinone-induced writhing at 25 mg/kg, po administered 1 hr before phenylquinone challenge measured for 5 mins relative to control	Mus musculus	CHEMBL1154433	18063224	2008	Eur. J. Med. Chem.
CHEMBL1020388	Analgesic activity in mouse assessed as protection against phenylquinone-induced writhing at 100 mg/kg, po administered 1 hr before phenylquinone challenge measured for 5 mins relative to control	Mus musculus	CHEMBL1154433	18063224	2008	Eur. J. Med. Chem.
CHEMBL1020389	Analgesic activity in mouse assessed as protection against phenylquinone-induced writhing at 5 mg/kg, po administered 1 hr before phenylquinone challenge measured for 5 mins relative to controll	Mus musculus	CHEMBL1154433	18063224	2008	Eur. J. Med. Chem.
CHEMBL1020390	Analgesic activity in mouse assessed as protection against phenylquinone-induced writhing at 7.5 mg/kg, po administered 1 hr before phenylquinone challenge measured for 5 mins relative to controll	Mus musculus	CHEMBL1154433	18063224	2008	Eur. J. Med. Chem.
CHEMBL1020391	Analgesic activity in mouse assessed as protection against phenylquinone-induced writhing at 10 mg/kg, po administered 1 hr before phenylquinone challenge measured for 5 mins relative to control	Mus musculus	CHEMBL1154433	18063224	2008	Eur. J. Med. Chem.
CHEMBL1020746	Suppression of food intake in Wistar rat spontaneously feeding model at 0.3 mg/kg, po after 6 days	Rattus norvegicus	CHEMBL1137779	19530697	2009	J. Med. Chem.
CHEMBL1020747	Suppression of food intake in Wistar rat spontaneously feeding model at 3 mg/kg, po after 6 days	Rattus norvegicus	CHEMBL1137779	19530697	2009	J. Med. Chem.
CHEMBL1020748	Induction of weight loss in po dosed diet induced obesity C57BL/6 mouse model assessed as minimum effective dose after 29 days	Mus musculus	CHEMBL1137779	19530697	2009	J. Med. Chem.
CHEMBL1020749	Reduction of food intake in diet induced obesity C57BL/6 mouse model at 0.03 mg/kg, po after 29 days	Mus musculus	CHEMBL1137779	19530697	2009	J. Med. Chem.
CHEMBL1020750	Reduction of food intake in diet induced obesity C57BL/6 mouse model at 0.3 mg/kg, po after 29 days	Mus musculus	CHEMBL1137779	19530697	2009	J. Med. Chem.
CHEMBL1020751	Reduction of food intake in diet induced obesity C57BL/6 mouse model at 0.1 mg/kg, po after 29 days	Mus musculus	CHEMBL1137779	19530697	2009	J. Med. Chem.
CHEMBL1020752	Induction of weight loss in diet induced obesity C57BL/6 mouse model at 0.03 mg/kg, po after 29 days relative to control	Mus musculus	CHEMBL1137779	19530697	2009	J. Med. Chem.
CHEMBL1020753	Induction of weight loss in diet induced obesity C57BL/6 mouse model at 0.1 mg/kg, po after 29 days relative to control	Mus musculus	CHEMBL1137779	19530697	2009	J. Med. Chem.
CHEMBL1020754	Induction of weight loss in diet induced obesity C57BL/6 mouse model at 0.3 mg/kg, po after 29 days relative to control	Mus musculus	CHEMBL1137779	19530697	2009	J. Med. Chem.
CHEMBL1020755	Induction of weight loss in diet induced obesity C57BL/6 mouse model at 10 mg/kg, po qd relative to control	Mus musculus	CHEMBL1137779	19530697	2009	J. Med. Chem.
CHEMBL1020756	Induction of weight loss in diet induced obesity C57BL/6 mouse model at 1 mg/kg, po after 29 days relative to control	Mus musculus	CHEMBL1137779	19530697	2009	J. Med. Chem.
CHEMBL1020760	Induction of weight loss in diet induced obesity Wistar rat model at 0.1 mg/kg, po qd after 29 days relative to control	Rattus norvegicus	CHEMBL1137779	19530697	2009	J. Med. Chem.
CHEMBL1020761	Induction of weight loss in diet induced obesity Wistar rat model at 0.3 mg/kg, po qd after 29 days relative to control	Rattus norvegicus	CHEMBL1137779	19530697	2009	J. Med. Chem.
CHEMBL1020788	Antiinflammatory activity against oxazolone-induced contact hypersensitivity in BALB/c mouse model of acute dermatitis assessed as inhibition of ear swelling at 30 mg/kg, sc qd	Mus musculus	CHEMBL1139358	19081254	2009	Bioorg. Med. Chem.
CHEMBL1020789	Antiinflammatory activity against oxazolone-induced contact hypersensitivity in BALB/c mouse model of acute dermatitis assessed as inhibition of ear swelling at 100 mg/kg, po bid	Mus musculus	CHEMBL1139358	19081254	2009	Bioorg. Med. Chem.
CHEMBL1020790	Antiinflammatory activity against oxazolone-induced contact hypersensitivity in BALB/c mouse model of acute dermatitis assessed as inhibition of ear swelling at 30 mg/kg, po bid	Mus musculus	CHEMBL1139358	19081254	2009	Bioorg. Med. Chem.
CHEMBL1020791	Antiinflammatory activity against oxazolone-induced contact hypersensitivity in BALB/c mouse model of acute dermatitis assessed as inhibition of ear swelling at 30 mg/kg, sc bid	Mus musculus	CHEMBL1139358	19081254	2009	Bioorg. Med. Chem.
CHEMBL1020792	Antiinflammatory activity against oxazolone-induced contact hypersensitivity in BALB/c mouse model of acute dermatitis assessed as inhibition of ear swelling at 10 mg/kg, po qd	Mus musculus	CHEMBL1139358	19081254	2009	Bioorg. Med. Chem.
CHEMBL1020793	Antiinflammatory activity against oxazolone-induced contact hypersensitivity in BALB/c mouse model of acute dermatitis assessed as inhibition of ear swelling at 100 mg/kg, po qd	Mus musculus	CHEMBL1139358	19081254	2009	Bioorg. Med. Chem.
CHEMBL1020801	Antiinflammatory activity against oxazolone-induced contact hypersensitivity in BALB/c mouse model of acute dermatitis assessed as inhibition of ear swelling at 30 mg/kg, po qd	Mus musculus	CHEMBL1139358	19081254	2009	Bioorg. Med. Chem.
CHEMBL1020831	Antiinflammatory activity against ICR mouse assessed as inhibition of TPA-induced ear edema compound administered topically preincubated 30 mins before TPA challenge	Mus musculus	CHEMBL1159318	11858752	2002	J. Nat. Prod.
CHEMBL1020832	Antiinflammatory activity against ICR mouse assessed as inhibition ratio of TPA-induced ear edema at 1 mg/ear, topically preincubated 30 mins before TPA challenge relative to TPA	Mus musculus	CHEMBL1159318	11858752	2002	J. Nat. Prod.
CHEMBL1020859	Antihyperglycemic activity in db/db mouse model assessed as decrease in plasma glucose level at 250 mg/kg, po qd after 3 hrs	Mus musculus	CHEMBL1159322	11858757	2002	J. Nat. Prod.
CHEMBL1020860	Antihyperglycemic activity in db/db mouse model assessed as decrease in plasma glucose level at 250 mg/kg, po qd after 27 hrs	Mus musculus	CHEMBL1159322	11858757	2002	J. Nat. Prod.
CHEMBL1020861	Antihyperglycemic activity in db/db mouse model assessed as decrease in plasma glucose level at 20 mg/kg, po qd after 3 hrs	Mus musculus	CHEMBL1159322	11858757	2002	J. Nat. Prod.
CHEMBL1020862	Antihyperglycemic activity in db/db mouse model assessed as decrease in plasma glucose level at 20 mg/kg, po qd after 27 hrs	Mus musculus	CHEMBL1159322	11858757	2002	J. Nat. Prod.
CHEMBL1020863	Antihyperglycemic activity in db/db mouse model assessed as decrease in body weight at 250 mg/kg, po qd after 24 hrs	Mus musculus	CHEMBL1159322	11858757	2002	J. Nat. Prod.
CHEMBL1020864	Antihyperglycemic activity in db/db mouse model assessed as decrease in body weight at 20 mg/kg, po qd after 24 hrs	Mus musculus	CHEMBL1159322	11858757	2002	J. Nat. Prod.
CHEMBL1020865	Antihyperglycemic activity in db/db mouse model assessed as decrease in food intake at 250 mg/kg, po qd	Mus musculus	CHEMBL1159322	11858757	2002	J. Nat. Prod.
CHEMBL1020866	Antihyperglycemic activity in db/db mouse model assessed as decrease in food intake at 20 mg/kg, po qd	Mus musculus	CHEMBL1159322	11858757	2002	J. Nat. Prod.
CHEMBL1021023	Inhibition of DMBA-induced/TPA-promoted carcinogenesis in ICR mouse assessed as number of mouse bearing one papilloma at 85 nmol administered twice weekly after 1 week of initiation	Mus musculus	CHEMBL1148163	8350086	1993	J. Nat. Prod.
CHEMBL1021024	Inhibition of DMBA-induced/TPA-promoted carcinogenesis in ICR mouse assessed as reduction in skin-papilloma formation at 85 nmol administered twice weekly after 1 week of initiation for 20 weeks	Mus musculus	CHEMBL1148163	8350086	1993	J. Nat. Prod.
CHEMBL1021025	Inhibition of DMBA-induced/TPA-promoted carcinogenesis in ICR mouse assessed as number of skin papillomas per mouse at 85 nmol administered twice weekly after 1 week of initiation for 20 weeks	Mus musculus	CHEMBL1148163	8350086	1993	J. Nat. Prod.
CHEMBL1021099	Wound healing activity in Wistar albino rat dorsal back excision wound model assessed as wound closure applied topically as 1 %W/W gel base ointment measured after 4 days	Rattus norvegicus	CHEMBL1138566	18722035	2009	Eur. J. Med. Chem.
CHEMBL1021100	Wound healing activity in Wistar albino rat dorsal back excision wound model assessed as wound closure applied topically as 1 %W/W gel base ointment measured after 8 days	Rattus norvegicus	CHEMBL1138566	18722035	2009	Eur. J. Med. Chem.
CHEMBL1021101	Wound healing activity in Wistar albino rat dorsal back excision wound model assessed as wound closure applied topically as 1 %W/W gel base ointment measured after 12 days	Rattus norvegicus	CHEMBL1138566	18722035	2009	Eur. J. Med. Chem.
CHEMBL1021102	Wound healing activity in Wistar albino rat dorsal back excision wound model assessed as wound closure applied topically as 1 %W/W gel base ointment measured after 16 days	Rattus norvegicus	CHEMBL1138566	18722035	2009	Eur. J. Med. Chem.
CHEMBL1021103	Wound healing activity in Wistar albino rat dorsal back excision wound model applied topically as cream base ointment over 100/500 mm'2 scar measured after 18 days	Rattus norvegicus	CHEMBL1138566	18722035	2009	Eur. J. Med. Chem.
CHEMBL1021104	Wound healing activity in Wistar albino rat dorsal back excision wound model applied topically as 1 %W/W gel base ointment measured after 18 days	Rattus norvegicus	CHEMBL1138566	18722035	2009	Eur. J. Med. Chem.
CHEMBL1021123	Anticonvulsant activity in ip dosed C57B/6 mouse assessed as protection against maximal electroshock-induced seizure after 30 mins	Mus musculus	CHEMBL1138568	18752871	2009	Eur. J. Med. Chem.
CHEMBL1021163	Reduction of glucose excursion in C57BL6/N mouse at 3 mg/kg, po	Mus musculus	CHEMBL1152762	19217790	2009	Bioorg. Med. Chem.
CHEMBL1021233	Antiinflammatory activity against carrageenan-induced paw edema in Wistar rat at 2.5 mg/kg, po after 2 hrs	Rattus norvegicus	CHEMBL1154430	17967497	2008	Eur. J. Med. Chem.
CHEMBL1021234	Antiinflammatory activity against carrageenan-induced paw edema in Wistar rat at 2.5 mg/kg, po after 6 hrs	Rattus norvegicus	CHEMBL1154430	17967497	2008	Eur. J. Med. Chem.
CHEMBL1021235	Antiinflammatory activity against carrageenan-induced paw edema in po dosed Wistar rat at dose equivalent to 2.5 mg/kg ketorolac after 2 hrs	Rattus norvegicus	CHEMBL1154430	17967497	2008	Eur. J. Med. Chem.
CHEMBL1021236	Antiinflammatory activity against carrageenan-induced paw edema in po dosed Wistar rat at dose equivalent to 2.5 mg/kg ketorolac after 6 hrs	Rattus norvegicus	CHEMBL1154430	17967497	2008	Eur. J. Med. Chem.
CHEMBL1021237	Analgesic activity in po dosed Wistar rat mouse assessed as reaction time for tail withdrawal at dose equivalent to 1.2 mg/kg of ketorolac after 30 mins by tail flick method	Rattus norvegicus	CHEMBL1154430	17967497	2008	Eur. J. Med. Chem.
CHEMBL1021239	Antiinflammatory activity against carrageenan-induced paw edema in albino rat at 100 mg/kg, po administered 30 mins before carrageenan challenge measured after 1 to 3 hrs	Rattus norvegicus	CHEMBL1154431	18022734	2008	Eur. J. Med. Chem.
CHEMBL1021240	Antiinflammatory activity against carrageenan-induced paw edema in albino rat at 50 mg/kg, po administered 30 mins before carrageenan challenge measured after 1 to 3 hrs	Rattus norvegicus	CHEMBL1154431	18022734	2008	Eur. J. Med. Chem.
CHEMBL1021241	Antiinflammatory activity against carrageenan-induced paw edema in albino rat at 25 mg/kg, po administered 30 mins before carrageenan challenge measured after 1 to 3 hrs	Rattus norvegicus	CHEMBL1154431	18022734	2008	Eur. J. Med. Chem.
CHEMBL1021242	Analgesic activity in mouse assessed as decrease in acetic acid-induced writhing at 100 mg/kg, po administered 30 mins before acetic acid challenge measured after 1 hr	Mus musculus	CHEMBL1154431	18022734	2008	Eur. J. Med. Chem.
CHEMBL1021248	Antidyslipidemic activity in WR-1339-induced hyperglycemic Charles Foster rat assessed as reduction in plasma cholesterol level at 100 mg/kg, po after 18 hrs	Rattus norvegicus	CHEMBL1154434	18063225	2008	Eur. J. Med. Chem.
CHEMBL1021249	Antidyslipidemic activity in WR-1339-induced hyperglycemic Charles Foster rat assessed as reduction in plasma triglyceride level at 100 mg/kg, po after 18 hrs	Rattus norvegicus	CHEMBL1154434	18063225	2008	Eur. J. Med. Chem.
CHEMBL1021250	Antidyslipidemic activity in WR-1339-induced hyperglycemic Charles Foster rat assessed as reduction in plasma phospholipid level at 100 mg/kg, po after 18 hrs	Rattus norvegicus	CHEMBL1154434	18063225	2008	Eur. J. Med. Chem.
CHEMBL1021255	Antiinflammatory activity against cotton pellets-induced inflammation in Wistar rat assessed as wet weight of granuloma at 5 mg/kg, po after 7 days	Rattus norvegicus	CHEMBL1154435	18063443	2008	Eur. J. Med. Chem.
CHEMBL1021256	Antiinflammatory activity against cotton pellets-induced inflammation in Wistar rat assessed as dry weight of granuloma at 5 mg/kg, po after 7 days	Rattus norvegicus	CHEMBL1154435	18063443	2008	Eur. J. Med. Chem.
CHEMBL1021263	Inhibition of DMBA-induced/TPA-promoted carcinogenesis in mouse assessed as number of skin papillomas per mouse at 85 nmol administered twice weekly after 1 week of initiation for 11 weeks	Mus musculus	CHEMBL1154471	18387711	2008	Eur. J. Med. Chem.
CHEMBL1021264	Inhibition of DMBA-induced/TPA-promoted carcinogenesis in mouse assessed as number of skin papillomas per mouse at 85 nmol administered twice weekly after 1 week of initiation for 20 weeks	Mus musculus	CHEMBL1154471	18387711	2008	Eur. J. Med. Chem.
CHEMBL1021344	Inhibition of alpha-FAS induced liver damage in po dosed mouse assessed as plasma ALT level	Mus musculus	CHEMBL1139260	19013793	2009	Bioorg. Med. Chem. Lett.
CHEMBL1021359	Antihypertensive effect in desoxycortisone acetate-induced hypertensive rat assessed as maximum decrease in mean arterial blood pressure at 3 mg/kg, ip after 6 hrs	Rattus norvegicus	CHEMBL1139262	19013821	2008	Bioorg. Med. Chem.
CHEMBL1021360	Antihypertensive effect in desoxycortisone acetate-induced hypertensive rat assessed as maximum decrease in mean arterial blood pressure at 5 mg/kg, ip after 6 hrs	Rattus norvegicus	CHEMBL1139262	19013821	2008	Bioorg. Med. Chem.
CHEMBL1021386	Reversal of haloperidol-induced hypolocomotion in TO mouse assessed as time spent for locomotor activity at 30 mg/kg, po administered 15 mins prior and measured for 60 mins	Mus musculus	CHEMBL1139344	19072055	2009	J. Med. Chem.
CHEMBL1021387	Reversal of haloperidol-induced hypolocomotion in Sprague-Dawley rat assessed as time spent for locomotor activity at 30 mg/kg, po administered 120 mins prior and measured for 60 mins	Rattus norvegicus	CHEMBL1139344	19072055	2009	J. Med. Chem.
CHEMBL1021390	Reversal of haloperidol-induced hypolocomotion in po dosed TO mouse assessed as time spent for locomotor activity administered 120 mins prior to testing done for 60 mins	Mus musculus	CHEMBL1139344	19072055	2009	J. Med. Chem.
CHEMBL1021391	Reversal of haloperidol-induced hypolocomotion in po dosed Sprague-Dawley rat assessed as time spent for locomotor activity administered 15 mins prior to testing done for 60 mins	Rattus norvegicus	CHEMBL1139344	19072055	2009	J. Med. Chem.
CHEMBL1021392	Reversal of haloperidol-induced hypolocomotion in TO mouse assessed as time spent for locomotor activity at 1 mg/kg, po administered 15 mins prior to testing done for 60 mins	Mus musculus	CHEMBL1139344	19072055	2009	J. Med. Chem.
CHEMBL1021393	Reversal of haloperidol-induced hypolocomotion in Sprague-Dawley rat assessed as time spent for locomotor activity at 1 mg/kg, po administered 120 mins prior to testing done for 60 mins	Rattus norvegicus	CHEMBL1139344	19072055	2009	J. Med. Chem.
CHEMBL1021394	Reversal of haloperidol-induced hypolocomotion in TO mouse assessed as time spent for locomotor activity at 0.3 mg/kg, po administered 15 mins prior to testing done for 60 mins	Mus musculus	CHEMBL1139344	19072055	2009	J. Med. Chem.
CHEMBL1021395	Reversal of haloperidol-induced hypolocomotion in po dosed TO mouse assessed as minimal effective dose administered 15 mins prior to testing done for 60 mins	Mus musculus	CHEMBL1139344	19072055	2009	J. Med. Chem.
CHEMBL1021396	Reversal of haloperidol-induced hypolocomotion in po dosed Sprague-Dawley rat assessed as minimal effective dose administered 120 mins prior to testing done for 60 mins	Rattus norvegicus	CHEMBL1139344	19072055	2009	J. Med. Chem.
CHEMBL1021480	Inhibition of anti-CD3-stimulated IL2 production in po dosed BALB/c mouse administered 5 hrs before anti-CD3 challenge measured after 3 hrs	Mus musculus	CHEMBL1153328	19246196	2009	Bioorg. Med. Chem. Lett.
CHEMBL1021481	Inhibition of anti-CD3-stimulated IL4 production in po dosed BALB/c mouse administered 5 hrs before anti-CD3 challenge measured after 3 hrs	Mus musculus	CHEMBL1153328	19246196	2009	Bioorg. Med. Chem. Lett.
CHEMBL1021518	Effect on locomotor activity in anesthetized Swiss mouse assessed as increase in cumulative distance traveled dosed at 0.1 nmol, icv before 5 mins observed for 60 mins	Mus musculus	CHEMBL1139376	19113861	2009	J. Med. Chem.
CHEMBL1021523	Effect on locomotor activity in anesthetized Swiss mouse assessed as increase in number of rearings dosed at 0.1 nmol, icv before 5 mins observed for 60 mins	Mus musculus	CHEMBL1139376	19113861	2009	J. Med. Chem.
CHEMBL1021524	Effect on locomotor activity in anesthetized Swiss mouse assessed as increase immobility time at 0.1 nmol, icv before 5 mins observed for 60 mins	Mus musculus	CHEMBL1139376	19113861	2009	J. Med. Chem.
CHEMBL1021525	Effect on locomotor activity in anesthetized Swiss mouse assessed as increase in cumulative distance traveled dosed at 1 nmol, icv before 5 mins observed for 60 mins	Mus musculus	CHEMBL1139376	19113861	2009	J. Med. Chem.
CHEMBL1021526	Effect on locomotor activity in anesthetized Swiss mouse assessed as number of rearings dosed at 1 nmol, icv befor 5 mins observed for 60 mins	Mus musculus	CHEMBL1139376	19113861	2009	J. Med. Chem.
CHEMBL1021527	Effect on locomotor activity in anesthetized Swiss mouse assessed as immobility time at 1 nmol, icv befor 5 mins observed for 60 mins	Mus musculus	CHEMBL1139376	19113861	2009	J. Med. Chem.
CHEMBL1021537	Antinociceptive activity in icv dosed ICR mouse by tail flick assay	Mus musculus	CHEMBL1139377	19113864	2009	J. Med. Chem.
CHEMBL1021538	Antinociceptive activity in icv dosed ICR mouse after 24 hrs by tail flick assay	Mus musculus	CHEMBL1139377	19113864	2009	J. Med. Chem.
CHEMBL1021548	Analgesic activity in po dosed Swiss mouse assessed as inhibition of acetic acid-induced abdominal constriction administered 1 hr before acetic acid challenge	Mus musculus	CHEMBL1139334	19059783	2009	Bioorg. Med. Chem.
CHEMBL1021549	Antiinflammatory activity in Wistar rat assessed as inhibition of carrageenan-induced paw edema at 100 umol/kg, po measured 3 hrs post carrageenan challenge	Rattus norvegicus	CHEMBL1139334	19059783	2009	Bioorg. Med. Chem.
CHEMBL1021550	Antiinflammatory activity in po dosed Wistar rat assessed as inhibition of carrageenan-induced paw edema measured 3 hrs post carrageenan challenge	Rattus norvegicus	CHEMBL1139334	19059783	2009	Bioorg. Med. Chem.
CHEMBL1021553	Antihyperalgesic activity in Wistar rat assessed as inhibition of capsaicin-induced thermal hyperalgesia at 100 umol/kg, po	Rattus norvegicus	CHEMBL1139334	19059783	2009	Bioorg. Med. Chem.
CHEMBL1021554	Anticonvulsant activity in mouse assessed as inhibition of pentylenetetrazole-induced seizure at 100 mg/kg	Mus musculus	CHEMBL1139335	19059784	2009	Bioorg. Med. Chem.
CHEMBL1021555	Anticonvulsant activity in mouse assessed as inhibition of pentylenetetrazole-induced seizure at 100 to 300 mg/kg	Mus musculus	CHEMBL1139335	19059784	2009	Bioorg. Med. Chem.
CHEMBL1021586	Antiinflammatory activity against cotton pellets-induced inflammation in Wistar rat assessed as final weight of granuloma at 5 mg/kg, po after 7 days	Rattus norvegicus	CHEMBL1154435	18063443	2008	Eur. J. Med. Chem.
CHEMBL1021587	Antiinflammatory activity against cotton pellets-induced inflammation in Wistar rat assessed as wet weight of granuloma at 10 mg/kg, po after 7 days	Rattus norvegicus	CHEMBL1154435	18063443	2008	Eur. J. Med. Chem.
CHEMBL1021588	Antiinflammatory activity against cotton pellets-induced inflammation in Wistar rat assessed as dry weight of granuloma at 10 mg/kg, po after 7 days	Rattus norvegicus	CHEMBL1154435	18063443	2008	Eur. J. Med. Chem.
CHEMBL1021589	Antiinflammatory activity against cotton pellets-induced inflammation in Wistar rat assessed as final weight of granuloma at 10 mg/kg, po after 7 days	Rattus norvegicus	CHEMBL1154435	18063443	2008	Eur. J. Med. Chem.
CHEMBL1021592	Safety ratio for toxicity to antiinflammatory activity in po dosed mouse	Mus musculus	CHEMBL1154435	18063443	2008	Eur. J. Med. Chem.
CHEMBL1021595	Antiinflammatory activity in Wistar rat assessed as inhibition of carrageenan-induced paw edema at 20 mg/kg, po administered 30 mins before carrageenan challenge measured 3 hrs after post drug dose	Rattus norvegicus	CHEMBL1154436	18068271	2008	Eur. J. Med. Chem.
CHEMBL1021596	Antiinflammatory activity in Wistar rat assessed as inhibition of carrageenan-induced paw edema at 21.15 mg/kg, po administered 30 mins before carrageenan challenge measured 3 hrs after post drug dose	Rattus norvegicus	CHEMBL1154436	18068271	2008	Eur. J. Med. Chem.
CHEMBL1021597	Antiinflammatory activity in Wistar rat assessed as inhibition of carrageenan-induced paw edema at 29.98 mg/kg, po administered 30 mins before carrageenan challenge measured 3 hrs after post drug dose	Rattus norvegicus	CHEMBL1154436	18068271	2008	Eur. J. Med. Chem.
CHEMBL1021598	Antiinflammatory activity in Wistar rat assessed as inhibition of carrageenan-induced paw edema at 20 mg/kg, po administered 30 mins before carrageenan challenge measured 24 hrs after post drug dose	Rattus norvegicus	CHEMBL1154436	18068271	2008	Eur. J. Med. Chem.
CHEMBL1021599	Antiinflammatory activity in Wistar rat assessed as inhibition of carrageenan-induced paw edema at 21.15 mg/kg, po administered 30 mins before carrageenan challenge measured 24 hrs after post drug dose	Rattus norvegicus	CHEMBL1154436	18068271	2008	Eur. J. Med. Chem.
CHEMBL1021600	Antiinflammatory activity in Wistar rat assessed as inhibition of carrageenan-induced paw edema at 29.98 mg/kg, po administered 30 mins before carrageenan challenge measured 24 hrs after post drug dose	Rattus norvegicus	CHEMBL1154436	18068271	2008	Eur. J. Med. Chem.
CHEMBL1021601	Analgesic activity in Swiss albino mouse assessed as protection against acetic acid-induced writhing at 20 mg/kg, po administered 3 hrs mins before acetic acid challenge relative to control	Mus musculus	CHEMBL1154436	18068271	2008	Eur. J. Med. Chem.
CHEMBL1021602	Analgesic activity in Swiss albino mouse assessed as protection against acetic acid-induced writhing at 21.15 mg/kg, po administered 3 hrs mins before acetic acid challenge relative to control	Mus musculus	CHEMBL1154436	18068271	2008	Eur. J. Med. Chem.
CHEMBL1021667	Antihypertensive activity in deoxy-corticosterone acetate-induced Sprague-Dawley rat assessed as reduction of blood pressure at 4.8 mg/kg, iv	Rattus norvegicus	CHEMBL1159329	11908964	2002	J. Nat. Prod.
CHEMBL1022156	Antinociceptive activity in Swiss mouse assessed as inhibition of mu opiod receptor agonist morphine induced contraction writhes at 10 mg/kg, sc	Mus musculus	CHEMBL1152801	19253983	2009	J. Med. Chem.
CHEMBL1022178	Antidepressant activity in ICR mouse assessed as decrease in immobility duration at 0.5 umol/kg, ip administered 30 mins prior to test by forced swimming test	Mus musculus	CHEMBL1152805	19256502	2009	J. Med. Chem.
CHEMBL1022179	Antidepressant activity in ICR mouse assessed as decrease in immobility duration at 5 umol/kg, ip administered 30 mins prior to test after 1 week by forced swimming test	Mus musculus	CHEMBL1152805	19256502	2009	J. Med. Chem.
CHEMBL1022180	Antidepressant activity in ICR mouse assessed as decrease in immobility duration at 40 mg/kg, ip by forced swimming test	Mus musculus	CHEMBL1152805	19256502	2009	J. Med. Chem.
CHEMBL1022181	Antidepressant activity in ICR mouse assessed as decrease in immobility duration at 0.5 mg/kg, ip once a day for 8 days by forced swimming test	Mus musculus	CHEMBL1152805	19256502	2009	J. Med. Chem.
CHEMBL1022182	Antidepressant activity in BALB/c mouse assessed as decrease in immobility duration at 20 mg/kg, ip administered 30 mins prior to test by forced swimming test	Mus musculus	CHEMBL1152805	19256502	2009	J. Med. Chem.
CHEMBL1022183	Antidepressant activity in BALB/c mouse assessed as decrease in immobility duration at 37.4 umol/kg, ip administered 30 mins prior to test by forced swimming test	Mus musculus	CHEMBL1152805	19256502	2009	J. Med. Chem.
CHEMBL1022184	Antidepressant activity in BALB/c mouse assessed as decrease in immobility duration at 35.5 umol/kg, ip administered 30 mins prior to test by forced swimming test	Mus musculus	CHEMBL1152805	19256502	2009	J. Med. Chem.
CHEMBL1022185	Antidepressant activity in BALB/c mouse assessed as decrease in immobility duration at 32.3 umol/kg, ip administered 23 hrs, 5 hrs and 1 hr prior to test measured after 4 weeks by forced swimming test	Mus musculus	CHEMBL1152805	19256502	2009	J. Med. Chem.
CHEMBL1022186	Antidepressant activity in BALB/c mouse assessed as decrease in immobility duration at 37.4 umol/kg, ip administered 23 hrs, 5 hrs and 1 hr prior to test measured after 4 weeks by forced swimming test	Mus musculus	CHEMBL1152805	19256502	2009	J. Med. Chem.
CHEMBL1022187	Antidepressant activity in BALB/c mouse assessed as decrease in immobility duration at 1 mg/kg, ip administered 23 hrs, 5 hrs and 1 hr prior to test measured after 4 weeks by forced swimming test	Mus musculus	CHEMBL1152805	19256502	2009	J. Med. Chem.
CHEMBL1022188	Antidepressant activity in ICR mouse assessed as decrease in immobility duration at 1 umol/kg, ip administered 30 mins prior to test by forced swimming test	Mus musculus	CHEMBL1152805	19256502	2009	J. Med. Chem.
CHEMBL1022189	Antidepressant activity in ICR mouse assessed as decrease in immobility duration at 10 umol/kg, ip administered 30 mins prior to test after 1 week by forced swimming test	Mus musculus	CHEMBL1152805	19256502	2009	J. Med. Chem.
CHEMBL1022190	Antidepressant activity in ICR mouse assessed as decrease in immobility duration at 65 umol/kg, ip administered 30 mins prior to test by forced swimming test	Mus musculus	CHEMBL1152805	19256502	2009	J. Med. Chem.
CHEMBL1022194	Antidepressant activity in ICR mouse assessed as decrease in immobility duration at 0.5 mg/kg, ip by forced swimming test	Mus musculus	CHEMBL1152805	19256502	2009	J. Med. Chem.
CHEMBL1022235	Antiinflammatory activity in rat assessed as inhibition of LPS-induced TNFalpha production at 0.01 mg/kg, po	Rattus norvegicus	CHEMBL1152807	19256507	2009	J. Med. Chem.
CHEMBL1022236	Antiinflammatory activity in po dosed rat assessed as inhibition of LPS-induced TNFalpha production	Rattus norvegicus	CHEMBL1152807	19256507	2009	J. Med. Chem.
CHEMBL1022237	Antiinflammatory activity in po dosed rat assessed as inhibition of LPS-induced neutrophilia in bronchoalveolar lavage fluid	Rattus norvegicus	CHEMBL1152807	19256507	2009	J. Med. Chem.
CHEMBL1022238	Antiinflammatory activity in po dosed BN rat late airway inflammatory model assessed as inhibition of ovalbumin-induced cell infiltration in bronchoalveolar lavage fluid measured 48 hrs after ovalbumin challenge	Rattus norvegicus	CHEMBL1152807	19256507	2009	J. Med. Chem.
CHEMBL1022262	Ex-vivo inhibition of DPP4 in rat plasma at 4 umol/kg after 30 mins	Rattus norvegicus	CHEMBL1152762	19217790	2009	Bioorg. Med. Chem.
CHEMBL1022263	Ex-vivo inhibition of DPP4 in rat plasma at 4 umol/kg after 4 hrs	Rattus norvegicus	CHEMBL1152762	19217790	2009	Bioorg. Med. Chem.
CHEMBL1022264	Ex-vivo inhibition of DPP4 in rat plasma at 1 mg/kg after 6 hrs	Rattus norvegicus	CHEMBL1152762	19217790	2009	Bioorg. Med. Chem.
CHEMBL1022282	Increase in locomotor activity in mouse at 100 mg/kg administered for 4 days	Mus musculus	CHEMBL1139344	19072055	2009	J. Med. Chem.
CHEMBL1022301	Neuroprotective effect in rat transient mCAO focal ischemia model assessed as reduction of infarct volume at 10 mg/kg relative to control	Rattus norvegicus	CHEMBL1139346	19072120	2009	J. Med. Chem.
CHEMBL1022302	Neuroprotective effect in rat transient mCAO focal ischemia model assessed as reduction of infarct volume at 30 mg/kg relative to control	Rattus norvegicus	CHEMBL1139346	19072120	2009	J. Med. Chem.
CHEMBL1022368	Antidiuretic effect in iv dosed water-loaded Wistar rat assessed as suppression of urinary excretion within 4 hrs	Rattus norvegicus	CHEMBL1153428	19321349	2009	Bioorg. Med. Chem.
CHEMBL1022458	Antitumor activity against DMBA-induced mammary carcinoma in CD OFA rat assessed as duration of tumor stabilization maintenance at 20 mg/kg, po administered for 10 days	Rattus norvegicus	CHEMBL1139384	19115845	2009	J. Med. Chem.
CHEMBL1022459	Inhibition of human Cdc7 in human A2780 cells xenografted in CDI nu/nu mouse assessed as inhibition of Ser53 phosphorylation of Mcm2 protein at 60 mg/kg, po first dose administered at 6 hrs and second dose 3 hrs after first dose by Western blot	Mus musculus	CHEMBL1139384	19115845	2009	J. Med. Chem.
CHEMBL1022460	Inhibition of human Cdc7 in human A2780 cells xenografted in CDI nu/nu mouse assessed as inhibition of Ser40 phosphorylation of Mcm2 protein at 60 mg/kg, po first dose administered at 6 hrs and second dose 3 hrs after first dose by Western blot	Mus musculus	CHEMBL1139384	19115845	2009	J. Med. Chem.
CHEMBL1022503	Analgesic activity in Swiss albino mouse assessed as protection against acetic acid-induced writhing at 29.98 mg/kg, po administered 3 hrs mins before acetic acid challenge relative to control	Mus musculus	CHEMBL1154436	18068271	2008	Eur. J. Med. Chem.
CHEMBL1022615	Antihypertensive activity in adrenalectomized anesthetized SHR rat assessed as reduction of mean blood pressure at 15 mg/kg, iv	Rattus norvegicus	CHEMBL1149042	7513748	1994	J. Nat. Prod.
CHEMBL1022616	Vasorelaxation activity in SHR rat assessed as reduction of methoxamine-induced mean arterial blood pressure at 5 mg/kg, iv after 20 mins	Rattus norvegicus	CHEMBL1149042	7513748	1994	J. Nat. Prod.
CHEMBL1022617	Vasorelaxation activity in SHR rat assessed as reduction of methoxamine-induced mean arterial blood pressure at 10 mg/kg, iv after 20 mins	Rattus norvegicus	CHEMBL1149042	7513748	1994	J. Nat. Prod.
CHEMBL1022618	Vasorelaxation activity in SHR rat assessed as reduction of methoxamine-induced mean arterial blood pressure at 15 mg/kg, iv after 20 mins	Rattus norvegicus	CHEMBL1149042	7513748	1994	J. Nat. Prod.
CHEMBL1022619	Vasorelaxation activity in SHR rat assessed as reduction of Bay-K 8644-induced mean arterial blood pressure at 5 mg/kg, iv after 20 mins	Rattus norvegicus	CHEMBL1149042	7513748	1994	J. Nat. Prod.
CHEMBL1022620	Vasorelaxation activity in SHR rat assessed as reduction of Bay-K 8644-induced mean arterial blood pressure at 10 mg/kg, iv after 20 mins	Rattus norvegicus	CHEMBL1149042	7513748	1994	J. Nat. Prod.
CHEMBL1022621	Vasorelaxation activity in SHR rat assessed as reduction of Bay-K 8644-induced mean arterial blood pressure at 15 mg/kg, iv after 20 mins	Rattus norvegicus	CHEMBL1149042	7513748	1994	J. Nat. Prod.
CHEMBL1022622	Antihypertensive activity in SHR rat assessed as changes in tail arterial mean blood pressure at 1 mg/kg, iv	Rattus norvegicus	CHEMBL1149042	7513748	1994	J. Nat. Prod.
CHEMBL1022632	Antidiabetic activity against streptozotocin-induced diabetic Wistar rat assessed as increase in incorporation of [14C]leucine into hepatic homogenate at 10 mg/day, ip measured per mg protein after 3 days (RVb=401+/-16 cpm)	Rattus norvegicus	CHEMBL1158927	2089120	1990	J. Nat. Prod.
CHEMBL1022633	Antidiabetic activity against streptozotocin-induced diabetic Wistar rat assessed as increase in serum protein level at 10 mg/day, ip for 6 days by biuret method	Rattus norvegicus	CHEMBL1158927	2089120	1990	J. Nat. Prod.
CHEMBL1022749	Ex vivo receptor occupancy of human bradykinin B1 receptor expressed in transgenic rat brain at 0.12 mg/kg, iv after 30 mins	Rattus norvegicus	CHEMBL1157535	18553956	2008	J. Med. Chem.
CHEMBL1022750	Ex vivo receptor occupancy of human bradykinin B1 receptor expressed in transgenic rat spinal cord at 0.12 mg/kg, iv after 30 mins	Rattus norvegicus	CHEMBL1157535	18553956	2008	J. Med. Chem.
CHEMBL1022836	Inhibition of D-[Trp34]NPY-induced acute food intake in Sprague-Dawley rat at 1 mg/kg, po pretreated 2 hrs prior to D-[Trp34]NPY challenge measured after 2 hrs	Rattus norvegicus	CHEMBL1138528	19459652	2009	J. Med. Chem.
CHEMBL1022837	Reduction in body weight in moderately high fat diet-induced obese C57BL/6J mouse model at 10 mg/kg, po qid for 5 days followed by BID for 15 days	Mus musculus	CHEMBL1138528	19459652	2009	J. Med. Chem.
CHEMBL1022838	Reduction in body weight in moderately high fat diet-induced obese C57BL/6J mouse model at 3 mg/kg, po qid for 5 days followed by BID for 15 days	Mus musculus	CHEMBL1138528	19459652	2009	J. Med. Chem.
CHEMBL1022839	Inhibition of D-[Trp34]NPY-induced acute food intake in Sprague-Dawley rat at 0.1 mg/kg, po pretreated 2 hrs prior to D-[Trp34]NPY challenge measured after 2 hrs	Rattus norvegicus	CHEMBL1138528	19459652	2009	J. Med. Chem.
CHEMBL1022897	Inhibition of WIN-55212-2-induced hypothermia in Swiss albino mouse assessed as change in body temperature at 1 mg/kg po	Mus musculus	CHEMBL1138591	19328683	2009	Bioorg. Med. Chem. Lett.
CHEMBL1022900	Antiobesity activity in Zucker fa/fa rat assessed as inhibition of 5% sucrose solution intake at 10 mg/kg administered as single dose up to 4 hrs relative to control	Rattus norvegicus	CHEMBL1138591	19328683	2009	Bioorg. Med. Chem. Lett.
CHEMBL1022901	Inhibition of WIN-55212-2-induced hypothermia in Swiss albino mouse assessed as change in body temperature at 3 mg/kg po	Mus musculus	CHEMBL1138591	19328683	2009	Bioorg. Med. Chem. Lett.
CHEMBL1022902	Inhibition of WIN-55212-2-induced hypothermia in Swiss albino mouse assessed as change in body temperature at 5 mg/kg po	Mus musculus	CHEMBL1138591	19328683	2009	Bioorg. Med. Chem. Lett.
CHEMBL1022903	Inhibition of WIN-55212-2-induced hypothermia in Swiss albino mouse assessed as change in body temperature at 10 mg/kg po	Mus musculus	CHEMBL1138591	19328683	2009	Bioorg. Med. Chem. Lett.
CHEMBL1022904	Antiobesity activity in high fat diet-induced obese C57BL/6J mouse model assessed as reduction in body weight gain at 10 mg/kg, po administered once daily for 28 days	Mus musculus	CHEMBL1138591	19328683	2009	Bioorg. Med. Chem. Lett.
CHEMBL1022905	Inhibition of WIN-55212-2-induced analgesia in Swiss albino mouse assessed as maximal possible effect at 1 mg/kg po by hot plate method	Mus musculus	CHEMBL1138591	19328683	2009	Bioorg. Med. Chem. Lett.
CHEMBL1022906	Inhibition of WIN-55212-2-induced analgesia in Swiss albino mouse assessed as maximal possible effect at 3 mg/kg po by hot plate method	Mus musculus	CHEMBL1138591	19328683	2009	Bioorg. Med. Chem. Lett.
CHEMBL1022907	Inhibition of WIN-55212-2-induced analgesia in Swiss albino mouse assessed as maximal possible effect at 5 mg/kg po by hot plate method	Mus musculus	CHEMBL1138591	19328683	2009	Bioorg. Med. Chem. Lett.
CHEMBL1022908	Inhibition of WIN-55212-2-induced analgesia in Swiss albino mouse assessed as maximal possible effect at 10 mg/kg po by hot plate method	Mus musculus	CHEMBL1138591	19328683	2009	Bioorg. Med. Chem. Lett.
CHEMBL1022909	Inhibition of WIN-55212-2-induced catalepsy in Swiss albino mouse assessed as immobility on ring at 1 mg/kg po up to 300 seconds by ring test	Mus musculus	CHEMBL1138591	19328683	2009	Bioorg. Med. Chem. Lett.
CHEMBL1022910	Inhibition of WIN-55212-2-induced catalepsy in Swiss albino mouse assessed as immobility on ring at 3 mg/kg po up to 300 seconds by ring test	Mus musculus	CHEMBL1138591	19328683	2009	Bioorg. Med. Chem. Lett.
CHEMBL1022911	Inhibition of WIN-55212-2-induced catalepsy in Swiss albino mouse assessed as immobility on ring at 5 mg/kg po up to 300 seconds by ring test	Mus musculus	CHEMBL1138591	19328683	2009	Bioorg. Med. Chem. Lett.
CHEMBL1022912	Inhibition of WIN-55212-2-induced catalepsy in Swiss albino mouse assessed as immobility on ring at 10 mg/kg po up to 300 seconds by ring test	Mus musculus	CHEMBL1138591	19328683	2009	Bioorg. Med. Chem. Lett.
CHEMBL1022913	Effect on WIN-55212-2-induced locomotor activity in Swiss albino mouse assessed as number of square crossed at 1 mg/kg po up to 300 seconds (RbV=20.67 +/- 3.38 squares)	Mus musculus	CHEMBL1138591	19328683	2009	Bioorg. Med. Chem. Lett.
CHEMBL1022914	Effect on WIN-55212-2-induced locomotor activity in Swiss albino mouse assessed as number of square crossed at 3 mg/kg po up to 300 seconds (RbV=20.67 +/- 3.38 squares)	Mus musculus	CHEMBL1138591	19328683	2009	Bioorg. Med. Chem. Lett.
CHEMBL1022915	Effect on WIN-55212-2-induced locomotor activity in Swiss albino mouse assessed as number of square crossed at 5 mg/kg po up to 300 seconds (RbV=20.67 +/- 3.38 squares)	Mus musculus	CHEMBL1138591	19328683	2009	Bioorg. Med. Chem. Lett.
CHEMBL1022916	Effect on WIN-55212-2-induced locomotor activity in Swiss albino mouse assessed as number of square crossed at 10 mg/kg po up to 300 seconds (RbV=20.67 +/- 3.38 squares)	Mus musculus	CHEMBL1138591	19328683	2009	Bioorg. Med. Chem. Lett.
CHEMBL1022924	Effect on bone calcium mobilization in vitamin D-deficient weanling Sprague-Dawley rat assessed as serum calcium level at 7020 pmol/day, ip administered as 4 consecutive daily doses measured 24 hrs after last dose	Rattus norvegicus	CHEMBL1136892	19402630	2009	J. Med. Chem.
CHEMBL1023007	Antinociceptive activity in Swiss mouse assessed as inhibition of morphine-induced response at 32 mg/kg, ip administered 30 mins before morphine challenge by warm-water tail withdrawal assay	Mus musculus	CHEMBL1152801	19253983	2009	J. Med. Chem.
CHEMBL1023008	Antinociceptive activity in Swiss mouse assessed as parallel rightward shift of morphine-induced response at 32 mg/kg, ip administered 24 hrs mins before morphine challenge by warm-water tail withdrawal assay relative to control	Mus musculus	CHEMBL1152801	19253983	2009	J. Med. Chem.
CHEMBL1023009	Antinociceptive activity in sc dosed Swiss mouse assessed as inhibition of acetic acid-induced writhing	Mus musculus	CHEMBL1152801	19253983	2009	J. Med. Chem.
CHEMBL1023010	Stimulation of acetic acid-induced writhing in kappa opioid receptor antagonist norBNI pretreated Swiss mouse at 10 mg/kg, sc	Mus musculus	CHEMBL1152801	19253983	2009	J. Med. Chem.
CHEMBL1023011	Stimulation of acetic acid-induced writhing in mu opioid receptor antagonist beta-FNA pretreated Swiss mouse at 10 mg/kg, sc	Mus musculus	CHEMBL1152801	19253983	2009	J. Med. Chem.
CHEMBL1023012	Stimulation of acetic acid-induced writhing in delta opioid receptor antagonist naltrindole pretreated Swiss mouse at 10 mg/kg, sc	Mus musculus	CHEMBL1152801	19253983	2009	J. Med. Chem.
CHEMBL1023013	Antinociceptive activity in Swiss mouse assessed as inhibition of delta opiod receptor agonist BW373U86 induced contraction writhes at 10 mg/kg, sc	Mus musculus	CHEMBL1152801	19253983	2009	J. Med. Chem.
CHEMBL1023014	Antinociceptive activity in Swiss mouse assessed as inhibition of kappa opiod receptor agonist bremazocine-induced contraction writhes at 10 mg/kg, sc	Mus musculus	CHEMBL1152801	19253983	2009	J. Med. Chem.
CHEMBL1023021	Antihypertensive activity against phenol-induced hypertension in iv dosed Sprague-Dawley rat assessed as decrease in mean arterial blood pressure	Rattus norvegicus	CHEMBL1152803	19254847	2009	Bioorg. Med. Chem.
CHEMBL1023022	Antihypertensive activity against phenol-induced hypertension in Sprague-Dawley rat assessed as decrease in mean arterial pressure at 30 to 100 mg/kg, iv in presence of capsaicin administered 4 days before compound administration	Rattus norvegicus	CHEMBL1152803	19254847	2009	Bioorg. Med. Chem.
CHEMBL1023099	Ex-vivo inhibition of DPP4 in rat plasma at 1 mg/kg, po after 6 hrs	Rattus norvegicus	CHEMBL1152762	19217790	2009	Bioorg. Med. Chem.
CHEMBL1023100	Ex-vivo inhibition of DPP4 in rat plasma at 1 mg/kg, po after 10 hrs	Rattus norvegicus	CHEMBL1152762	19217790	2009	Bioorg. Med. Chem.
CHEMBL1023107	Ex-vivo inhibition of DPP4 in rat plasma at 10 mg/kg, po after 12 hrs	Rattus norvegicus	CHEMBL1152762	19217790	2009	Bioorg. Med. Chem.
CHEMBL1023286	Antihypertensive activity in iv dosed anesthetized SHR rat assessed as decrease in basal mean arterial blood pressure	Rattus norvegicus	CHEMBL1141733	9544563	1998	J. Nat. Prod.
CHEMBL1023287	Antihypertensive activity in iv dosed anesthetized WKY rat assessed as hypotensive activity	Rattus norvegicus	CHEMBL1141733	9544563	1998	J. Nat. Prod.
CHEMBL1023288	Antihypertensive activity in iv dosed anesthetized SHR rat assessed as concomitant fall in heart rate	Rattus norvegicus	CHEMBL1141733	9544563	1998	J. Nat. Prod.
CHEMBL1023289	Increase in basal mean arterial blood pressure anesthetized SHR rat at 0.2 mg/kg, iv	Rattus norvegicus	CHEMBL1141733	9544563	1998	J. Nat. Prod.
CHEMBL1023290	Increase in basal mean arterial blood pressure anesthetized SHR rat at 0.5 mg/kg, iv	Rattus norvegicus	CHEMBL1141733	9544563	1998	J. Nat. Prod.
CHEMBL1023291	Increase in basal mean arterial blood pressure anesthetized SHR rat at 1 mg/kg, iv	Rattus norvegicus	CHEMBL1141733	9544563	1998	J. Nat. Prod.
CHEMBL1023292	Increase in basal mean arterial blood pressure anesthetized SHR rat at 2 mg/kg, iv	Rattus norvegicus	CHEMBL1141733	9544563	1998	J. Nat. Prod.
CHEMBL1023293	Increase in basal mean arterial blood pressure anesthetized SHR rat at 5 mg/kg, iv	Rattus norvegicus	CHEMBL1141733	9544563	1998	J. Nat. Prod.
CHEMBL1023294	Increase in basal mean arterial blood pressure anesthetized SHR rat at 10 mg/kg, iv	Rattus norvegicus	CHEMBL1141733	9544563	1998	J. Nat. Prod.
CHEMBL1023295	Antihypertensive activity in anesthetized SHR rat assessed as decrease in heart rate at 0.2 mg/kg, iv	Rattus norvegicus	CHEMBL1141733	9544563	1998	J. Nat. Prod.
CHEMBL1023296	Antihypertensive activity in anesthetized SHR rat assessed as decrease in heart rate at 0.5 mg/kg, iv	Rattus norvegicus	CHEMBL1141733	9544563	1998	J. Nat. Prod.
CHEMBL1023297	Antihypertensive activity in anesthetized SHR rat assessed as decrease in heart rate at 1 mg/kg, iv	Rattus norvegicus	CHEMBL1141733	9544563	1998	J. Nat. Prod.
CHEMBL1023298	Antihypertensive activity in anesthetized SHR rat assessed as decrease in heart rate at 2 mg/kg, iv	Rattus norvegicus	CHEMBL1141733	9544563	1998	J. Nat. Prod.
CHEMBL1023299	Antihypertensive activity in anesthetized SHR rat assessed as decrease in heart rate at 5 mg/kg, iv	Rattus norvegicus	CHEMBL1141733	9544563	1998	J. Nat. Prod.
CHEMBL1023300	Antihypertensive activity in anesthetized SHR rat assessed as decrease in heart rate at 10 mg/kg, iv	Rattus norvegicus	CHEMBL1141733	9544563	1998	J. Nat. Prod.
CHEMBL1023301	Antihypertensive activity in anesthetized SHR rat assessed as decrease in basal mean arterial blood pressure at 10 mg/kg, iv pretreated with hexamethonium for 10 mins	Rattus norvegicus	CHEMBL1141733	9544563	1998	J. Nat. Prod.
CHEMBL1023302	Antihypertensive activity in anesthetized SHR rat assessed as decrease in heart rate at 10 mg/kg, iv pretreated with hexamethonium for 10 mins	Rattus norvegicus	CHEMBL1141733	9544563	1998	J. Nat. Prod.
CHEMBL1023303	Antihypertensive activity in anesthetized SHR rat assessed as decrease in basal mean arterial blood pressure at 20 mg/kg, iv after 1 to 1.5 mins	Rattus norvegicus	CHEMBL1141733	9544563	1998	J. Nat. Prod.
CHEMBL1023304	Antihypertensive activity in anesthetized SHR rat assessed as decrease in heart rate at 20 mg/kg, iv after 1 to 1.5 mins	Rattus norvegicus	CHEMBL1141733	9544563	1998	J. Nat. Prod.
CHEMBL1023305	Antihypertensive activity in anesthetized SHR rat assessed as decrease in basal mean arterial blood pressure at 20 mg/kg, iv after 10 mins	Rattus norvegicus	CHEMBL1141733	9544563	1998	J. Nat. Prod.
CHEMBL1023306	Antihypertensive activity in anesthetized SHR rat assessed as decrease in heart rate at 20 mg/kg, iv after 10 mins	Rattus norvegicus	CHEMBL1141733	9544563	1998	J. Nat. Prod.
CHEMBL1023307	Antihypertensive activity in anesthetized SHR rat assessed as decrease in basal mean arterial blood pressure at 10 mg/kg, iv pretreated with atropine for 10 mins	Rattus norvegicus	CHEMBL1141733	9544563	1998	J. Nat. Prod.
CHEMBL1023308	Antihypertensive activity in anesthetized SHR rat assessed as decrease in basal mean arterial blood pressure at 10 mg/kg, iv	Rattus norvegicus	CHEMBL1141733	9544563	1998	J. Nat. Prod.
CHEMBL1023309	Antihypertensive activity in anesthetized SHR rat assessed as decrease in heart rate at 10 mg/kg, iv pretreated with atropine for 10 mins	Rattus norvegicus	CHEMBL1141733	9544563	1998	J. Nat. Prod.
CHEMBL1023310	Antihypertensive activity in anesthetized SHR rat assessed as decrease in heart rate at 10 mg/kg, iv	Rattus norvegicus	CHEMBL1141733	9544563	1998	J. Nat. Prod.
CHEMBL1023311	Antihypertensive activity in anesthetized SHR rat assessed as decrease in basal mean arterial blood pressure at 2 mg/kg, iv after 24 to 26 seconds	Rattus norvegicus	CHEMBL1141733	9544563	1998	J. Nat. Prod.
CHEMBL1023312	Antihypertensive activity in anesthetized SHR rat assessed as decrease in heart rate at 2 mg/kg, iv after 24 to 26 seconds	Rattus norvegicus	CHEMBL1141733	9544563	1998	J. Nat. Prod.
CHEMBL1023313	Antihypertensive activity in anesthetized SHR rat assessed as basal mean arterial blood pressure at 2 mg/kg, iv after 10 mins	Rattus norvegicus	CHEMBL1141733	9544563	1998	J. Nat. Prod.
CHEMBL1023314	Antihypertensive activity in anesthetized SHR rat assessed as heart rate at 2 mg/kg, iv after 10 mins	Rattus norvegicus	CHEMBL1141733	9544563	1998	J. Nat. Prod.
CHEMBL1023315	Antihypertensive activity in anesthetized SHR rat assessed as decrease in basal mean arterial blood pressure at 10 mg/kg, iv pretreated with phentolamine for 10 mins	Rattus norvegicus	CHEMBL1141733	9544563	1998	J. Nat. Prod.
CHEMBL1023316	Antihypertensive activity in anesthetized SHR rat assessed as decrease in heart rate at 10 mg/kg, iv pretreated with phentolamine for 10 mins	Rattus norvegicus	CHEMBL1141733	9544563	1998	J. Nat. Prod.
CHEMBL1023317	Antihypertensive activity in anesthetized SHR rat assessed as decrease in basal mean arterial blood pressure at 3 mg/kg, iv	Rattus norvegicus	CHEMBL1141733	9544563	1998	J. Nat. Prod.
CHEMBL1023318	Antihypertensive activity in anesthetized SHR rat assessed as increase in heart rate at 3 mg/kg, iv	Rattus norvegicus	CHEMBL1141733	9544563	1998	J. Nat. Prod.
CHEMBL1023319	Antihypertensive activity in anesthetized SHR rat assessed as decrease in basal mean arterial blood pressure at 3 mg/kg, iv after 10 mins	Rattus norvegicus	CHEMBL1141733	9544563	1998	J. Nat. Prod.
CHEMBL1023320	Antihypertensive activity in anesthetized SHR rat assessed as decrease in heart rate at 3 mg/kg, iv after 10 mins	Rattus norvegicus	CHEMBL1141733	9544563	1998	J. Nat. Prod.
CHEMBL1023321	Antihypertensive activity in anesthetized SHR rat assessed as hypotensive response lasting time at 10 mg/kg, iv	Rattus norvegicus	CHEMBL1141733	9544563	1998	J. Nat. Prod.
CHEMBL1023378	Effect on motor coordination in CD1 albino mouse assessed as number of falls form rotarod at 3 mg/kg, po administered 60 mins before test measured for 30 seconds after 30 mins of drug infusion by rotarod test	Mus musculus	CHEMBL1158477	19591485	2009	J. Med. Chem.
CHEMBL1023379	Effect on motor coordination in CD1 albino mouse assessed as number of falls form rotarod at 10 mg/kg, po administered 60 mins before test measured for 30 seconds after 30 mins of dosing by rotarod test	Mus musculus	CHEMBL1158477	19591485	2009	J. Med. Chem.
CHEMBL1023380	Antidiabetic activity in C57BLKS/J-m+/+Leprdb db/db mouse assessed as reduction in plasma triglyceride levels at 1 mg/kg, po once daily for 11 days relative to control	Mus musculus	CHEMBL1158459	19530681	2009	J. Med. Chem.
CHEMBL1023381	Antidiabetic activity in C57BLKS/J-m+/+Leprdb db/db mouse assessed as reduction in plasma glucose levels at 3 mg/kg, po once daily for 11 days relative to control	Mus musculus	CHEMBL1158459	19530681	2009	J. Med. Chem.
CHEMBL1023382	Antidiabetic activity in C57BLKS/J-m+/+Leprdb db/db mouse assessed as reduction in plasma triglyceride levels at 3 mg/kg, po once daily for 11 days relative to control	Mus musculus	CHEMBL1158459	19530681	2009	J. Med. Chem.
CHEMBL1023383	Antidiabetic activity in ob/ob mouse assessed as reduction in plasma triglyceride levels at 3 mg/kg, po once daily for 5 days relative to control	Mus musculus	CHEMBL1158459	19530681	2009	J. Med. Chem.
CHEMBL1023384	Antidiabetic activity in ob/ob mouse assessed as reduction in plasma triglyceride levels at 10 mg/kg, po once daily for 5 days relative to control	Mus musculus	CHEMBL1158459	19530681	2009	J. Med. Chem.
CHEMBL1023385	Antidiabetic activity in ob/ob mouse assessed as reduction in plasma triglyceride levels at 1 mg/kg, po once daily for 5 days relative to control	Mus musculus	CHEMBL1158459	19530681	2009	J. Med. Chem.
CHEMBL1023386	Antidiabetic activity in ob/ob mouse assessed as reduction in plasma glucose levels at 3 mg/kg, po once daily for 5 days relative to control	Mus musculus	CHEMBL1158459	19530681	2009	J. Med. Chem.
CHEMBL1023387	Antidiabetic activity in ob/ob mouse assessed as reduction in plasma glucose levels at 10 mg/kg, po once daily for 5 days relative to control	Mus musculus	CHEMBL1158459	19530681	2009	J. Med. Chem.
CHEMBL1023388	Antidiabetic activity in ob/ob mouse assessed as reduction in plasma glucose levels at 1 mg/kg, po once daily for 5 days relative to control	Mus musculus	CHEMBL1158459	19530681	2009	J. Med. Chem.
CHEMBL1023389	Antidiabetic activity in ob/ob mouse assessed as insulin correction at 3 mg/kg, po once daily for 5 days relative to control	Mus musculus	CHEMBL1158459	19530681	2009	J. Med. Chem.
CHEMBL1023390	Antidiabetic activity in ob/ob mouse assessed as insulin correction at 10 mg/kg, po once daily for 5 days relative to control	Mus musculus	CHEMBL1158459	19530681	2009	J. Med. Chem.
CHEMBL1023391	Antidiabetic activity in ob/ob mouse assessed as insulin correction at 1 mg/kg, po once daily for 5 days relative to control	Mus musculus	CHEMBL1158459	19530681	2009	J. Med. Chem.
CHEMBL1023398	Antidiabetic activity in high fat diet-fed streptozotocin-treated mouse assessed as reduction in plasma glucose levels at 5 mg/kg, po once daily for 12 days relative to control	Mus musculus	CHEMBL1158459	19530681	2009	J. Med. Chem.
CHEMBL1023399	Antidiabetic activity in high fat diet-fed streptozotocin-treated mouse assessed as reduction in plasma glucose levels at 30 mg/kg, po once daily for 12 days relative to control	Mus musculus	CHEMBL1158459	19530681	2009	J. Med. Chem.
CHEMBL1023402	Antidiabetic activity in Zucker fa/fa rat assessed as decrease in free fatty acid levels at 0.03 mg/kg, po once daily for 7 days	Rattus norvegicus	CHEMBL1158459	19530681	2009	J. Med. Chem.
CHEMBL1023403	Antidiabetic activity in Zucker fa/fa rat assessed as decrease in free fatty acid levels at 0.3 mg/kg, po once daily for 7 days	Rattus norvegicus	CHEMBL1158459	19530681	2009	J. Med. Chem.
CHEMBL1023404	Antidiabetic activity in Zucker fa/fa rat assessed as decrease in free fatty acid levels at 3 mg/kg, po once daily for 7 days	Rattus norvegicus	CHEMBL1158459	19530681	2009	J. Med. Chem.
CHEMBL1023405	Antidiabetic activity in Zucker fa/fa rat assessed as decrease in free fatty acid levels at 15 mg/kg, po once daily for 7 days	Rattus norvegicus	CHEMBL1158459	19530681	2009	J. Med. Chem.
CHEMBL1023406	Antidiabetic activity in Zucker fa/fa rat assessed as decrease in free fatty acid levels at 1 mg/kg, po once daily for 7 days	Rattus norvegicus	CHEMBL1158459	19530681	2009	J. Med. Chem.
CHEMBL1023407	Antidiabetic activity in Zucker fa/fa rat assessed as decrease in free fatty acid levels at 10 mg/kg, po once daily for 7 days	Rattus norvegicus	CHEMBL1158459	19530681	2009	J. Med. Chem.
CHEMBL1023408	Antidiabetic activity in Zucker fa/fa rat assessed as decrease in free fatty acid levels at 100 mg/kg, po once daily for 7 days	Rattus norvegicus	CHEMBL1158459	19530681	2009	J. Med. Chem.
CHEMBL1023409	Antidiabetic activity in Zucker fa/fa rat assessed as decrease in triglyceride levels at 0.03 mg/kg, po once daily for 7 days	Rattus norvegicus	CHEMBL1158459	19530681	2009	J. Med. Chem.
CHEMBL1023410	Antidiabetic activity in Zucker fa/fa rat assessed as decrease in triglyceride levels at 0.3 mg/kg, po once daily for 7 days	Rattus norvegicus	CHEMBL1158459	19530681	2009	J. Med. Chem.
CHEMBL1023411	Antidiabetic activity in Zucker fa/fa rat assessed as decrease in triglyceride levels at 3 mg/kg, po once daily for 7 days	Rattus norvegicus	CHEMBL1158459	19530681	2009	J. Med. Chem.
CHEMBL1023412	Antidiabetic activity in Zucker fa/fa rat assessed as decrease in triglyceride levels at 15 mg/kg, po once daily for 7 days	Rattus norvegicus	CHEMBL1158459	19530681	2009	J. Med. Chem.
CHEMBL1023413	Antidiabetic activity in Zucker fa/fa rat assessed as decrease in triglyceride levels at 1 mg/kg, po once daily for 7 days	Rattus norvegicus	CHEMBL1158459	19530681	2009	J. Med. Chem.
CHEMBL1023414	Antidiabetic activity in Zucker fa/fa rat assessed as decrease in triglyceride levels at 10 mg/kg, po once daily for 7 days	Rattus norvegicus	CHEMBL1158459	19530681	2009	J. Med. Chem.
CHEMBL1023415	Antidiabetic activity in Zucker fa/fa rat assessed as decrease in triglyceride levels at 100 mg/kg, po once daily for 7 days	Rattus norvegicus	CHEMBL1158459	19530681	2009	J. Med. Chem.
CHEMBL1023416	Antidiabetic activity in po dosed Zucker fa/fa rat assessed as insulin lowering activity treated once daily for 7 days	Rattus norvegicus	CHEMBL1158459	19530681	2009	J. Med. Chem.
CHEMBL1023473	Inhibition of GlyT1-mediated glycine uptake in sc dosed rat CSF assessed as dose required for doubling endogenous glycine level after 90 mins	Rattus norvegicus	CHEMBL1158414	19410451	2009	Bioorg. Med. Chem. Lett.
CHEMBL1023696	Hypolipidemic activity in 14 days high cholesterol diet fed Wistar albino rat hyperlipidemic model assessed as decrease in serum total cholesterol level at 20 mg/kg, po administered on day 8 to 14	Rattus norvegicus	CHEMBL1158379	19121550	2009	Eur. J. Med. Chem.
CHEMBL1023697	Hypolipidemic activity in 14 days high cholesterol diet fed Wistar albino rat hyperlipidemic model assessed as decrease in serum triglyceride level at 20 mg/kg, po administered on day 8 to 14	Rattus norvegicus	CHEMBL1158379	19121550	2009	Eur. J. Med. Chem.
CHEMBL1023698	Hypolipidemic activity in 14 days high cholesterol diet fed Wistar albino rat hyperlipidemic model assessed as increase in serum high density lipoprotein cholesterol level at 20 mg/kg, po administered on day 8 to 14	Rattus norvegicus	CHEMBL1158379	19121550	2009	Eur. J. Med. Chem.
CHEMBL1023699	Hypolipidemic activity in 14 days high cholesterol diet fed Wistar albino rat hyperlipidemic model assessed as decrease in serum low density lipoprotein cholesterol level at 20 mg/kg, po administered on day 8 to 14	Rattus norvegicus	CHEMBL1158379	19121550	2009	Eur. J. Med. Chem.
CHEMBL1023700	Ratio of serum LDL cholesterol to serum HDL cholesterol in 14 days high cholesterol diet fed Wistar albino rat at 20 mg/kg, po administered on day 8 to 14	Rattus norvegicus	CHEMBL1158379	19121550	2009	Eur. J. Med. Chem.
CHEMBL1023712	Antinociceptive activity in Swiss albino mouse assessed as protection against acetic acid-induced abdominal constriction at 15 mg/kg, po measured for 10 mins after 5 mins of acetic acid challenge relative to control	Mus musculus	CHEMBL1158448	19481931	2009	Bioorg. Med. Chem. Lett.
CHEMBL1023777	Antiinflammatory activity against carrageenan-induced hyperalgesia in rat assessed as increase in paw withdrawal at 300 umol/kg, ip relative to control	Rattus norvegicus	CHEMBL1140148	18811133	2008	J. Med. Chem.
CHEMBL1023778	Antiinflammatory activity against carrageenan-induced hyperalgesia in rat assessed as increase in paw withdrawal by measuring plasma free fraction potency	Rattus norvegicus	CHEMBL1140148	18811133	2008	J. Med. Chem.
CHEMBL1023914	Decrease in amyloid beta (1 to 40) production in transgenic mouse transfected with human APP695 Swedish double mutant at 10 nmol, intracerebroventricularly after 4 hrs by ELISA relative to control	Mus musculus	CHEMBL1152701	19162488	2009	Bioorg. Med. Chem.
CHEMBL1023915	Decrease in amyloid beta (1 to 40) production in transgenic mouse transfected with human APP695 Swedish double mutant at 8 nmol, intracerebroventricularly after 4 hrs by ELISA relative to control	Mus musculus	CHEMBL1152701	19162488	2009	Bioorg. Med. Chem.
CHEMBL1024020	Reduction in blood glucose level in streptozotocin-induced hypoinsulinemic CD rat at 50 mg/kg, ip after 30 mins after glucose loading by oral glucose tolerance test	Rattus norvegicus	CHEMBL1140118	18788731	2008	J. Med. Chem.
CHEMBL1024021	Reduction in blood glucose level in streptozotocin-induced hypoinsulinemic CD rat at 1000 mg/kg, po after 30 mins after glucose loading by oral glucose tolerance test	Rattus norvegicus	CHEMBL1140118	18788731	2008	J. Med. Chem.
CHEMBL1024390	Antiangiogenic activity against FGF-induced hemoglobin formation in CD57BKL/6NCr mouse assessed as hemoglobin level at 10 ug/Matrigel plug measured after 15 days of Matrigel injection using Darkin's reagent staining by ELISA	Mus musculus	CHEMBL1158426	19427201	2009	Bioorg. Med. Chem. Lett.
CHEMBL1024391	Antiangiogenic activity in CD57BKL/6NCr mouse assessed as inhibition of FGF-induced angiogenesis at 10 ug/Matrigel plug measured after 15 days of Matrigel injection using Darkin's reagent staining by ELISA	Mus musculus	CHEMBL1158426	19427201	2009	Bioorg. Med. Chem. Lett.
CHEMBL1024501	Cardioprotective effect in Sprague-Dawley rat myocardial infraction model assessed as decrease in infarct size at 15 mg/kg, ip treated 7 days before myocardial infraction surgery and after 2 days once daily by TTC staining	Rattus norvegicus	CHEMBL1151860	19359186	2009	Bioorg. Med. Chem.
CHEMBL1024502	Cardioprotective effect in Sprague-Dawley rat myocardial infraction model assessed as decrease in infarct size at 30 mg/kg, ip treated 7 days before myocardial infraction surgery and after 2 days once daily by TTC staining	Rattus norvegicus	CHEMBL1151860	19359186	2009	Bioorg. Med. Chem.
CHEMBL1024503	Cardioprotective effect in Sprague-Dawley rat myocardial infraction model assessed as decrease in infarct size at 60 mg/kg, ip treated 7 days before myocardial infraction surgery and after 2 days once daily by TTC staining	Rattus norvegicus	CHEMBL1151860	19359186	2009	Bioorg. Med. Chem.
CHEMBL1024642	Antihyperglycemic activity in hyperglycemic KK/Ta mouse assessed as plasma glucose level administered with diet in ratio of 0.003% for 1 week	Mus musculus	CHEMBL1143288	19109017	2009	Bioorg. Med. Chem. Lett.
CHEMBL1024645	Antihyperglycemic activity in hyperglycemic KK/Ta mouse assessed as change in plasma glucose level administered with diet in ratio of 0.1% for 1 week relative to control	Mus musculus	CHEMBL1143288	19109017	2009	Bioorg. Med. Chem. Lett.
CHEMBL1024646	Antihyperglycemic activity in hyperglycemic KK/Ta mouse assessed as plasma glucose level administered with diet in ratio of 0.01% for 1 week	Mus musculus	CHEMBL1143288	19109017	2009	Bioorg. Med. Chem. Lett.
CHEMBL1024649	Antihyperglycemic activity in hyperglycemic KK/Ta mouse assessed as plasma glucose level administered with diet in ratio of 0.03% for 1 week	Mus musculus	CHEMBL1143288	19109017	2009	Bioorg. Med. Chem. Lett.
CHEMBL1024652	Antihyperglycemic activity in hyperglycemic KK/Ta mouse assessed as plasma glucose level administered with diet in ratio of 0.1% for 1 week	Mus musculus	CHEMBL1143288	19109017	2009	Bioorg. Med. Chem. Lett.
CHEMBL1024665	Antihyperglycemic activity in hyperglycemic KK/Ta mouse assessed as change in plasma glucose level administered with diet in ratio of 0.03% administered for 1 week relative to control	Mus musculus	CHEMBL1143288	19109017	2009	Bioorg. Med. Chem. Lett.
CHEMBL1024785	Anticonvulsant activity in mouse assessed as effect on pentobarbital-induced increase in hypnosis latency at 10 mg/kg, ip	Mus musculus	CHEMBL1140181	18826278	2008	J. Nat. Prod.
CHEMBL1024786	Anticonvulsant activity in mouse assessed as protection of pentylenetetrazole-induced seizure at 40 mg/kg, ip	Mus musculus	CHEMBL1140181	18826278	2008	J. Nat. Prod.
CHEMBL1024848	Antiinflammatory effect in po dosed collagen-induced arthritis Lewis rat model assessed as inhibition of paw swelling administered once a day for 7 days	Rattus norvegicus	CHEMBL1140162	18817364	2008	J. Med. Chem.
CHEMBL1024857	Antiinflammatory activity in Albino mouse assessed as inhibition of carrageenan-induced paw edema at 300 umol/kg, po administered 1 hr before carrageenan challenge and measured 3 hrs after carrageenan challenge	Mus musculus	CHEMBL1158382	19144452	2009	Eur. J. Med. Chem.
CHEMBL1025190	Antagonist activity at ORL1 receptor in CD1 (ICR) mouse assessed as reversal of WO03/10168-induced locomotor activity at 30 mg/kg, po administered 30 mins prior to WO03/10168 challenge	Mus musculus	CHEMBL1158463	19537798	2009	J. Med. Chem.
CHEMBL1025191	Antagonist activity at ORL1 receptor in CD1 (ICR) mouse assessed as reversal of WO03/10168-induced locomotor activity at 10 mg/kg, sc administered 30 mins prior to WO03/10168 challenge	Mus musculus	CHEMBL1158463	19537798	2009	J. Med. Chem.
CHEMBL1025242	Modulation of Hsp72 protein expression in human WM266.4 cells xenografted in Ncr athymic mouse at 50 mg/kg, po commenced 6 days after tumor cell inoculation and continued daily for 21 days measured 24 hrs after final dose by Western immunoblotting	Mus musculus	CHEMBL1158486	19610616	2009	J. Med. Chem.
CHEMBL1025243	Modulation of CDK4 protein expression in human WM266.4 cells xenografted in Ncr athymic mouse at 50 mg/kg, po commenced 6 days after tumor cell inoculation and continued daily for 21 days measured 24 hrs after final dose by Western immunoblotting	Mus musculus	CHEMBL1158486	19610616	2009	J. Med. Chem.
CHEMBL1025244	Modulation of HER2 protein expression in human WM266.4 cells xenografted in Ncr athymic mouse at 50 mg/kg, po commenced 6 days after tumor cell inoculation and continued daily for 21 days measured 24 hrs after final dose by Western immunoblotting	Mus musculus	CHEMBL1158486	19610616	2009	J. Med. Chem.
CHEMBL1025245	Modulation of Hsp72 protein expression in human WM266.4 cells xenografted in Ncr athymic mouse at 100 mg/kg, po commenced 6 days after tumor cell inoculation and continued daily for 21 days measured 24 hrs after final dose by Western immunoblotting	Mus musculus	CHEMBL1158486	19610616	2009	J. Med. Chem.
CHEMBL1025246	Modulation of CDK4 protein expression in human WM266.4 cells xenografted in Ncr athymic mouse at 100 mg/kg, po commenced 6 days after tumor cell inoculation and continued daily for 21 days measured 24 hrs after final dose by Western immunoblotting	Mus musculus	CHEMBL1158486	19610616	2009	J. Med. Chem.
CHEMBL1025247	Modulation of HER2 protein expression in human WM266.4 cells xenografted in Ncr athymic mouse at 100 mg/kg, po commenced 6 days after tumor cell inoculation and continued daily for 21 days measured 24 hrs after final dose by Western immunoblotting	Mus musculus	CHEMBL1158486	19610616	2009	J. Med. Chem.
CHEMBL1025337	Antiinflammatory activity in po dosed Lewis rat assessed as inhibition of LPS-induced TNFalpha production administered 4 hrs before LPS challenge measured after 90 mins by ELISA	Rattus norvegicus	CHEMBL1151888	19376699	2009	Bioorg. Med. Chem. Lett.
CHEMBL1025338	Antiinflammatory activity in Lewis rat assessed as inhibition of LPS-induced TNFalpha production at 30 mg/kg, po administered 4 hrs before LPS challenge measured after 90 mins by ELISA	Rattus norvegicus	CHEMBL1151888	19376699	2009	Bioorg. Med. Chem. Lett.
CHEMBL1025352	Lipid lowering effect in po dosed C57BL/6J ob/ob mouse assessed as triglyceride level relative to untreated control	Mus musculus	CHEMBL1151889	19376700	2009	Bioorg. Med. Chem. Lett.
CHEMBL1025353	Glucose lowering effect in po dosed C57BL/6J ob/ob mouse assessed as glycemia relative to untreated control	Mus musculus	CHEMBL1151889	19376700	2009	Bioorg. Med. Chem. Lett.
CHEMBL1025354	Glucose lowering effect in po dosed C57BL/6J ob/ob mouse assessed as insulin level relative to untreated control	Mus musculus	CHEMBL1151889	19376700	2009	Bioorg. Med. Chem. Lett.
CHEMBL1025355	Effect on bodyweight in po dosed C57BL/6J ob/ob mouse assessed as body weight gain relative to untreated control	Mus musculus	CHEMBL1151889	19376700	2009	Bioorg. Med. Chem. Lett.
CHEMBL1025433	Ex vivo inhibition of DPP4 in Sprague-Dawley rat	Rattus norvegicus	CHEMBL1138584	19275964	2009	Bioorg. Med. Chem. Lett.
CHEMBL1025446	Inhibition of chemotaxis in zymosan-induced peritonitis Swiss mouse model assessed as peritoneal protein concentration at 3 mg/kg, po pretreated 1 hr before zymosan-challenge measured 4 hrs post inducer challenge (Rvb=1961+/-160 million)	Mus musculus	CHEMBL1136878	19394230	2009	Bioorg. Med. Chem.
CHEMBL1025447	Inhibition of chemotaxis in zymosan-induced peritonitis Swiss mouse model assessed as peritoneal protein concentration at 50 mg/kg, po pretreated 1 hr before zymosan-challenge measured 4 hrs post inducer challenge (Rvb=1961+/-160 million)	Mus musculus	CHEMBL1136878	19394230	2009	Bioorg. Med. Chem.
CHEMBL1025448	Inhibition of chemotaxis in zymosan-induced peritonitis Swiss mouse model assessed as number of peritoneal granulocytes per cavity at 50 mg/kg, po pretreated 1 hr before zymosan-challenge measured 4 hrs post inducer challenge (Rvb=27.1+/-3.5 million)	Mus musculus	CHEMBL1136878	19394230	2009	Bioorg. Med. Chem.
CHEMBL1025449	Inhibition of chemotaxis in zymosan-induced peritonitis Swiss mouse model assessed as number of peritoneal granulocytes per cavity at 3 mg/kg, po pretreated 1 hr before zymosan-challenge measured 4 hrs post inducer challenge (Rvb=27.1+/-3.5 million)	Mus musculus	CHEMBL1136878	19394230	2009	Bioorg. Med. Chem.
CHEMBL1025450	Inhibition of chemotaxis in zymosan-induced peritonitis Swiss mouse model assessed as number of peritoneal cells per cavity at 3 mg/kg, po pretreated 1 hr before zymosan-challenge measured 4 hrs post inducer challenge (Rvb=31.5+/-1.2 million)	Mus musculus	CHEMBL1136878	19394230	2009	Bioorg. Med. Chem.
CHEMBL1025451	Inhibition of chemotaxis in zymosan-induced peritonitis Swiss mouse model assessed as number of peritoneal cells per cavity at 50 mg/kg, po pretreated 1 hr before zymosan-challenge measured 4 hrs post inducer challenge (Rvb=31.5+/-1.2 million)	Mus musculus	CHEMBL1136878	19394230	2009	Bioorg. Med. Chem.
CHEMBL1025525	Inhibition of phosphorylated CSF1R level in 3T3/CSF1R mutant cells xenografted nude mouse at 25 mg/kg, po after 2 hrs by ELISA	Mus musculus	CHEMBL1143306	19114305	2009	Bioorg. Med. Chem. Lett.
CHEMBL1025526	Inhibition of phosphorylated CSF1R level in 3T3/CSF1R mutant cells xenografted nude mouse at 25 mg/kg, po after 6 hrs by ELISA	Mus musculus	CHEMBL1143306	19114305	2009	Bioorg. Med. Chem. Lett.
CHEMBL1025616	Increase in GABA level in mouse brain at 4 ug/mL after 90 seconds	Mus musculus	CHEMBL1140181	18826278	2008	J. Nat. Prod.
CHEMBL1025683	Inhibition of LPS-induced TNFalpha production in Lewis rat	Rattus norvegicus	CHEMBL1140163	18817365	2008	J. Med. Chem.
CHEMBL1025693	Inhibition of late-term pregnant rat uterine contraction at 30 mg/kg, po	Rattus norvegicus	CHEMBL1154542	19081251	2009	Bioorg. Med. Chem. Lett.
CHEMBL1025694	Inhibition of non-pregnant rat uterine contraction at 30 mg/kg, po	Rattus norvegicus	CHEMBL1154542	19081251	2009	Bioorg. Med. Chem. Lett.
CHEMBL1025696	Inhibition of non-pregnant rat uterine contraction at 10 mg/kg, iv	Rattus norvegicus	CHEMBL1154542	19081251	2009	Bioorg. Med. Chem. Lett.
CHEMBL1025874	Antitumor activity against aflatoxin B1-induced tumor in Wistar rat at 30 ug for 8 weeks	Rattus norvegicus	CHEMBL1151345	6772744	1980	J. Nat. Prod.
CHEMBL1025878	Effect on central nervous system in mouse assessed as decrease in motor activity	Mus musculus	CHEMBL1151347		1980	J. Nat. Prod.
CHEMBL1025879	Effect on central nervous system in mouse assessed as ataxia	Mus musculus	CHEMBL1151347		1980	J. Nat. Prod.
CHEMBL1025887	In vivo uterotonic activity in iv dosed estrous Sprague-Dawley rat uterus assessed as contraction by sponge tipped catheter method	Rattus norvegicus	CHEMBL1151350	7463094	1980	J. Nat. Prod.
CHEMBL1025888	In vivo uterotonic activity in estrous Sprague-Dawley rat uterus assessed as maximum peak contraction at 2400 ug/kg, iv within 20 mins by sponge tipped catheter method	Rattus norvegicus	CHEMBL1151350	7463094	1980	J. Nat. Prod.
CHEMBL1025980	Antiinflammatory activity against rat assessed as inhibition of carrageenan-induced edema at 75 mg/kg	Rattus norvegicus	CHEMBL1151637	6241941	1984	J. Nat. Prod.
CHEMBL1025981	Antiinflammatory activity against rat assessed as inhibition of carrageenan-induced edema	Rattus norvegicus	CHEMBL1151637	6241941	1984	J. Nat. Prod.
CHEMBL1026213	Stimulation of immune response in C57BL/6 mouse assessed as induction of serum IL12 production at 50 mg/kg, sc after 2 hrs by luminex multiplex assay	Mus musculus	CHEMBL1151840	19269175	2009	Bioorg. Med. Chem. Lett.
CHEMBL1026214	Stimulation of immune response in C57BL/6 mouse assessed as induction of serum chemokine KC production at 50 mg/kg, sc after 2 hrs by luminex multiplex assay	Mus musculus	CHEMBL1151840	19269175	2009	Bioorg. Med. Chem. Lett.
CHEMBL1026215	Stimulation of immune response in C57BL/6 mouse assessed as induction of serum IL10 production at 50 mg/kg, sc after 2 hrs by luminex multiplex assay	Mus musculus	CHEMBL1151840	19269175	2009	Bioorg. Med. Chem. Lett.
CHEMBL1026256	Cardioprotective effect in Sprague-Dawley rat myocardial infraction model assessed as decrease in serum LDH level at 15 to 60 mg/kg, ip treated 7 days before myocardial infraction surgery and after 2 days once daily	Rattus norvegicus	CHEMBL1151860	19359186	2009	Bioorg. Med. Chem.
CHEMBL1026257	Cardioprotective effect in Sprague-Dawley rat myocardial infraction model assessed as decrease in serum creatine kinase level at 15 to 60 mg/kg, ip treated 7 days before myocardial infraction surgery and after 2 days once daily	Rattus norvegicus	CHEMBL1151860	19359186	2009	Bioorg. Med. Chem.
CHEMBL1026258	Cardioprotective effect in Sprague-Dawley rat myocardial infraction model assessed as decrease in serum malondialdehyde level at 15 to 60 mg/kg, ip treated 7 days before myocardial infraction surgery and after 2 days once daily	Rattus norvegicus	CHEMBL1151860	19359186	2009	Bioorg. Med. Chem.
CHEMBL1026259	Cardioprotective effect in Sprague-Dawley rat myocardial infraction model assessed as increase in serum SOD level at 15 to 60 mg/kg, ip treated 7 days before myocardial infraction surgery and after 2 days once daily	Rattus norvegicus	CHEMBL1151860	19359186	2009	Bioorg. Med. Chem.
CHEMBL1026576	Increase in ABCA1 expression in orally dosed C57BL/6J mouse macrophages compound administered twice daily by cholesterol efflux assay	Mus musculus	CHEMBL1152711	19167885	2009	Bioorg. Med. Chem. Lett.
CHEMBL1026699	Anxiolytic activity in ddY mouse assessed as time spent in open-sided arms at 0.19 mg/kg, po administered once daily for 1 day by elevated plus-maze test	Mus musculus	CHEMBL1159198	9461663	1998	J. Nat. Prod.
CHEMBL1026700	Anxiolytic activity in ddY mouse assessed as time spent in open-sided arms at 0.19 mg/kg, po administered once daily for 3 days by elevated plus-maze test	Mus musculus	CHEMBL1159198	9461663	1998	J. Nat. Prod.
CHEMBL1026701	Anxiolytic activity in ddY mouse assessed as time spent in open-sided arms at 0.19 mg/kg, po administered once daily for 5 days by elevated plus-maze test	Mus musculus	CHEMBL1159198	9461663	1998	J. Nat. Prod.
CHEMBL1026702	Anxiolytic activity in ddY mouse assessed as time spent in open-sided arms at 0.19 mg/kg, po administered once daily for 7 days by elevated plus-maze test	Mus musculus	CHEMBL1159198	9461663	1998	J. Nat. Prod.
CHEMBL1026703	Anxiolytic activity in ddY mouse assessed as time spent in open-sided arms at 0.19 mg/kg, po administered once daily for 14 days by elevated plus-maze test	Mus musculus	CHEMBL1159198	9461663	1998	J. Nat. Prod.
CHEMBL1026704	Anxiolytic activity in ddY mouse assessed as time spent in open-sided arms at 1 mg/kg, po administered once daily for 1 day by elevated plus-maze test	Mus musculus	CHEMBL1159198	9461663	1998	J. Nat. Prod.
CHEMBL1026705	Anxiolytic activity in ddY mouse assessed as time spent in open-sided arms at 0.49 mg/kg, po administered once daily for 7 days by elevated plus-maze test	Mus musculus	CHEMBL1159198	9461663	1998	J. Nat. Prod.
CHEMBL1026943	Antipsychotic activity in albino lyka mouse assessed as reduction in apomorphine-induced mesh climbing response at 25 mg/kg, ip administered 10 mins prior to apomorphine challenge measured after 10 to 30 mins	Mus musculus	CHEMBL1158410	19398330	2009	Bioorg. Med. Chem. Lett.
CHEMBL1026944	Antipsychotic activity in albino lyka mouse assessed as reduction in apomorphine-induced mesh climbing response at 20 mg/kg, ip administered 10 mins prior to apomorphine challenge measured after 10 to 30 mins	Mus musculus	CHEMBL1158410	19398330	2009	Bioorg. Med. Chem. Lett.
CHEMBL1026945	Antipsychotic activity in albino lyka mouse assessed as reduction in apomorphine-induced mesh climbing response at 120 mg/kg, ip administered 10 mins prior to apomorphine challenge measured after 10 to 30 mins	Mus musculus	CHEMBL1158410	19398330	2009	Bioorg. Med. Chem. Lett.
CHEMBL1026946	Antipsychotic activity in albino lyka mouse assessed as reduction in apomorphine-induced mesh climbing response at 1 mg/kg, ip administered 10 mins prior to apomorphine challenge measured after 10 to 30 mins	Mus musculus	CHEMBL1158410	19398330	2009	Bioorg. Med. Chem. Lett.
CHEMBL1026947	Antipsychotic activity in albino lyka mouse assessed as reduction in apomorphine-induced mesh climbing response at 5 mg/kg, ip administered 10 mins prior to apomorphine challenge measured after 10 to 30 mins	Mus musculus	CHEMBL1158410	19398330	2009	Bioorg. Med. Chem. Lett.
CHEMBL1026948	Antipsychotic activity in albino lyka mouse assessed as reduction in apomorphine-induced mesh climbing response at 80 mg/kg, ip administered 10 mins prior to apomorphine challenge measured after 10 to 30 mins	Mus musculus	CHEMBL1158410	19398330	2009	Bioorg. Med. Chem. Lett.
CHEMBL1027050	Analgesic activity against acetic acid-induced writhing in sc dosed mouse	Mus musculus	CHEMBL1151866	19362480	2009	Bioorg. Med. Chem. Lett.
CHEMBL1027225	Inhibition of haloperidol-induced catalepsy in rat at 3 mg/kg, po after 4 hrs	Rattus norvegicus	CHEMBL1143289	19109019	2009	Bioorg. Med. Chem. Lett.
CHEMBL1027226	Inhibition of haloperidol-induced catalepsy in rat at 1 mg/kg, po after 1 hr	Rattus norvegicus	CHEMBL1143289	19109019	2009	Bioorg. Med. Chem. Lett.
CHEMBL1027227	Inhibition of haloperidol-induced catalepsy in rat at 1 mg/kg, po after 4 hrs	Rattus norvegicus	CHEMBL1143289	19109019	2009	Bioorg. Med. Chem. Lett.
CHEMBL1027252	Neuroprotective effect against middle cerebral artery occlusion-induced transient focal ischemia in C57BL/6 mouse at 30 mg/kg, ip administered 30 mins before occlusion	Mus musculus	CHEMBL1140127	18800760	2008	J. Med. Chem.
CHEMBL1027253	Anticonvulsant activity in Sprague-Dawley rat assessed as inhibition of electroshock-induced tonic hind limb extension at 30 mg/kg, ip administered 30 mins before electroshock	Rattus norvegicus	CHEMBL1140127	18800760	2008	J. Med. Chem.
CHEMBL1027254	Anticonvulsant activity in Sprague-Dawley rat assessed as inhibition of electroshock-induced tonic hind limb extension at 100 mg/kg, ip administered 30 mins before electroshock	Rattus norvegicus	CHEMBL1140127	18800760	2008	J. Med. Chem.
CHEMBL1027255	Effect on locomotor activity in Sprague-Dawley rat at 300 mg/kg, ip	Rattus norvegicus	CHEMBL1140127	18800760	2008	J. Med. Chem.
CHEMBL1027256	Effect on locomotor activity in Sprague-Dawley rat at 0.3 mg/kg, ip	Rattus norvegicus	CHEMBL1140127	18800760	2008	J. Med. Chem.
CHEMBL1027306	Reduction of glucagon-induced glucose AUC in CD rat at 5 mg/kg, po preincubated for 2 hrs before glucagon challenge	Rattus norvegicus	CHEMBL1136849	19138846	2009	Bioorg. Med. Chem. Lett.
CHEMBL1027307	Reduction of glucagon-induced glucose AUC in CD rat at 2 mg/kg, po preincubated for 2 hrs before glucagon challenge	Rattus norvegicus	CHEMBL1136849	19138846	2009	Bioorg. Med. Chem. Lett.
CHEMBL1027308	Antidiabetic effect in ob/ob B6.V-lep[ob]/J mouse assessed as decrease in blood glucose level at 15 mg/kg, po after 3 hrs	Mus musculus	CHEMBL1136849	19138846	2009	Bioorg. Med. Chem. Lett.
CHEMBL1027348	Antidepressant activity in ICR mouse assessed as change in duration of immobility at 10 mg/kg, ip pretreated 30 mins before test by forced swimming test	Mus musculus	CHEMBL1152751	19201198	2009	Bioorg. Med. Chem.
CHEMBL1027349	Antidepressant activity in BALB/c mouse assessed as decrease in duration of immobility at 10 mg/kg, ip pretreated 30 mins before test by forced swimming test	Mus musculus	CHEMBL1152751	19201198	2009	Bioorg. Med. Chem.
CHEMBL1027350	Antidepressant activity in BALB/c mouse assessed as change in duration of immobility at 20 mg/kg, ip pretreated 30 mins before test by forced swimming test	Mus musculus	CHEMBL1152751	19201198	2009	Bioorg. Med. Chem.
CHEMBL1027424	Decrease in weight change in 28 day diet-induced obesity rat model at 30 mg/kg, po after 28 days relative to control	Rattus norvegicus	CHEMBL1140090	18771254	2008	J. Med. Chem.
CHEMBL1027703	Antipsychotic activity in Sprague-Dawley rat assessed as reversal of amphetamine-induced hyperlocomotion administered ip 30 mins before amphetamine-challenge	Rattus norvegicus	CHEMBL1137787	19537763	2009	J. Med. Chem.
CHEMBL1027704	Anxiolytic activity against Sprague-Dawley rat Geller-Seifter conflict model assessed as increase punished response rate at 30 mg/kg, ip	Rattus norvegicus	CHEMBL1137787	19537763	2009	J. Med. Chem.
CHEMBL1027705	Anxiolytic activity against ip dosed Sprague-Dawley rat Geller-Seifter conflict model assessed as increase in punished response	Rattus norvegicus	CHEMBL1137787	19537763	2009	J. Med. Chem.
CHEMBL1027718	Induction of bone formation in mouse assessed as total bone area at 0.3 mg/kg by peripheral quantitative computerized tomography	Mus musculus	CHEMBL1158403	19250823	2009	Bioorg. Med. Chem. Lett.
CHEMBL1027719	Induction of bone formation in mouse assessed as bone mineral content at 0.3 mg/kg by peripheral quantitative computerized tomography	Mus musculus	CHEMBL1158403	19250823	2009	Bioorg. Med. Chem. Lett.
CHEMBL1027720	Induction of bone formation in mouse assessed as bone mineral density at 0.3 mg/kg by peripheral quantitative computerized tomography	Mus musculus	CHEMBL1158403	19250823	2009	Bioorg. Med. Chem. Lett.
CHEMBL1027721	Induction of bone formation in mouse assessed as total bone area at 1 mg/kg by peripheral quantitative computerized tomography	Mus musculus	CHEMBL1158403	19250823	2009	Bioorg. Med. Chem. Lett.
CHEMBL1027722	Induction of bone formation in mouse assessed as bone mineral content at 1 mg/kg by peripheral quantitative computerized tomography	Mus musculus	CHEMBL1158403	19250823	2009	Bioorg. Med. Chem. Lett.
CHEMBL1027723	Induction of bone formation in mouse assessed as bone mineral density at 1 mg/kg by peripheral quantitative computerized tomography	Mus musculus	CHEMBL1158403	19250823	2009	Bioorg. Med. Chem. Lett.
CHEMBL1027724	Induction of bone formation in mouse assessed as total bone area at 3 mg/kg by peripheral quantitative computerized tomography	Mus musculus	CHEMBL1158403	19250823	2009	Bioorg. Med. Chem. Lett.
CHEMBL1027725	Induction of bone formation in mouse assessed as bone mineral content at 3 mg/kg by peripheral quantitative computerized tomography	Mus musculus	CHEMBL1158403	19250823	2009	Bioorg. Med. Chem. Lett.
CHEMBL1027726	Induction of bone formation in mouse assessed as bone mineral density at 3 mg/kg by peripheral quantitative computerized tomography	Mus musculus	CHEMBL1158403	19250823	2009	Bioorg. Med. Chem. Lett.
CHEMBL1027801	Modulation of Hsp72 protein expression in human PC3LN3 cells xenografted in CrTac:Ncr-Fox1 nude athymic mouse at 100 mg/kg, po qd commenced 12 days after tumor cell inoculation measured for 14 days measured 24 hrs after final dose by Western immunoblotting	Mus musculus	CHEMBL1158486	19610616	2009	J. Med. Chem.
CHEMBL1027802	Modulation of CDK4 protein expression in human PC3LN3 cells xenografted in CrTac:Ncr-Fox1 nude athymic mouse at 100 mg/kg, po qd commenced 12 days after tumor cell inoculation measured for 14 days measured 24 hrs after final dose by Western immunoblotting	Mus musculus	CHEMBL1158486	19610616	2009	J. Med. Chem.
CHEMBL1027803	Modulation of HER2 protein expression in human PC3LN3 cells xenografted in CrTac:Ncr-Fox1 nude athymic mouse at 100 mg/kg, po qd commenced 12 days after tumor cell inoculation measured for 14 days measured 24 hrs after final dose by Western immunoblotting	Mus musculus	CHEMBL1158486	19610616	2009	J. Med. Chem.
CHEMBL1027804	Modulation of RAF1 protein expression in human PC3LN3 cells xenografted in CrTac:Ncr-Fox1 nude athymic mouse at 100 mg/kg, po qd commenced 12 days after tumor cell inoculation measured for 14 days measured 24 hrs after final dose by Western immunoblotting	Mus musculus	CHEMBL1158486	19610616	2009	J. Med. Chem.
CHEMBL1028029	Inhibition of haloperidol-induced catalepsy in rat at 0.3 mg/kg, po after 1 hr	Rattus norvegicus	CHEMBL1143289	19109019	2009	Bioorg. Med. Chem. Lett.
CHEMBL1028030	Inhibition of haloperidol-induced catalepsy in rat at 0.3 mg/kg, po after 4 hrs	Rattus norvegicus	CHEMBL1143289	19109019	2009	Bioorg. Med. Chem. Lett.
CHEMBL1028031	Inhibition of haloperidol-induced catalepsy in rat at 0.1 mg/kg, po after 1 hr	Rattus norvegicus	CHEMBL1143289	19109019	2009	Bioorg. Med. Chem. Lett.
CHEMBL1028032	Inhibition of haloperidol-induced catalepsy in rat at 0.1 mg/kg, po after 4 hrs	Rattus norvegicus	CHEMBL1143289	19109019	2009	Bioorg. Med. Chem. Lett.
CHEMBL1028059	Inhibition of haloperidol-induced catalepsy in rat at 3 mg/kg, po after 1 hr	Rattus norvegicus	CHEMBL1143289	19109019	2009	Bioorg. Med. Chem. Lett.
CHEMBL1028165	Cognitive enhancing effect against scopolamine-induced acquisition memory deficit in mouse assessed as escape latency at 10 mg/kg, intragastric gavage after 24 hrs by step-down passive avoidance test	Mus musculus	CHEMBL1152849	18436348	2009	Eur. J. Med. Chem.
CHEMBL1028180	Reduction in amyloid beta production in transgenic swAPP/PSDE9 mouse expressing APP KM670/671NL mutant and presenilin-1 L166P mutant at 10 mM dosed stereotaxically into hippocampus after 4 hrs	Mus musculus	CHEMBL1152850	18436784	2008	Science
CHEMBL1028221	Increase in survival of transgenic mouse prostate adenocarcinoma model after 6 to 8 weeks	Mus musculus	CHEMBL1140186	18828573	2008	J. Med. Chem.
CHEMBL1028222	Induction of weight loss in sc dosed high fat diet fed mouse after 4 weeks	Mus musculus	CHEMBL1140186	18828573	2008	J. Med. Chem.
CHEMBL1028223	Reduction in epididymal fat pad size in sc dosed high fat diet fed mouse after 4 weeks relative to control	Mus musculus	CHEMBL1140186	18828573	2008	J. Med. Chem.
CHEMBL1028288	Antiinflammatory activity in zymosan-induced peritonitis in sc dosed BALB/c mouse model assessed as decrease in myeloperoxidase activity in peritoneal lavage	Mus musculus	CHEMBL1140148	18811133	2008	J. Med. Chem.
CHEMBL1028289	Antiinflammatory activity in ip dosed CD1/ICR mouse assessed as reduction of clobenpropit-induced itching	Mus musculus	CHEMBL1140148	18811133	2008	J. Med. Chem.
CHEMBL1028290	Antiinflammatory activity in ip dosed CD1/ICR mouse assessed as reduction of clobenpropit-induced itching at 0.1 to 10 umol administered into scruff of neck	Mus musculus	CHEMBL1140148	18811133	2008	J. Med. Chem.
CHEMBL1028296	Antiinflammatory activity against carrageenan-induced thermal hyperalgesia in rat assessed as increase in paw withdrawal at 30 umol/kg, ip relative to control	Rattus norvegicus	CHEMBL1140148	18811133	2008	J. Med. Chem.
CHEMBL1028297	Antiinflammatory activity against carrageenan-induced thermal hyperalgesia in rat assessed as increase in paw withdrawal at 100 umol/kg, ip relative to control	Rattus norvegicus	CHEMBL1140148	18811133	2008	J. Med. Chem.
CHEMBL1028298	Antinociceptive efficacy against complete Freund's adjuvant-induced thermal hyperalgesia in rat assessed as withdrawal threshold at 10 umol/kg, ip after 48 hrs	Rattus norvegicus	CHEMBL1140165	18817367	2008	J. Med. Chem.
CHEMBL1028299	Antinociceptive efficacy against complete Freund's adjuvant-induced thermal hyperalgesia in rat assessed as withdrawal threshold at 30 umol/kg, ip after 48 hrs	Rattus norvegicus	CHEMBL1140165	18817367	2008	J. Med. Chem.
CHEMBL1028330	Antiinflammatory activity against carrageenan-induced paw edema in Wistar rat at 1.8 mg/kg, po	Rattus norvegicus	CHEMBL1146499	15043416	2004	J. Nat. Prod.
CHEMBL1028331	Antiinflammatory activity against carrageenan-induced paw edema in Wistar rat at 1.3 mg/kg, po	Rattus norvegicus	CHEMBL1146499	15043416	2004	J. Nat. Prod.
CHEMBL1028332	Antiinflammatory activity against carrageenan-induced paw edema in Wistar rat at 1.08 mg/kg, po	Rattus norvegicus	CHEMBL1146499	15043416	2004	J. Nat. Prod.
CHEMBL1028333	Antiinflammatory activity against carrageenan-induced paw edema in Wistar rat at 1.7 mg/kg, po	Rattus norvegicus	CHEMBL1146499	15043416	2004	J. Nat. Prod.
CHEMBL1028334	Antiinflammatory activity against carrageenan-induced paw edema in Wistar rat at 5 mg/kg, po	Rattus norvegicus	CHEMBL1146499	15043416	2004	J. Nat. Prod.
CHEMBL1028460	Effect on hemidiaphragm contraction in Long Evans rat at 100 uM administered via phrenic nerve	Rattus norvegicus	CHEMBL1151358	7241154	1981	J. Nat. Prod.
CHEMBL1028588	Antiinflammatory activity in po dosed Wistar rat assessed as inhibition of carrageenan-induced paw odema at dose equivalent to 20 mg/kg of ibuprofen pretreated 30 mins pre-carrageenan challenge measured after 2 hrs	Rattus norvegicus	CHEMBL1158348	18977556	2009	Eur. J. Med. Chem.
CHEMBL1028602	Abrogation of interaction between p23 and Hsp90alpha protein in estrogen receptor and HER2 overexpressing human BT474 cells xenografted in Harlan HsdNpa athymic nude mouse at 30 mg/kg, po qd measured 6 hrs after final dose by Western immunoblotting	Mus musculus	CHEMBL1158486	19610616	2009	J. Med. Chem.
CHEMBL1028702	In vivo receptor activity at P2X7 receptor in mouse model assessed as ATP-induced IL1-beta release	Mus musculus	CHEMBL1151820	19191585	2009	J. Med. Chem.
CHEMBL1028928	Inhibition of GSK3-beta phosphorylation in human BT474 cells xenografted SCID mouse after 4 hrs	Mus musculus	CHEMBL1140130	18800763	2008	J. Med. Chem.
CHEMBL1028929	Increase in blood glucose levels in human BT474 cells xenografted SCID mouse	Mus musculus	CHEMBL1140130	18800763	2008	J. Med. Chem.
CHEMBL1028930	Increase in insulin levels in human BT474 cells xenografted SCID mouse	Mus musculus	CHEMBL1140130	18800763	2008	J. Med. Chem.
CHEMBL1028931	Inhibition of GSK3-beta phosphorylation in human BT474 cells xenografted SCID mouse at 20 mg/kg, ip after 8 hrs	Mus musculus	CHEMBL1140130	18800763	2008	J. Med. Chem.
CHEMBL1028982	Induction of yawning in rat at 0.01 to 0.1 mg/kg, sc	Rattus norvegicus	CHEMBL1140107	18785726	2008	J. Med. Chem.
CHEMBL1028983	Inhibition of yawning in rat at >0.1 mg/kg, sc	Rattus norvegicus	CHEMBL1140107	18785726	2008	J. Med. Chem.
CHEMBL1028984	Induction of hypothermia in rat assessed as change in body temperature	Rattus norvegicus	CHEMBL1140107	18785726	2008	J. Med. Chem.
CHEMBL1028985	Induction of in yawning in rat after 60 mins	Rattus norvegicus	CHEMBL1140107	18785726	2008	J. Med. Chem.
CHEMBL1028986	Inhibition of pramipexole-induced yawning in rat	Rattus norvegicus	CHEMBL1140107	18785726	2008	J. Med. Chem.
CHEMBL1028987	Inhibition of pramipexole-induced hypothermia in rat	Rattus norvegicus	CHEMBL1140107	18785726	2008	J. Med. Chem.
CHEMBL1028988	Induction of in hypothermia in rat assessed as change in body temperature after 60 mins	Rattus norvegicus	CHEMBL1140107	18785726	2008	J. Med. Chem.
CHEMBL1029033	Immunomodulatory activity in C57BL/6 mouse assessed as lymphopenia at 10 mg/kg, po after 6 hrs by complete blood count analysis	Mus musculus	CHEMBL1149075	19081720	2009	Bioorg. Med. Chem. Lett.
CHEMBL1029034	Immunomodulatory activity in C57BL/6 mouse assessed as lymphopenia at 1 mg/kg, po after 6 hrs by complete blood count analysis	Mus musculus	CHEMBL1149075	19081720	2009	Bioorg. Med. Chem. Lett.
CHEMBL1029043	Immunomodulatory activity in po dosed C57BL/6 mouse assessed as lymphopenia after 6 hrs by complete blood count analysis	Mus musculus	CHEMBL1149075	19081720	2009	Bioorg. Med. Chem. Lett.
CHEMBL1029273	Muscle relaxant activity in rat assessed as reduction in electrically stimulated phrenic nerve-induced diaphragm contraction at 50 ug/ml	Rattus norvegicus	CHEMBL1151368	7288442	1981	J. Nat. Prod.
CHEMBL1029302	Diuretic activity in rat at 125 mg/kg	Rattus norvegicus	CHEMBL1151644	4009182	1985	J. Nat. Prod.
CHEMBL1029303	Antiinflammatory activity against carrageenan-induced hind paw edema in rat at 100 mg/kg	Rattus norvegicus	CHEMBL1151644	4009182	1985	J. Nat. Prod.
CHEMBL1029304	Anticonvulsant activity in mouse	Mus musculus	CHEMBL1151645		1985	J. Nat. Prod.
CHEMBL1029403	Antiinflammatory activity in Wistar rat assessed as inhibition of carrageenan-induced paw odema at 20 mg/kg, po pretreated 30 mins pre-carrageenan challenge measured after 2 hrs	Rattus norvegicus	CHEMBL1158348	18977556	2009	Eur. J. Med. Chem.
CHEMBL1029404	Antiinflammatory activity in po dosed Wistar rat assessed as inhibition of carrageenan-induced paw odema at dose equivalent to 20 mg/kg of ibuprofen pretreated 30 mins pre-carrageenan challenge measured after 3 hrs	Rattus norvegicus	CHEMBL1158348	18977556	2009	Eur. J. Med. Chem.
CHEMBL1029405	Antiinflammatory activity in Wistar rat assessed as inhibition of carrageenan-induced paw odema at 20 mg/kg, po pretreated 30 mins pre-carrageenan challenge measured after 3 hrs	Rattus norvegicus	CHEMBL1158348	18977556	2009	Eur. J. Med. Chem.
CHEMBL1029406	Antiinflammatory activity in po dosed Wistar rat assessed as inhibition of carrageenan-induced paw odema at dose equivalent to 20 mg/kg of ibuprofen pretreated 30 mins pre-carrageenan challenge measured after 4 hrs	Rattus norvegicus	CHEMBL1158348	18977556	2009	Eur. J. Med. Chem.
CHEMBL1029407	Antiinflammatory activity in Wistar rat assessed as inhibition of carrageenan-induced paw odema at 20 mg/kg, po pretreated 30 mins pre-carrageenan challenge measured after 4 hrs	Rattus norvegicus	CHEMBL1158348	18977556	2009	Eur. J. Med. Chem.
CHEMBL1029408	Antiinflammatory activity in po dosed Wistar rat assessed as inhibition of carrageenan-induced paw odema at dose equivalent to 20 mg/kg of ibuprofen pretreated 30 mins pre-carrageenan challenge measured after 8 hrs	Rattus norvegicus	CHEMBL1158348	18977556	2009	Eur. J. Med. Chem.
CHEMBL1029409	Antiinflammatory activity in Wistar rat assessed as inhibition of carrageenan-induced paw odema at 20 mg/kg, po pretreated 30 mins pre-carrageenan challenge measured after 8 hrs	Rattus norvegicus	CHEMBL1158348	18977556	2009	Eur. J. Med. Chem.
CHEMBL1029410	Antiinflammatory activity in po dosed Wistar rat assessed as inhibition of carrageenan-induced paw odema at dose equivalent to 20 mg/kg of ibuprofen pretreated 30 mins pre-carrageenan challenge measured after 12 hrs	Rattus norvegicus	CHEMBL1158348	18977556	2009	Eur. J. Med. Chem.
CHEMBL1029411	Antiinflammatory activity in Wistar rat assessed as inhibition of carrageenan-induced paw odema at 20 mg/kg, po pretreated 30 mins pre-carrageenan challenge measured after 12 hrs	Rattus norvegicus	CHEMBL1158348	18977556	2009	Eur. J. Med. Chem.
CHEMBL1029412	Analgesic activity in po dosed Swiss albino mouse assessed as inhibition of acetic acid-induced writhing response at dose equivalent to 20 mg/kg of ibuprofen pretreated 3 hrs before acetic acid challenge	Mus musculus	CHEMBL1158348	18977556	2009	Eur. J. Med. Chem.
CHEMBL1029413	Analgesic activity in Swiss albino mouse assessed as inhibition of acetic acid-induced writhing response at 20 mg/kg, po pretreated 3 hrs before acetic acid challenge	Mus musculus	CHEMBL1158348	18977556	2009	Eur. J. Med. Chem.
CHEMBL1029422	Antiinflammatory activity in Wistar albino rat assessed as inhibition of carrageenan-induced paw edema volume at 10 mg/kg, po administered 1 hr prior to carrageenan challenge measured after 4 hrs	Rattus norvegicus	CHEMBL1158357	19027198	2009	Eur. J. Med. Chem.
CHEMBL1029423	Antiinflammatory activity in Wistar albino rat assessed as inhibition of carrageenan-induced paw edema volume at 50 mg/kg, po administered 1 hr prior to carrageenan challenge measured after 4 hrs relative to indomethacin	Rattus norvegicus	CHEMBL1158357	19027198	2009	Eur. J. Med. Chem.
CHEMBL1029424	Antiinflammatory activity against carrageenan-induced inflammation in albino rat air pouch model assessed as PGE2 level at 50 mg/kg, po administered 24 hrs before carrageenan challenge measured after 6 hrs	Rattus norvegicus	CHEMBL1158357	19027198	2009	Eur. J. Med. Chem.
CHEMBL1029425	Antiinflammatory activity against carrageenan-induced inflammation in albino rat air pouch model assessed as PGE2 level at 10 mg/kg, po administered 24 hrs before carrageenan challenge measured after 6 hrs	Rattus norvegicus	CHEMBL1158357	19027198	2009	Eur. J. Med. Chem.
CHEMBL1029627	Antiosteoporosis activity against ovariectomized ICR mouse assessed as serum calcium level at 110.3 nmol/kg, po after 30 mins	Mus musculus	CHEMBL1151896	19386502	2009	Bioorg. Med. Chem.
CHEMBL1029628	Antiosteoporosis activity against ovariectomized ICR mouse assessed as serum phosphorous level at 110.3 nmol/kg, po after 30 mins	Mus musculus	CHEMBL1151896	19386502	2009	Bioorg. Med. Chem.
CHEMBL1029629	Antiosteoporosis activity against ovariectomized ICR mouse assessed as serum ALP activity at 110.3 nmol/kg, po after 30 mins	Mus musculus	CHEMBL1151896	19386502	2009	Bioorg. Med. Chem.
CHEMBL1029630	Antiosteoporosis activity against ovariectomized ICR mouse assessed as dry femur weight at 110.3 nmol/kg, po after 30 mins	Mus musculus	CHEMBL1151896	19386502	2009	Bioorg. Med. Chem.
CHEMBL1029631	Antiosteoporosis activity against ovariectomized ICR mouse assessed as femur ash weight at 110.3 nmol/kg, po after 30 mins	Mus musculus	CHEMBL1151896	19386502	2009	Bioorg. Med. Chem.
CHEMBL1029632	Antiosteoporosis activity against ovariectomized ICR mouse assessed as femur length at 110.3 nmol/kg, po after 30 mins	Mus musculus	CHEMBL1151896	19386502	2009	Bioorg. Med. Chem.
CHEMBL1029633	Antiosteoporosis activity against ovariectomized ICR mouse assessed as femur calcium content at 110.3 nmol/kg, po after 30 mins	Mus musculus	CHEMBL1151896	19386502	2009	Bioorg. Med. Chem.
CHEMBL1029634	Antiosteoporosis activity against ovariectomized ICR mouse assessed as femur phosphorous content at 110.3 nmol/kg, po after 30 mins	Mus musculus	CHEMBL1151896	19386502	2009	Bioorg. Med. Chem.
CHEMBL1029635	Antiosteoporosis activity against ovariectomized ICR mouse assessed as mineral content at 110.3 nmol/kg, po after 30 mins	Mus musculus	CHEMBL1151896	19386502	2009	Bioorg. Med. Chem.
CHEMBL1029887	Effect on calcium transport in vitamin D-deficient weanling rat intestine assessed as increase in ratio of serosal to mucosal calcium level at 0.2 ug/kg, ip administered as 7 consecutive daily doses measured 24 hrs after last dose	Rattus norvegicus	CHEMBL1152715	19167893	2009	Bioorg. Med. Chem.
CHEMBL1029888	Effect on calcium transport in vitamin D-deficient weanling rat intestine assessed as increase in ratio of serosal to mucosal calcium level at 0.7 ug/kg, ip administered as 7 consecutive daily doses measured 24 hrs after last dose	Rattus norvegicus	CHEMBL1152715	19167893	2009	Bioorg. Med. Chem.
CHEMBL1029889	Effect on calcium transport in vitamin D-deficient weanling rat intestine assessed as increase in ratio of serosal to mucosal calcium level at 2.1 ug/kg, ip administered as 7 consecutive daily doses measured 24 hrs after last dose	Rattus norvegicus	CHEMBL1152715	19167893	2009	Bioorg. Med. Chem.
CHEMBL1029893	Effect on bone calcium mobilization in vitamin D-deficient weanling rat assessed as increase in serum calcium level at 0.2 ug/kg, ip administered as 7 consecutive daily doses measured 24 hrs after last dose relative to untreated control	Rattus norvegicus	CHEMBL1152715	19167893	2009	Bioorg. Med. Chem.
CHEMBL1029894	Effect on bone calcium mobilization in vitamin D-deficient weanling rat assessed as increase in serum calcium level at 0.7 ug/kg, ip administered as 7 consecutive daily doses measured 24 hrs after last dose relative to untreated control	Rattus norvegicus	CHEMBL1152715	19167893	2009	Bioorg. Med. Chem.
CHEMBL1029895	Effect on bone calcium mobilization in vitamin D-deficient weanling rat assessed as increase in serum calcium level at 2.1 ug/kg, ip administered as 7 consecutive daily doses measured 24 hrs after last dose relative to untreated control	Rattus norvegicus	CHEMBL1152715	19167893	2009	Bioorg. Med. Chem.
CHEMBL1029897	Effect on bone calcium mobilization in vitamin D-deficient weanling rat assessed as increase in serum calcium level at 1.9 ug/kg, ip administered as 7 consecutive daily doses measured 24 hrs after last dose relative to untreated control	Rattus norvegicus	CHEMBL1152715	19167893	2009	Bioorg. Med. Chem.
CHEMBL1029898	Effect on bone calcium mobilization in vitamin D-deficient weanling rat assessed as increase in serum calcium level at 5.7 ug/kg, ip administered as 7 consecutive daily doses measured 24 hrs after last dose relative to untreated control	Rattus norvegicus	CHEMBL1152715	19167893	2009	Bioorg. Med. Chem.
CHEMBL1029899	Effect on bone calcium mobilization in vitamin D-deficient weanling rat assessed as increase in serum calcium level at 22.8 ug/kg, ip administered as 7 consecutive daily doses measured 24 hrs after last dose relative to untreated control	Rattus norvegicus	CHEMBL1152715	19167893	2009	Bioorg. Med. Chem.
CHEMBL1029900	Effect on bone calcium mobilization in vitamin D-deficient weanling rat assessed as increase in serum calcium level at 5.5 ug/kg, ip administered as 7 consecutive daily doses measured 24 hrs after last dose relative to untreated control	Rattus norvegicus	CHEMBL1152715	19167893	2009	Bioorg. Med. Chem.
CHEMBL1029901	Effect on bone calcium mobilization in vitamin D-deficient weanling rat assessed as increase in serum calcium level at 55 ug/kg, ip administered as 7 consecutive daily doses measured 24 hrs after last dose relative to untreated control	Rattus norvegicus	CHEMBL1152715	19167893	2009	Bioorg. Med. Chem.
CHEMBL1029902	Effect on bone calcium mobilization in vitamin D-deficient weanling rat assessed as increase in serum calcium level at 165 ug/kg, ip administered as 7 consecutive daily doses measured 24 hrs after last dose relative to untreated control	Rattus norvegicus	CHEMBL1152715	19167893	2009	Bioorg. Med. Chem.
CHEMBL1029903	Effect on calcium transport in vitamin D-deficient weanling rat intestine assessed as increase in ratio of serosal to mucosal calcium level at 19 ug/kg, ip administered as 7 consecutive daily doses measured 24 hrs after last dose	Rattus norvegicus	CHEMBL1152715	19167893	2009	Bioorg. Med. Chem.
CHEMBL1029904	Effect on calcium transport in vitamin D-deficient weanling rat intestine assessed as increase in ratio of serosal to mucosal calcium level at 5.5 ug/kg, ip administered as 7 consecutive daily doses measured 24 hrs after last dose	Rattus norvegicus	CHEMBL1152715	19167893	2009	Bioorg. Med. Chem.
CHEMBL1029905	Effect on calcium transport in vitamin D-deficient weanling rat intestine assessed as increase in ratio of serosal to mucosal calcium level at 55 ug/kg, ip administered as 7 consecutive daily doses measured 24 hrs after last dose	Rattus norvegicus	CHEMBL1152715	19167893	2009	Bioorg. Med. Chem.
CHEMBL1029906	Effect on calcium transport in vitamin D-deficient weanling rat intestine assessed as increase in ratio of serosal to mucosal calcium level at 165 ug/kg, ip administered as 7 consecutive daily doses measured 24 hrs after last dose	Rattus norvegicus	CHEMBL1152715	19167893	2009	Bioorg. Med. Chem.
CHEMBL1029930	Inhibition of bovine-pancreatic polypeptide-induced food intake in Sprague-Dawley rat at 30 mg/kg, po measured for 2 hrs	Rattus norvegicus	CHEMBL1153322	19243937	2009	Bioorg. Med. Chem. Lett.
CHEMBL1029931	Inhibition of bovine-pancreatic polypeptide-induced food intake in po dosed Sprague-Dawley rat assessed as minimum effective dose measured for 2 hrs	Rattus norvegicus	CHEMBL1153322	19243937	2009	Bioorg. Med. Chem. Lett.
CHEMBL1029954	Antiinflammatory activity in BALB/c mouse assessed as inhibition of zymosan-induced paw edema at 30 mg/kg, po administered 60 mins before zymosan challenge measured after 3 hrs relative to control	Mus musculus	CHEMBL1153325	19243942	2009	Bioorg. Med. Chem. Lett.
CHEMBL1029955	Antiinflammatory activity in BALB/c mouse assessed as inhibition of zymosan-induced paw edema at 100 mg/kg, po administered 60 mins before zymosan challenge measured after 3 hrs relative to control	Mus musculus	CHEMBL1153325	19243942	2009	Bioorg. Med. Chem. Lett.
CHEMBL1030140	Ex vivo receptor occupancy of CRF1 receptor in Sprague-Dawley rat brain at 10 mg/kg, po after 20 mins by autoradiography relative to [125I-tyrosine]sauvagine	Rattus norvegicus	CHEMBL1158467	19552436	2009	J. Med. Chem.
CHEMBL1030141	Ex vivo receptor occupancy of CRF1 receptor in Sprague-Dawley rat brain at 3 mg/kg, po after 20 mins by autoradiography relative to [125I-tyrosine]sauvagine	Rattus norvegicus	CHEMBL1158467	19552436	2009	J. Med. Chem.
CHEMBL1030142	Ex vivo receptor occupancy of CRF1 receptor in Sprague-Dawley rat brain at 1 mg/kg, po after 20 mins by autoradiography relative to [125I-tyrosine]sauvagine	Rattus norvegicus	CHEMBL1158467	19552436	2009	J. Med. Chem.
CHEMBL1030143	Anxiolytic activity in Sprague-Dawley rat at 10 mg/kg, po assessed as decrease in exit latency after 60 mins by defensive withdrawal test relative to control	Rattus norvegicus	CHEMBL1158467	19552436	2009	J. Med. Chem.
CHEMBL1030144	Anxiolytic activity in Sprague-Dawley rat at 3 mg/kg, po assessed as decrease in exit latency after 60 mins by defensive withdrawal test relative to control	Rattus norvegicus	CHEMBL1158467	19552436	2009	J. Med. Chem.
CHEMBL1030145	Anxiolytic activity in Sprague-Dawley rat at 1 mg/kg, po assessed as decrease in exit latency after 60 mins by defensive withdrawal test relative to control	Rattus norvegicus	CHEMBL1158467	19552436	2009	J. Med. Chem.
CHEMBL1030149	Ex vivo receptor occupancy of CRF1 receptor in po dosed Sprague-Dawley rat brain after 20 mins by autoradiography	Rattus norvegicus	CHEMBL1158467	19552436	2009	J. Med. Chem.
CHEMBL1030175	Ex vivo displacement of [125I-Tyro]-sauvagine from CRF1 receptor in Sprague-Dawley rat parietal cortex at 1 mg/kg, po by autoradiography	Rattus norvegicus	CHEMBL1158468	19552437	2009	J. Med. Chem.
CHEMBL1030176	Ex vivo displacement of [125I-Tyro]-sauvagine from CRF1 receptor in Sprague-Dawley rat parietal cortex at 3 mg/kg, po by autoradiography	Rattus norvegicus	CHEMBL1158468	19552437	2009	J. Med. Chem.
CHEMBL1030177	Ex vivo displacement of [125I-Tyro]-sauvagine from CRF1 receptor in Sprague-Dawley rat parietal cortex at 10 mg/kg, po by autoradiography	Rattus norvegicus	CHEMBL1158468	19552437	2009	J. Med. Chem.
CHEMBL1030178	Anxiolytic activity in Sprague-Dawley rat assessed as decrease in latency to exit dark chamber at 1 mg/kg, po after 1 hr by defensive withdrawal test	Rattus norvegicus	CHEMBL1158468	19552437	2009	J. Med. Chem.
CHEMBL1030179	Anxiolytic activity in Sprague-Dawley rat assessed as decrease in latency to exit dark chamber at 3 mg/kg, po after 1 hr by defensive withdrawal test	Rattus norvegicus	CHEMBL1158468	19552437	2009	J. Med. Chem.
CHEMBL1030219	Inhibition of dimethylnitreosamine-induced collagen IA1 mRNA expression in rat liver at 5 mg/kg, po bid	Rattus norvegicus	CHEMBL1158406	19285388	2009	Bioorg. Med. Chem. Lett.
CHEMBL1030220	Inhibition of dimethylnitreosamine-induced collagen IA1 mRNA expression in rat liver at 10 mg/kg, po bid	Rattus norvegicus	CHEMBL1158406	19285388	2009	Bioorg. Med. Chem. Lett.
CHEMBL1030221	Inhibition of dimethylnitreosamine-induced collagen IA1 mRNA expression in rat liver administered orally twice daily	Rattus norvegicus	CHEMBL1158406	19285388	2009	Bioorg. Med. Chem. Lett.
CHEMBL1030231	Effect on motor coordination in CD1 albino mouse assessed as number of falls form rotarod at 30 mg/kg, po administered 60 mins before test measured for 30 seconds after 30 mins of drug infusion by rotarod test	Mus musculus	CHEMBL1158477	19591485	2009	J. Med. Chem.
CHEMBL1030232	Anticonvulsant activity against pentylenetetrazole-induced shock in CD1 albino mouse assessed as absence of shocks at 1 mg/kg, ip preincubated for 30 mins before pentylenetetrazole challenge measured for 30 mins	Mus musculus	CHEMBL1158477	19591485	2009	J. Med. Chem.
CHEMBL1030233	Anticonvulsant activity against pentylenetetrazole-induced shock in CD1 albino mouse assessed as shock latency at 3 mg/kg, po preincubated for 30 mins before pentylenetetrazole challenge measured for 30 mins (RVb=253.1 +/- 13 seconds)	Mus musculus	CHEMBL1158477	19591485	2009	J. Med. Chem.
CHEMBL1030324	Effect on airway obstruction in hMPV infected BALB/c mouse assessed as decrease in enhanced pause treated 24 hrs after viral challenge	Mus musculus	CHEMBL1151460	17967906	2008	Antimicrob. Agents Chemother.
CHEMBL1030325	Effect on pulmonary inflammation in BALB/c mouse lung assessed as change in peribronchiolar inflammation after 5 days by histopathological analysis	Mus musculus	CHEMBL1151460	17967906	2008	Antimicrob. Agents Chemother.
CHEMBL1030326	Effect on pulmonary inflammation in BALB/c mouse lung assessed as change in perivascular inflammation after 5 days by histopathological analysis	Mus musculus	CHEMBL1151460	17967906	2008	Antimicrob. Agents Chemother.
CHEMBL1030327	Effect on pulmonary inflammation in BALB/c mouse lung assessed as change in interstitial inflammation after 5 days by histopathological analysis	Mus musculus	CHEMBL1151460	17967906	2008	Antimicrob. Agents Chemother.
CHEMBL1030344	Analgesic activity in po dosed rat model of joint pain assessed as inhibition of FCA-induced weight bearing capacity administered twice daily for 5 days	Rattus norvegicus	CHEMBL1151820	19191585	2009	J. Med. Chem.
CHEMBL1030345	Antiinflammatory activity in po dosed rat acute inflammatory pain model assessed as inhibition of FCA-induced weight bearing capacity	Rattus norvegicus	CHEMBL1151820	19191585	2009	J. Med. Chem.
CHEMBL1030348	Antinociceptive activity in ip dosed rat Chung model of neuropathic pain	Rattus norvegicus	CHEMBL1151820	19191585	2009	J. Med. Chem.
CHEMBL1030368	Reduction in brain amyloid beta40 level in APP51/16 transgenic mouse expressing human APP at 30 umol/kg, iv administered twice at 2 hrs interval measured after 3 hrs of last dose by MALDI-TOF technique relative to control	Mus musculus	CHEMBL1151821	19195887	2009	Bioorg. Med. Chem. Lett.
CHEMBL1030369	Reduction in brain amyloid beta40 level in APP51/16 transgenic mouse expressing human APP at 30 umol/kg, iv after 5 hrs by MALDI-TOF technique in presence Pgp inhibitor of PSC833 relative to control	Mus musculus	CHEMBL1151821	19195887	2009	Bioorg. Med. Chem. Lett.
CHEMBL1030370	Reduction in brain amyloid beta40 level in APP51/16 transgenic mouse expressing human APP at 300 umol/kg, po after 5 hrs by MALDI-TOF technique in presence of Pgp inhibitor PSC833 relative to control	Mus musculus	CHEMBL1151821	19195887	2009	Bioorg. Med. Chem. Lett.
CHEMBL1030371	Reduction in CSF amyloid beta40 level in APP51/16 transgenic mouse expressing human APP at 30 umol/kg, iv administered twice at 2 hrs interval measured after 3 hrs of last dose by MALDI-TOF technique relative to control	Mus musculus	CHEMBL1151821	19195887	2009	Bioorg. Med. Chem. Lett.
[truncated: 98,513 more rows]
