# Supplementary material for: Classification and analysis of a large collection of in vivo bioassay descriptions
Source: PLoS Comput Biol. 2017 Jul 5;13(7):e1005641. doi: 10.1371/journal.pcbi.1005641 (PMC5517062; doi:10.1371/journal.pcbi.1005641)
Supplement: S2 Dataset — Dataset includes names, identifiers, and ATC codes of compounds tested in individual in vivo bioassays. (XLSX) [file pcbi.1005641.s004.xlsx]

## Sheet: dataset_compounds_tested
assay_chemblid	compound_chembl_id	compound_name	approved_drug	atc_codes
CHEMBL1000077	CHEMBL518124		No
CHEMBL1000078	CHEMBL518124		No
CHEMBL1000079	CHEMBL518124		No
CHEMBL1000080	CHEMBL2	PRAZOSIN	Yes	C02CA01
CHEMBL1000081	CHEMBL518124		No
CHEMBL1000082	CHEMBL193	NIFEDIPINE	Yes	C08CA55;C08CA05
CHEMBL1000083	CHEMBL193	NIFEDIPINE	Yes	C08CA55;C08CA05
CHEMBL1000084	CHEMBL193	NIFEDIPINE	Yes	C08CA55;C08CA05
CHEMBL1000085	CHEMBL193	NIFEDIPINE	Yes	C08CA55;C08CA05
CHEMBL1000086	CHEMBL193	NIFEDIPINE	Yes	C08CA55;C08CA05
CHEMBL1000087	CHEMBL193	NIFEDIPINE	Yes	C08CA55;C08CA05
CHEMBL1000088	CHEMBL193	NIFEDIPINE	Yes	C08CA55;C08CA05
CHEMBL1000089	CHEMBL193	NIFEDIPINE	Yes	C08CA55;C08CA05
CHEMBL1000090	CHEMBL193	NIFEDIPINE	Yes	C08CA55;C08CA05
CHEMBL1000091	CHEMBL193	NIFEDIPINE	Yes	C08CA55;C08CA05
CHEMBL1000092	CHEMBL193	NIFEDIPINE	Yes	C08CA55;C08CA05
CHEMBL1000093	CHEMBL193	NIFEDIPINE	Yes	C08CA55;C08CA05
CHEMBL1000094	CHEMBL193	NIFEDIPINE	Yes	C08CA55;C08CA05
CHEMBL1000095	CHEMBL193	NIFEDIPINE	Yes	C08CA55;C08CA05
CHEMBL1000207	CHEMBL490932		No
CHEMBL1000208	CHEMBL490932		No
CHEMBL1000209	CHEMBL490932		No
CHEMBL1000210	CHEMBL41	FLUOXETINE	Yes	N06AB03
CHEMBL1000211	CHEMBL41	FLUOXETINE	Yes	N06AB03
CHEMBL1000212	CHEMBL490933		No
CHEMBL1000213	CHEMBL490933		No
CHEMBL1000214	CHEMBL490933		No
CHEMBL1000215	CHEMBL445	NORTRIPTYLINE	Yes	N06AA10
CHEMBL1000215	CHEMBL490932		No
CHEMBL1000215	CHEMBL940	GABAPENTIN	Yes	N03AX12
CHEMBL1000216	CHEMBL940	GABAPENTIN	Yes	N03AX12
CHEMBL1000217	CHEMBL490932		No
CHEMBL1000218	CHEMBL490932		No
CHEMBL1000219	CHEMBL490932		No
CHEMBL1000220	CHEMBL490932		No
CHEMBL1000221	CHEMBL940	GABAPENTIN	Yes	N03AX12
CHEMBL1000222	CHEMBL940	GABAPENTIN	Yes	N03AX12
CHEMBL1000223	CHEMBL445	NORTRIPTYLINE	Yes	N06AA10
CHEMBL1000223	CHEMBL490932		No
CHEMBL1000224	CHEMBL940	GABAPENTIN	Yes	N03AX12
CHEMBL1000228	CHEMBL490932		No
CHEMBL1000229	CHEMBL490932		No
CHEMBL1000230	CHEMBL445	NORTRIPTYLINE	Yes	N06AA10
CHEMBL1000231	CHEMBL41	FLUOXETINE	Yes	N06AB03
CHEMBL1000231	CHEMBL445	NORTRIPTYLINE	Yes	N06AA10
CHEMBL1000232	CHEMBL445	NORTRIPTYLINE	Yes	N06AA10
CHEMBL1000250	CHEMBL490932		No
CHEMBL1000251	CHEMBL41	FLUOXETINE	Yes	N06AB03
CHEMBL1000252	CHEMBL41	FLUOXETINE	Yes	N06AB03
CHEMBL1000253	CHEMBL490933		No
CHEMBL1000254	CHEMBL490933		No
CHEMBL1000255	CHEMBL490933		No
CHEMBL1000256	CHEMBL445	NORTRIPTYLINE	Yes	N06AA10
CHEMBL1000257	CHEMBL41	FLUOXETINE	Yes	N06AB03
CHEMBL1000257	CHEMBL445	NORTRIPTYLINE	Yes	N06AA10
CHEMBL1000258	CHEMBL445	NORTRIPTYLINE	Yes	N06AA10
CHEMBL1000260	CHEMBL490932		No
CHEMBL1000261	CHEMBL490932		No
CHEMBL1000262	CHEMBL41	FLUOXETINE	Yes	N06AB03
CHEMBL1000263	CHEMBL41	FLUOXETINE	Yes	N06AB03
CHEMBL1000264	CHEMBL490933		No
CHEMBL1000265	CHEMBL490933		No
CHEMBL1000353	CHEMBL144804		No
CHEMBL1000353	CHEMBL453715		No
CHEMBL1000353	CHEMBL453887		No
CHEMBL1000353	CHEMBL454729		No
CHEMBL1000353	CHEMBL455267		No
CHEMBL1000353	CHEMBL486811		No
CHEMBL1000353	CHEMBL486865		No
CHEMBL1000353	CHEMBL488895		No
CHEMBL1000353	CHEMBL488896		No
CHEMBL1000353	CHEMBL505811		No
CHEMBL1000353	CHEMBL70927	DEFERIPRONE	Yes	V03AC02
CHEMBL1000353	CHEMBL72457		No
CHEMBL1000355	CHEMBL144804		No
CHEMBL1000355	CHEMBL453715		No
CHEMBL1000355	CHEMBL453887		No
CHEMBL1000355	CHEMBL454729		No
CHEMBL1000355	CHEMBL455267		No
CHEMBL1000355	CHEMBL486811		No
CHEMBL1000355	CHEMBL486865		No
CHEMBL1000355	CHEMBL488895		No
CHEMBL1000355	CHEMBL488896		No
CHEMBL1000355	CHEMBL505811		No
CHEMBL1000355	CHEMBL70927	DEFERIPRONE	Yes	V03AC02
CHEMBL1000355	CHEMBL72457		No
CHEMBL1000404	CHEMBL511115	CILOMILAST	No
CHEMBL1000427	CHEMBL453855		No
CHEMBL1000433	CHEMBL74078		No
CHEMBL1000434	CHEMBL74078		No
CHEMBL1000435	CHEMBL74078		No
CHEMBL1000452	CHEMBL491762		No
CHEMBL1000452	CHEMBL508770		No
CHEMBL1000576	CHEMBL384467	DEXAMETHASONE	Yes	S02BA06;C05AA09;A01AC02;D10AA03;D07AB19;D07XB05;H02AB02;R01AD03;R01AD53;S01BA01;S01CB01;S03BA01
CHEMBL1000576	CHEMBL453720		No
CHEMBL1000576	CHEMBL468733		No
CHEMBL1000576	CHEMBL512607		No
CHEMBL1000576	CHEMBL513863		No
CHEMBL1000577	CHEMBL384467	DEXAMETHASONE	Yes	S02BA06;C05AA09;A01AC02;D10AA03;D07AB19;D07XB05;H02AB02;R01AD03;R01AD53;S01BA01;S01CB01;S03BA01
CHEMBL1000577	CHEMBL453720		No
CHEMBL1000577	CHEMBL468733		No
CHEMBL1000577	CHEMBL512607		No
CHEMBL1000577	CHEMBL513863		No
CHEMBL1000578	CHEMBL468733		No
CHEMBL1000578	CHEMBL513863		No
CHEMBL1000579	CHEMBL513863		No
CHEMBL1000580	CHEMBL513863		No
CHEMBL1000581	CHEMBL513863		No
CHEMBL1000582	CHEMBL513863		No
CHEMBL1000583	CHEMBL513863		No
CHEMBL1000584	CHEMBL513863		No
CHEMBL1000585	CHEMBL513863		No
CHEMBL1000586	CHEMBL513863		No
CHEMBL1000587	CHEMBL513863		No
CHEMBL1000588	CHEMBL513863		No
CHEMBL1000589	CHEMBL513863		No
CHEMBL1000590	CHEMBL513863		No
CHEMBL1000591	CHEMBL513863		No
CHEMBL1000592	CHEMBL513863		No
CHEMBL1000593	CHEMBL513863		No
CHEMBL1000594	CHEMBL384467	DEXAMETHASONE	Yes	S02BA06;C05AA09;A01AC02;D10AA03;D07AB19;D07XB05;H02AB02;R01AD03;R01AD53;S01BA01;S01CB01;S03BA01
CHEMBL1000594	CHEMBL453720		No
CHEMBL1000594	CHEMBL468733		No
CHEMBL1000594	CHEMBL512607		No
CHEMBL1000594	CHEMBL513863		No
CHEMBL1000595	CHEMBL384467	DEXAMETHASONE	Yes	S02BA06;C05AA09;A01AC02;D10AA03;D07AB19;D07XB05;H02AB02;R01AD03;R01AD53;S01BA01;S01CB01;S03BA01
CHEMBL1000595	CHEMBL453720		No
CHEMBL1000595	CHEMBL468733		No
CHEMBL1000595	CHEMBL512607		No
CHEMBL1000595	CHEMBL513863		No
CHEMBL1000596	CHEMBL468733		No
CHEMBL1000597	CHEMBL468733		No
CHEMBL1000598	CHEMBL468733		No
CHEMBL1000673	CHEMBL135	ESTRADIOL	Yes	G03CA03;G03CA53
CHEMBL1000673	CHEMBL243349		No
CHEMBL1000673	CHEMBL243564		No
CHEMBL1000673	CHEMBL389133		No
CHEMBL1000673	CHEMBL445539		No
CHEMBL1000673	CHEMBL450040		No
CHEMBL1000673	CHEMBL455077		No
CHEMBL1000673	CHEMBL469823		No
CHEMBL1000673	CHEMBL494677		No
CHEMBL1000673	CHEMBL499152		No
CHEMBL1000673	CHEMBL499235		No
CHEMBL1000673	CHEMBL501234		No
CHEMBL1000673	CHEMBL503262		No
CHEMBL1000673	CHEMBL506582		No
CHEMBL1000673	CHEMBL508714		No
CHEMBL1000673	CHEMBL509103		No
CHEMBL1000674	CHEMBL135	ESTRADIOL	Yes	G03CA03;G03CA53
CHEMBL1000674	CHEMBL243349		No
CHEMBL1000674	CHEMBL243564		No
CHEMBL1000674	CHEMBL389133		No
CHEMBL1000674	CHEMBL445539		No
CHEMBL1000674	CHEMBL450040		No
CHEMBL1000674	CHEMBL455077		No
CHEMBL1000674	CHEMBL469823		No
CHEMBL1000674	CHEMBL494677		No
CHEMBL1000674	CHEMBL499152		No
CHEMBL1000674	CHEMBL499235		No
CHEMBL1000674	CHEMBL501234		No
CHEMBL1000674	CHEMBL503262		No
CHEMBL1000674	CHEMBL506582		No
CHEMBL1000674	CHEMBL508714		No
CHEMBL1000674	CHEMBL509103		No
CHEMBL1000675	CHEMBL135	ESTRADIOL	Yes	G03CA03;G03CA53
CHEMBL1000675	CHEMBL243349		No
CHEMBL1000675	CHEMBL243564		No
CHEMBL1000675	CHEMBL389133		No
CHEMBL1000675	CHEMBL445539		No
CHEMBL1000675	CHEMBL450040		No
CHEMBL1000675	CHEMBL455077		No
CHEMBL1000675	CHEMBL469823		No
CHEMBL1000675	CHEMBL494677		No
CHEMBL1000675	CHEMBL499152		No
CHEMBL1000675	CHEMBL499235		No
CHEMBL1000675	CHEMBL501234		No
CHEMBL1000675	CHEMBL503262		No
CHEMBL1000675	CHEMBL506582		No
CHEMBL1000675	CHEMBL508714		No
CHEMBL1000675	CHEMBL509103		No
CHEMBL1000676	CHEMBL135	ESTRADIOL	Yes	G03CA03;G03CA53
CHEMBL1000676	CHEMBL243349		No
CHEMBL1000676	CHEMBL243564		No
CHEMBL1000676	CHEMBL389133		No
CHEMBL1000676	CHEMBL445539		No
CHEMBL1000676	CHEMBL450040		No
CHEMBL1000676	CHEMBL455077		No
CHEMBL1000676	CHEMBL469823		No
CHEMBL1000676	CHEMBL494677		No
CHEMBL1000676	CHEMBL499152		No
CHEMBL1000676	CHEMBL499235		No
CHEMBL1000676	CHEMBL501234		No
CHEMBL1000676	CHEMBL503262		No
CHEMBL1000676	CHEMBL506582		No
CHEMBL1000676	CHEMBL508714		No
CHEMBL1000676	CHEMBL509103		No
CHEMBL1000677	CHEMBL135	ESTRADIOL	Yes	G03CA03;G03CA53
CHEMBL1000677	CHEMBL243349		No
CHEMBL1000677	CHEMBL243564		No
CHEMBL1000677	CHEMBL389133		No
CHEMBL1000677	CHEMBL445539		No
CHEMBL1000677	CHEMBL450040		No
CHEMBL1000677	CHEMBL455077		No
CHEMBL1000677	CHEMBL469823		No
CHEMBL1000677	CHEMBL494677		No
CHEMBL1000677	CHEMBL499152		No
CHEMBL1000677	CHEMBL499235		No
CHEMBL1000677	CHEMBL501234		No
CHEMBL1000677	CHEMBL503262		No
CHEMBL1000677	CHEMBL506582		No
CHEMBL1000677	CHEMBL508714		No
CHEMBL1000677	CHEMBL509103		No
CHEMBL1000678	CHEMBL135	ESTRADIOL	Yes	G03CA03;G03CA53
CHEMBL1000678	CHEMBL243349		No
CHEMBL1000678	CHEMBL243564		No
CHEMBL1000678	CHEMBL389133		No
CHEMBL1000678	CHEMBL445539		No
CHEMBL1000678	CHEMBL450040		No
CHEMBL1000678	CHEMBL455077		No
CHEMBL1000678	CHEMBL469823		No
CHEMBL1000678	CHEMBL494677		No
CHEMBL1000678	CHEMBL499152		No
CHEMBL1000678	CHEMBL499235		No
CHEMBL1000678	CHEMBL501234		No
CHEMBL1000678	CHEMBL503262		No
CHEMBL1000678	CHEMBL506582		No
CHEMBL1000678	CHEMBL508714		No
CHEMBL1000678	CHEMBL509103		No
CHEMBL1000679	CHEMBL135	ESTRADIOL	Yes	G03CA03;G03CA53
CHEMBL1000679	CHEMBL243349		No
CHEMBL1000679	CHEMBL243564		No
CHEMBL1000679	CHEMBL389133		No
CHEMBL1000679	CHEMBL445539		No
CHEMBL1000679	CHEMBL450040		No
CHEMBL1000679	CHEMBL455077		No
CHEMBL1000679	CHEMBL469823		No
CHEMBL1000679	CHEMBL494677		No
CHEMBL1000679	CHEMBL499152		No
CHEMBL1000679	CHEMBL499235		No
CHEMBL1000679	CHEMBL501234		No
CHEMBL1000679	CHEMBL503262		No
CHEMBL1000679	CHEMBL506582		No
CHEMBL1000679	CHEMBL508714		No
CHEMBL1000679	CHEMBL509103		No
CHEMBL1000680	CHEMBL135	ESTRADIOL	Yes	G03CA03;G03CA53
CHEMBL1000680	CHEMBL243349		No
CHEMBL1000680	CHEMBL243564		No
CHEMBL1000680	CHEMBL389133		No
CHEMBL1000680	CHEMBL445539		No
CHEMBL1000680	CHEMBL450040		No
CHEMBL1000680	CHEMBL455077		No
CHEMBL1000680	CHEMBL469823		No
CHEMBL1000680	CHEMBL494677		No
CHEMBL1000680	CHEMBL499152		No
CHEMBL1000680	CHEMBL499235		No
CHEMBL1000680	CHEMBL501234		No
CHEMBL1000680	CHEMBL503262		No
CHEMBL1000680	CHEMBL506582		No
CHEMBL1000680	CHEMBL508714		No
CHEMBL1000680	CHEMBL509103		No
CHEMBL1000688	CHEMBL478855		No
CHEMBL1000689	CHEMBL478855		No
CHEMBL1000690	CHEMBL478855		No
CHEMBL1000691	CHEMBL499235		No
CHEMBL1000876	CHEMBL455295	NARIZOSIDE	No
CHEMBL1000876	CHEMBL504196	ODOROSIDE H	No
CHEMBL1000940	CHEMBL453212		No
CHEMBL1000941	CHEMBL453212		No
CHEMBL1000942	CHEMBL453212		No
CHEMBL1000943	CHEMBL453212		No
CHEMBL1000944	CHEMBL453212		No
CHEMBL1001070	CHEMBL520673		No
CHEMBL1001071	CHEMBL520673		No
CHEMBL1001072	CHEMBL520673		No
CHEMBL1001073	CHEMBL1330	MORPHINE-6-GLUCURONIDE	No
CHEMBL1001073	CHEMBL520673		No
CHEMBL1001073	CHEMBL70	MORPHINE	Yes	A07DA52;N02AA01;N02AA51
CHEMBL1001074	CHEMBL520673		No
CHEMBL1001080	CHEMBL520673		No
CHEMBL1001081	CHEMBL520673		No
CHEMBL1001368	CHEMBL469202		No
CHEMBL1001368	CHEMBL512440		No
CHEMBL1001392	CHEMBL1239	BENZYL BENZOATE	Yes	P03AX01
CHEMBL1001491	CHEMBL468733		No
CHEMBL1001492	CHEMBL468733		No
CHEMBL1001493	CHEMBL468733		No
CHEMBL1001494	CHEMBL468733		No
CHEMBL1001525	CHEMBL496189		No
CHEMBL1001526	CHEMBL496189		No
CHEMBL1001527	CHEMBL496189		No
CHEMBL1001531	CHEMBL496189		No
CHEMBL1001532	CHEMBL496189		No
CHEMBL1001585	CHEMBL483785		No
CHEMBL1001585	CHEMBL484979		No
CHEMBL1001585	CHEMBL484980		No
CHEMBL1001585	CHEMBL490272		No
CHEMBL1001585	CHEMBL505765		No
CHEMBL1001585	CHEMBL520644		No
CHEMBL1001585	CHEMBL521496		No
CHEMBL1001586	CHEMBL483785		No
CHEMBL1001586	CHEMBL484979		No
CHEMBL1001586	CHEMBL484980		No
CHEMBL1001586	CHEMBL490272		No
CHEMBL1001586	CHEMBL505765		No
CHEMBL1001586	CHEMBL520644		No
CHEMBL1001586	CHEMBL521496		No
CHEMBL1001587	CHEMBL483785		No
CHEMBL1001587	CHEMBL484979		No
CHEMBL1001587	CHEMBL484980		No
CHEMBL1001587	CHEMBL490272		No
CHEMBL1001587	CHEMBL505765		No
CHEMBL1001587	CHEMBL520644		No
CHEMBL1001587	CHEMBL521496		No
CHEMBL1001588	CHEMBL483785		No
CHEMBL1001588	CHEMBL484979		No
CHEMBL1001588	CHEMBL484980		No
CHEMBL1001588	CHEMBL490272		No
CHEMBL1001588	CHEMBL505765		No
CHEMBL1001588	CHEMBL520644		No
CHEMBL1001588	CHEMBL521496		No
CHEMBL1001589	CHEMBL483785		No
CHEMBL1001589	CHEMBL484979		No
CHEMBL1001589	CHEMBL484980		No
CHEMBL1001589	CHEMBL490272		No
CHEMBL1001589	CHEMBL520644		No
CHEMBL1001589	CHEMBL521496		No
CHEMBL1001590	CHEMBL483785		No
CHEMBL1001590	CHEMBL484979		No
CHEMBL1001590	CHEMBL484980		No
CHEMBL1001590	CHEMBL490272		No
CHEMBL1001590	CHEMBL520644		No
CHEMBL1001590	CHEMBL521496		No
CHEMBL1001591	CHEMBL483785		No
CHEMBL1001591	CHEMBL484979		No
CHEMBL1001591	CHEMBL484980		No
CHEMBL1001591	CHEMBL490272		No
CHEMBL1001591	CHEMBL520644		No
CHEMBL1001591	CHEMBL521496		No
CHEMBL1001592	CHEMBL483785		No
CHEMBL1001592	CHEMBL484979		No
CHEMBL1001592	CHEMBL484980		No
CHEMBL1001592	CHEMBL490272		No
CHEMBL1001592	CHEMBL520644		No
CHEMBL1001592	CHEMBL521496		No
CHEMBL1001593	CHEMBL483785		No
CHEMBL1001593	CHEMBL484979		No
CHEMBL1001593	CHEMBL484980		No
CHEMBL1001593	CHEMBL490272		No
CHEMBL1001593	CHEMBL520644		No
CHEMBL1001593	CHEMBL521496		No
CHEMBL1001594	CHEMBL483785		No
CHEMBL1001594	CHEMBL484979		No
CHEMBL1001594	CHEMBL484980		No
CHEMBL1001594	CHEMBL490272		No
CHEMBL1001594	CHEMBL520644		No
CHEMBL1001594	CHEMBL521496		No
CHEMBL1001810	CHEMBL565	CLOFIBRATE	Yes	C10AB01
CHEMBL1001811	CHEMBL565	CLOFIBRATE	Yes	C10AB01
CHEMBL1001812	CHEMBL565	CLOFIBRATE	Yes	C10AB01
CHEMBL1001813	CHEMBL565	CLOFIBRATE	Yes	C10AB01
CHEMBL1001814	CHEMBL565	CLOFIBRATE	Yes	C10AB01
CHEMBL1002065	CHEMBL470164		No
CHEMBL1002068	CHEMBL470164		No
CHEMBL1002079	CHEMBL384467	DEXAMETHASONE	Yes	S02BA06;C05AA09;A01AC02;D10AA03;D07AB19;D07XB05;H02AB02;R01AD03;R01AD53;S01BA01;S01CB01;S03BA01
CHEMBL1002079	CHEMBL484785		No
CHEMBL1002079	CHEMBL485359		No
CHEMBL1002079	CHEMBL63	ROLIPRAM	No
CHEMBL1002080	CHEMBL63	ROLIPRAM	No
CHEMBL1002100	CHEMBL483750		No
CHEMBL1002100	CHEMBL484956		No
CHEMBL1002100	CHEMBL8759	EGLUMETAD	No
CHEMBL1002101	CHEMBL483751		No
CHEMBL1002119	CHEMBL1221986	WITHAFERIN A	No
CHEMBL1002119	CHEMBL384467	DEXAMETHASONE	Yes	S02BA06;C05AA09;A01AC02;D10AA03;D07AB19;D07XB05;H02AB02;R01AD03;R01AD53;S01BA01;S01CB01;S03BA01
CHEMBL1002120	CHEMBL1221986	WITHAFERIN A	No
CHEMBL1002120	CHEMBL384467	DEXAMETHASONE	Yes	S02BA06;C05AA09;A01AC02;D10AA03;D07AB19;D07XB05;H02AB02;R01AD03;R01AD53;S01BA01;S01CB01;S03BA01
CHEMBL1002136	CHEMBL482796		No
CHEMBL1002136	CHEMBL519495		No
CHEMBL1002137	CHEMBL482796		No
CHEMBL1002137	CHEMBL519495		No
CHEMBL1002138	CHEMBL482796		No
CHEMBL1002138	CHEMBL519495		No
CHEMBL1002140	CHEMBL482796		No
CHEMBL1002140	CHEMBL519495		No
CHEMBL1002141	CHEMBL489545		No
CHEMBL1002141	CHEMBL489546		No
CHEMBL1002191	CHEMBL456145		No
CHEMBL1002191	CHEMBL573	NIACIN	Yes	C04AC01;C10AD02;C10AD52
CHEMBL1002192	CHEMBL573	NIACIN	Yes	C04AC01;C10AD02;C10AD52
CHEMBL1002193	CHEMBL456145		No
CHEMBL1002198	CHEMBL456145		No
CHEMBL1002200	CHEMBL128604		No
CHEMBL1002201	CHEMBL456145		No
CHEMBL1002202	CHEMBL456145		No
CHEMBL1002256	CHEMBL500678		No
CHEMBL1002256	CHEMBL500938		No
CHEMBL1002257	CHEMBL131	PREDNISOLONE	Yes	S02BA03;C05AA04;A07EA01;A01AC54;D07AA03;H02AB06;D07XA02;R01AD02;R01AD52;S01BA04;S01CB02;S03BA02
CHEMBL1002268	CHEMBL131	PREDNISOLONE	Yes	S02BA03;C05AA04;A07EA01;A01AC54;D07AA03;H02AB06;D07XA02;R01AD02;R01AD52;S01BA04;S01CB02;S03BA02
CHEMBL1002268	CHEMBL500678		No
CHEMBL1002269	CHEMBL131	PREDNISOLONE	Yes	S02BA03;C05AA04;A07EA01;A01AC54;D07AA03;H02AB06;D07XA02;R01AD02;R01AD52;S01BA04;S01CB02;S03BA02
CHEMBL1002270	CHEMBL131	PREDNISOLONE	Yes	S02BA03;C05AA04;A07EA01;A01AC54;D07AA03;H02AB06;D07XA02;R01AD02;R01AD52;S01BA04;S01CB02;S03BA02
CHEMBL1002271	CHEMBL131	PREDNISOLONE	Yes	S02BA03;C05AA04;A07EA01;A01AC54;D07AA03;H02AB06;D07XA02;R01AD02;R01AD52;S01BA04;S01CB02;S03BA02
CHEMBL1002272	CHEMBL500678		No
CHEMBL1002272	CHEMBL500938		No
CHEMBL1002273	CHEMBL500678		No
CHEMBL1002273	CHEMBL500938		No
CHEMBL1002274	CHEMBL500678		No
CHEMBL1002274	CHEMBL500938		No
CHEMBL1002275	CHEMBL131	PREDNISOLONE	Yes	S02BA03;C05AA04;A07EA01;A01AC54;D07AA03;H02AB06;D07XA02;R01AD02;R01AD52;S01BA04;S01CB02;S03BA02
CHEMBL1002276	CHEMBL131	PREDNISOLONE	Yes	S02BA03;C05AA04;A07EA01;A01AC54;D07AA03;H02AB06;D07XA02;R01AD02;R01AD52;S01BA04;S01CB02;S03BA02
CHEMBL1002277	CHEMBL131	PREDNISOLONE	Yes	S02BA03;C05AA04;A07EA01;A01AC54;D07AA03;H02AB06;D07XA02;R01AD02;R01AD52;S01BA04;S01CB02;S03BA02
CHEMBL1002278	CHEMBL500678		No
CHEMBL1002278	CHEMBL500938		No
CHEMBL1002279	CHEMBL500678		No
CHEMBL1002279	CHEMBL500938		No
CHEMBL1002280	CHEMBL500678		No
CHEMBL1002280	CHEMBL500938		No
CHEMBL1002281	CHEMBL131	PREDNISOLONE	Yes	S02BA03;C05AA04;A07EA01;A01AC54;D07AA03;H02AB06;D07XA02;R01AD02;R01AD52;S01BA04;S01CB02;S03BA02
CHEMBL1002282	CHEMBL131	PREDNISOLONE	Yes	S02BA03;C05AA04;A07EA01;A01AC54;D07AA03;H02AB06;D07XA02;R01AD02;R01AD52;S01BA04;S01CB02;S03BA02
CHEMBL1002283	CHEMBL131	PREDNISOLONE	Yes	S02BA03;C05AA04;A07EA01;A01AC54;D07AA03;H02AB06;D07XA02;R01AD02;R01AD52;S01BA04;S01CB02;S03BA02
CHEMBL1002284	CHEMBL500678		No
CHEMBL1002284	CHEMBL500938		No
CHEMBL1002285	CHEMBL500678		No
CHEMBL1002285	CHEMBL500938		No
CHEMBL1002426	CHEMBL112	ACETAMINOPHEN	Yes	N02BE01;N02BE51;N02BE71
CHEMBL1002427	CHEMBL488785		No
CHEMBL1002428	CHEMBL518992		No
CHEMBL1002429	CHEMBL475114		No
CHEMBL1002430	CHEMBL472685		No
CHEMBL1002431	CHEMBL112	ACETAMINOPHEN	Yes	N02BE01;N02BE51;N02BE71
CHEMBL1002466	CHEMBL483785		No
CHEMBL1002466	CHEMBL484979		No
CHEMBL1002466	CHEMBL484980		No
CHEMBL1002466	CHEMBL490272		No
CHEMBL1002466	CHEMBL520644		No
CHEMBL1002466	CHEMBL521496		No
CHEMBL1002467	CHEMBL483785		No
CHEMBL1002467	CHEMBL484979		No
CHEMBL1002467	CHEMBL484980		No
CHEMBL1002467	CHEMBL490272		No
CHEMBL1002467	CHEMBL520644		No
CHEMBL1002467	CHEMBL521496		No
CHEMBL1002468	CHEMBL537403		No
CHEMBL1002469	CHEMBL537403		No
CHEMBL1002470	CHEMBL537403		No
CHEMBL1002471	CHEMBL537403		No
CHEMBL1002472	CHEMBL483785		No
CHEMBL1002472	CHEMBL484979		No
CHEMBL1002472	CHEMBL520644		No
CHEMBL1002472	CHEMBL521496		No
CHEMBL1002473	CHEMBL483785		No
CHEMBL1002473	CHEMBL484979		No
CHEMBL1002473	CHEMBL520644		No
CHEMBL1002473	CHEMBL521496		No
CHEMBL1002474	CHEMBL484980		No
CHEMBL1002475	CHEMBL484980		No
CHEMBL1002476	CHEMBL505765		No
CHEMBL1002477	CHEMBL505765		No
CHEMBL1002478	CHEMBL490272		No
CHEMBL1002479	CHEMBL483785		No
CHEMBL1002479	CHEMBL484980		No
CHEMBL1002480	CHEMBL483785		No
CHEMBL1002480	CHEMBL520644		No
CHEMBL1002480	CHEMBL521496		No
CHEMBL1002481	CHEMBL505765		No
CHEMBL1002482	CHEMBL505765		No
CHEMBL1002483	CHEMBL484980		No
CHEMBL1002483	CHEMBL521496		No
CHEMBL1002484	CHEMBL521496		No
CHEMBL1002485	CHEMBL484980		No
CHEMBL1002485	CHEMBL520644		No
CHEMBL1002486	CHEMBL521496		No
CHEMBL1002487	CHEMBL484980		No
CHEMBL1002487	CHEMBL520644		No
CHEMBL1002488	CHEMBL484980		No
CHEMBL1002488	CHEMBL521496		No
CHEMBL1002489	CHEMBL520644		No
CHEMBL1002863	CHEMBL450385		No
CHEMBL1002864	CHEMBL1034	DICLOFENAC SODIUM	Yes
CHEMBL1002894	CHEMBL497999		No
CHEMBL1002895	CHEMBL497999		No
CHEMBL1002936	CHEMBL482408		No
CHEMBL1002937	CHEMBL303697	LIGUSTRAZINE	No
CHEMBL1002938	CHEMBL303697	LIGUSTRAZINE	No
CHEMBL1002939	CHEMBL482408		No
CHEMBL1002940	CHEMBL303697	LIGUSTRAZINE	No
CHEMBL1002941	CHEMBL13210		No
CHEMBL1002942	CHEMBL290916	EDARAVONE	No
CHEMBL1002994	CHEMBL111	RIMONABANT	No	A08AX01
CHEMBL1002994	CHEMBL412262	IBIPINABANT	No
CHEMBL1002994	CHEMBL484952		No
CHEMBL1002994	CHEMBL485177		No
CHEMBL1002994	CHEMBL485181		No
CHEMBL1002994	CHEMBL520349		No
CHEMBL1002995	CHEMBL111	RIMONABANT	No	A08AX01
CHEMBL1002995	CHEMBL412262	IBIPINABANT	No
CHEMBL1002995	CHEMBL484952		No
CHEMBL1002995	CHEMBL485177		No
CHEMBL1002995	CHEMBL485181		No
CHEMBL1002995	CHEMBL520349		No
CHEMBL1002996	CHEMBL111	RIMONABANT	No	A08AX01
CHEMBL1002996	CHEMBL412262	IBIPINABANT	No
CHEMBL1002996	CHEMBL484952		No
CHEMBL1002996	CHEMBL485177		No
CHEMBL1002996	CHEMBL485181		No
CHEMBL1002996	CHEMBL520349		No
CHEMBL1002997	CHEMBL484952		No
CHEMBL1002997	CHEMBL520349		No
CHEMBL1003116	CHEMBL442577		No
CHEMBL1003116	CHEMBL450263		No
CHEMBL1003117	CHEMBL442577		No
CHEMBL1003117	CHEMBL450263		No
CHEMBL1003118	CHEMBL500678		No
CHEMBL1003118	CHEMBL500938		No
CHEMBL1003119	CHEMBL131	PREDNISOLONE	Yes	S02BA03;C05AA04;A07EA01;A01AC54;D07AA03;H02AB06;D07XA02;R01AD02;R01AD52;S01BA04;S01CB02;S03BA02
CHEMBL1003120	CHEMBL131	PREDNISOLONE	Yes	S02BA03;C05AA04;A07EA01;A01AC54;D07AA03;H02AB06;D07XA02;R01AD02;R01AD52;S01BA04;S01CB02;S03BA02
CHEMBL1003121	CHEMBL131	PREDNISOLONE	Yes	S02BA03;C05AA04;A07EA01;A01AC54;D07AA03;H02AB06;D07XA02;R01AD02;R01AD52;S01BA04;S01CB02;S03BA02
CHEMBL1003122	CHEMBL500678		No
CHEMBL1003122	CHEMBL500938		No
CHEMBL1003123	CHEMBL500678		No
CHEMBL1003123	CHEMBL500938		No
CHEMBL1003124	CHEMBL500678		No
CHEMBL1003124	CHEMBL500938		No
CHEMBL1003125	CHEMBL131	PREDNISOLONE	Yes	S02BA03;C05AA04;A07EA01;A01AC54;D07AA03;H02AB06;D07XA02;R01AD02;R01AD52;S01BA04;S01CB02;S03BA02
CHEMBL1003126	CHEMBL131	PREDNISOLONE	Yes	S02BA03;C05AA04;A07EA01;A01AC54;D07AA03;H02AB06;D07XA02;R01AD02;R01AD52;S01BA04;S01CB02;S03BA02
CHEMBL1003127	CHEMBL131	PREDNISOLONE	Yes	S02BA03;C05AA04;A07EA01;A01AC54;D07AA03;H02AB06;D07XA02;R01AD02;R01AD52;S01BA04;S01CB02;S03BA02
CHEMBL1003128	CHEMBL500678		No
CHEMBL1003128	CHEMBL500938		No
CHEMBL1003129	CHEMBL500678		No
CHEMBL1003129	CHEMBL500938		No
CHEMBL1003130	CHEMBL500678		No
CHEMBL1003130	CHEMBL500938		No
CHEMBL1003131	CHEMBL131	PREDNISOLONE	Yes	S02BA03;C05AA04;A07EA01;A01AC54;D07AA03;H02AB06;D07XA02;R01AD02;R01AD52;S01BA04;S01CB02;S03BA02
CHEMBL1003132	CHEMBL131	PREDNISOLONE	Yes	S02BA03;C05AA04;A07EA01;A01AC54;D07AA03;H02AB06;D07XA02;R01AD02;R01AD52;S01BA04;S01CB02;S03BA02
CHEMBL1003133	CHEMBL500938		No
CHEMBL1003134	CHEMBL500938		No
CHEMBL1003135	CHEMBL500938		No
CHEMBL1003136	CHEMBL500938		No
CHEMBL1003137	CHEMBL500678		No
CHEMBL1003138	CHEMBL500678		No
CHEMBL1003140	CHEMBL500678		No
CHEMBL1003142	CHEMBL500678		No
CHEMBL1003142	CHEMBL500938		No
CHEMBL1003143	CHEMBL500678		No
CHEMBL1003143	CHEMBL500938		No
CHEMBL1003151	CHEMBL460986		No
CHEMBL1003152	CHEMBL460986		No
CHEMBL1003153	CHEMBL460986		No
CHEMBL1003154	CHEMBL111	RIMONABANT	No	A08AX01
CHEMBL1003192	CHEMBL483019		No
CHEMBL1003502	CHEMBL455295	NARIZOSIDE	No
CHEMBL1003502	CHEMBL504196	ODOROSIDE H	No
CHEMBL1003502	CHEMBL510771	NERITALOSIDE	No
CHEMBL1003503	CHEMBL455295	NARIZOSIDE	No
CHEMBL1003504	CHEMBL455295	NARIZOSIDE	No
CHEMBL1003505	CHEMBL455295	NARIZOSIDE	No
CHEMBL1003505	CHEMBL504196	ODOROSIDE H	No
CHEMBL1003505	CHEMBL510771	NERITALOSIDE	No
CHEMBL1003506	CHEMBL510771	NERITALOSIDE	No
CHEMBL1003507	CHEMBL510771	NERITALOSIDE	No
CHEMBL1003508	CHEMBL510771	NERITALOSIDE	No
CHEMBL1003509	CHEMBL510771	NERITALOSIDE	No
CHEMBL1003510	CHEMBL510771	NERITALOSIDE	No
CHEMBL1003511	CHEMBL510771	NERITALOSIDE	No
CHEMBL1003512	CHEMBL504196	ODOROSIDE H	No
CHEMBL1003513	CHEMBL504196	ODOROSIDE H	No
CHEMBL1003514	CHEMBL504196	ODOROSIDE H	No
CHEMBL1003535	CHEMBL512396	CARPUSIN	No
CHEMBL1003535	CHEMBL83527	PTEROSTILBENE	No
CHEMBL1003536	CHEMBL464746	PTEROSUPIN	No
CHEMBL1003537	CHEMBL464746	PTEROSUPIN	No
CHEMBL1003537	CHEMBL512396	CARPUSIN	No
CHEMBL1003537	CHEMBL83527	PTEROSTILBENE	No
CHEMBL1003538	CHEMBL1431	METFORMIN	Yes	A10BA02
CHEMBL1003539	CHEMBL464746	PTEROSUPIN	No
CHEMBL1003539	CHEMBL512396	CARPUSIN	No
CHEMBL1003539	CHEMBL83527	PTEROSTILBENE	No
CHEMBL1003552	CHEMBL101	PHENYLBUTAZONE	Yes	M02AA01;M01AA01
CHEMBL1003553	CHEMBL77552	CENTAUREIDIN	No
CHEMBL1003554	CHEMBL464591		No
CHEMBL1003555	CHEMBL101	PHENYLBUTAZONE	Yes	M02AA01;M01AA01
CHEMBL1003556	CHEMBL77552	CENTAUREIDIN	No
CHEMBL1003557	CHEMBL464591		No
CHEMBL1003558	CHEMBL464591		No
CHEMBL1003593	CHEMBL606053	ASIMICIN	No
CHEMBL1003620	CHEMBL489100		No
CHEMBL1003633	CHEMBL472741		No
CHEMBL1003634	CHEMBL474140		No
CHEMBL1003636	CHEMBL36309		No
CHEMBL1003674	CHEMBL497192		No
CHEMBL1003686	CHEMBL470908		No
CHEMBL1003686	CHEMBL489724		No
CHEMBL1003686	CHEMBL490899		No
CHEMBL1003686	CHEMBL491897		No
CHEMBL1003686	CHEMBL491922		No
CHEMBL1003686	CHEMBL491923		No
CHEMBL1003686	CHEMBL492090		No
CHEMBL1003686	CHEMBL522771		No
CHEMBL1003686	CHEMBL522815		No
CHEMBL1003686	CHEMBL524109		No
CHEMBL1003688	CHEMBL470908		No
CHEMBL1003688	CHEMBL489724		No
CHEMBL1003688	CHEMBL490899		No
CHEMBL1003688	CHEMBL491897		No
CHEMBL1003688	CHEMBL491922		No
CHEMBL1003688	CHEMBL491923		No
CHEMBL1003688	CHEMBL492090		No
CHEMBL1003688	CHEMBL522771		No
CHEMBL1003688	CHEMBL522815		No
CHEMBL1003688	CHEMBL524109		No
CHEMBL1003702	CHEMBL491923		No
CHEMBL1003702	CHEMBL522771		No
CHEMBL1003704	CHEMBL522771		No
CHEMBL1003742	CHEMBL445	NORTRIPTYLINE	Yes	N06AA10
CHEMBL1003742	CHEMBL490932		No
CHEMBL1003743	CHEMBL445	NORTRIPTYLINE	Yes	N06AA10
CHEMBL1003743	CHEMBL490932		No
CHEMBL1003744	CHEMBL445	NORTRIPTYLINE	Yes	N06AA10
CHEMBL1003744	CHEMBL490932		No
CHEMBL1003745	CHEMBL445	NORTRIPTYLINE	Yes	N06AA10
CHEMBL1003745	CHEMBL490932		No
CHEMBL1003746	CHEMBL445	NORTRIPTYLINE	Yes	N06AA10
CHEMBL1003746	CHEMBL490932		No
CHEMBL1003747	CHEMBL41	FLUOXETINE	Yes	N06AB03
CHEMBL1003747	CHEMBL490932		No
CHEMBL1003748	CHEMBL490932		No
CHEMBL1003748	CHEMBL490933		No
CHEMBL1003749	CHEMBL490933		No
CHEMBL1003750	CHEMBL490933		No
CHEMBL1003751	CHEMBL490932		No
CHEMBL1003751	CHEMBL490933		No
CHEMBL1003752	CHEMBL490932		No
CHEMBL1003753	CHEMBL490932		No
CHEMBL1003754	CHEMBL490932		No
CHEMBL1003755	CHEMBL497359		No
CHEMBL1003871	CHEMBL442577		No
CHEMBL1003871	CHEMBL450263		No
CHEMBL1003872	CHEMBL442577		No
CHEMBL1003872	CHEMBL450263		No
CHEMBL1003873	CHEMBL442577		No
CHEMBL1003873	CHEMBL450263		No
CHEMBL1003874	CHEMBL442577		No
CHEMBL1003874	CHEMBL450263		No
CHEMBL1003877	CHEMBL401186		No
CHEMBL1003920	CHEMBL509101		No
CHEMBL1003921	CHEMBL509101		No
CHEMBL1003922	CHEMBL509101		No
CHEMBL1003923	CHEMBL509101		No
CHEMBL1003952	CHEMBL472539		No
CHEMBL1003952	CHEMBL503650		No
CHEMBL1003952	CHEMBL509353		No
CHEMBL1003953	CHEMBL472539		No
CHEMBL1003953	CHEMBL503650		No
CHEMBL1003953	CHEMBL509353		No
CHEMBL1003954	CHEMBL472539		No
CHEMBL1003954	CHEMBL503650		No
CHEMBL1003954	CHEMBL509353		No
CHEMBL1003955	CHEMBL472539		No
CHEMBL1003955	CHEMBL503650		No
CHEMBL1003955	CHEMBL509353		No
CHEMBL1004074	CHEMBL468733		No
CHEMBL1004075	CHEMBL468733		No
CHEMBL1004076	CHEMBL468733		No
CHEMBL1004077	CHEMBL468733		No
CHEMBL1004078	CHEMBL468733		No
CHEMBL1004079	CHEMBL468733		No
CHEMBL1004080	CHEMBL468733		No
CHEMBL1004081	CHEMBL468733		No
CHEMBL1004082	CHEMBL453720		No
CHEMBL1004083	CHEMBL453720		No
CHEMBL1004084	CHEMBL453720		No
CHEMBL1004085	CHEMBL453720		No
CHEMBL1004086	CHEMBL453720		No
CHEMBL1004087	CHEMBL453720		No
CHEMBL1004139	CHEMBL453720		No
CHEMBL1004140	CHEMBL453720		No
CHEMBL1004141	CHEMBL453720		No
CHEMBL1004142	CHEMBL453720		No
CHEMBL1004143	CHEMBL453720		No
CHEMBL1004144	CHEMBL453720		No
CHEMBL1004145	CHEMBL512607		No
CHEMBL1004146	CHEMBL512607		No
CHEMBL1004147	CHEMBL512607		No
CHEMBL1004148	CHEMBL512607		No
CHEMBL1004149	CHEMBL512607		No
CHEMBL1004150	CHEMBL512607		No
CHEMBL1004151	CHEMBL512607		No
CHEMBL1004267	CHEMBL106562	2-Methoxy-1,4-naphthoquinone	No
CHEMBL1004267	CHEMBL463739	BALSAMINONE B	No
CHEMBL1004358	CHEMBL565	CLOFIBRATE	Yes	C10AB01
CHEMBL1004359	CHEMBL565	CLOFIBRATE	Yes	C10AB01
CHEMBL1004360	CHEMBL565	CLOFIBRATE	Yes	C10AB01
CHEMBL1004361	CHEMBL565	CLOFIBRATE	Yes	C10AB01
CHEMBL1004362	CHEMBL175247	ORLISTAT	Yes	A08AB01
CHEMBL1004362	CHEMBL451138	FLORATHEASAPONIN C	No
CHEMBL1004362	CHEMBL465965	THEASAPONIN E1	No
CHEMBL1004362	CHEMBL501291	FLORATHEASAPONIN A	No
CHEMBL1004362	CHEMBL506346	FLORATHEASAPONIN B	No
CHEMBL1004363	CHEMBL451138	FLORATHEASAPONIN C	No
CHEMBL1004363	CHEMBL465965	THEASAPONIN E1	No
CHEMBL1004363	CHEMBL500731	THEASAPONIN E2	No
CHEMBL1004363	CHEMBL501291	FLORATHEASAPONIN A	No
CHEMBL1004363	CHEMBL506346	FLORATHEASAPONIN B	No
CHEMBL1004363	CHEMBL527059		No
CHEMBL1004364	CHEMBL451138	FLORATHEASAPONIN C	No
CHEMBL1004364	CHEMBL465965	THEASAPONIN E1	No
CHEMBL1004364	CHEMBL500731	THEASAPONIN E2	No
CHEMBL1004364	CHEMBL501291	FLORATHEASAPONIN A	No
CHEMBL1004364	CHEMBL506346	FLORATHEASAPONIN B	No
CHEMBL1004364	CHEMBL527059		No
CHEMBL1004365	CHEMBL175247	ORLISTAT	Yes	A08AB01
CHEMBL1004365	CHEMBL451138	FLORATHEASAPONIN C	No
CHEMBL1004365	CHEMBL465965	THEASAPONIN E1	No
CHEMBL1004365	CHEMBL501291	FLORATHEASAPONIN A	No
CHEMBL1004365	CHEMBL506346	FLORATHEASAPONIN B	No
CHEMBL1004366	CHEMBL451138	FLORATHEASAPONIN C	No
CHEMBL1004366	CHEMBL465965	THEASAPONIN E1	No
CHEMBL1004366	CHEMBL500731	THEASAPONIN E2	No
CHEMBL1004366	CHEMBL501291	FLORATHEASAPONIN A	No
CHEMBL1004366	CHEMBL506346	FLORATHEASAPONIN B	No
CHEMBL1004366	CHEMBL527059		No
CHEMBL1004367	CHEMBL451138	FLORATHEASAPONIN C	No
CHEMBL1004367	CHEMBL465965	THEASAPONIN E1	No
CHEMBL1004367	CHEMBL500731	THEASAPONIN E2	No
CHEMBL1004367	CHEMBL501291	FLORATHEASAPONIN A	No
CHEMBL1004367	CHEMBL506346	FLORATHEASAPONIN B	No
CHEMBL1004367	CHEMBL527059		No
CHEMBL1004368	CHEMBL175247	ORLISTAT	Yes	A08AB01
CHEMBL1004368	CHEMBL451138	FLORATHEASAPONIN C	No
CHEMBL1004368	CHEMBL465965	THEASAPONIN E1	No
CHEMBL1004368	CHEMBL501291	FLORATHEASAPONIN A	No
CHEMBL1004368	CHEMBL506346	FLORATHEASAPONIN B	No
CHEMBL1004369	CHEMBL451138	FLORATHEASAPONIN C	No
CHEMBL1004369	CHEMBL465965	THEASAPONIN E1	No
CHEMBL1004369	CHEMBL500731	THEASAPONIN E2	No
CHEMBL1004369	CHEMBL501291	FLORATHEASAPONIN A	No
CHEMBL1004369	CHEMBL506346	FLORATHEASAPONIN B	No
CHEMBL1004369	CHEMBL527059		No
CHEMBL1004370	CHEMBL451138	FLORATHEASAPONIN C	No
CHEMBL1004370	CHEMBL465965	THEASAPONIN E1	No
CHEMBL1004370	CHEMBL500731	THEASAPONIN E2	No
CHEMBL1004370	CHEMBL501291	FLORATHEASAPONIN A	No
CHEMBL1004370	CHEMBL506346	FLORATHEASAPONIN B	No
CHEMBL1004370	CHEMBL527059		No
CHEMBL1004371	CHEMBL175247	ORLISTAT	Yes	A08AB01
CHEMBL1004372	CHEMBL175247	ORLISTAT	Yes	A08AB01
CHEMBL1004373	CHEMBL175247	ORLISTAT	Yes	A08AB01
CHEMBL1004374	CHEMBL175247	ORLISTAT	Yes	A08AB01
CHEMBL1004375	CHEMBL175247	ORLISTAT	Yes	A08AB01
CHEMBL1004376	CHEMBL175247	ORLISTAT	Yes	A08AB01
CHEMBL1004429	CHEMBL444122	STEVIOSIDE	No
CHEMBL1004430	CHEMBL444122	STEVIOSIDE	No
CHEMBL1004431	CHEMBL444122	STEVIOSIDE	No
CHEMBL1004432	CHEMBL444122	STEVIOSIDE	No
CHEMBL1004433	CHEMBL444122	STEVIOSIDE	No
CHEMBL1004434	CHEMBL444122	STEVIOSIDE	No
CHEMBL1004435	CHEMBL444122	STEVIOSIDE	No
CHEMBL1004436	CHEMBL444122	STEVIOSIDE	No
CHEMBL1004477	CHEMBL491477		No
CHEMBL1004478	CHEMBL491477		No
CHEMBL1004479	CHEMBL491477		No
CHEMBL1004530	CHEMBL444122	STEVIOSIDE	No
CHEMBL1004531	CHEMBL441687	GLYCYRRHIZIN	No	A05BA08
CHEMBL1004531	CHEMBL444122	STEVIOSIDE	No
CHEMBL1004531	CHEMBL462653	ISOSTEVIOL	No
CHEMBL1004531	CHEMBL463996	STEVIOL	No
CHEMBL1004532	CHEMBL441687	GLYCYRRHIZIN	No	A05BA08
CHEMBL1004532	CHEMBL444122	STEVIOSIDE	No
CHEMBL1004532	CHEMBL462653	ISOSTEVIOL	No
CHEMBL1004532	CHEMBL463996	STEVIOL	No
CHEMBL1004533	CHEMBL441687	GLYCYRRHIZIN	No	A05BA08
CHEMBL1004533	CHEMBL462653	ISOSTEVIOL	No
CHEMBL1004533	CHEMBL463996	STEVIOL	No
CHEMBL1004534	CHEMBL441687	GLYCYRRHIZIN	No	A05BA08
CHEMBL1004534	CHEMBL462653	ISOSTEVIOL	No
CHEMBL1004534	CHEMBL463996	STEVIOL	No
CHEMBL1004535	CHEMBL441687	GLYCYRRHIZIN	No	A05BA08
CHEMBL1004535	CHEMBL462653	ISOSTEVIOL	No
CHEMBL1004535	CHEMBL463996	STEVIOL	No
CHEMBL1004536	CHEMBL441687	GLYCYRRHIZIN	No	A05BA08
CHEMBL1004536	CHEMBL462653	ISOSTEVIOL	No
CHEMBL1004536	CHEMBL463996	STEVIOL	No
CHEMBL1004537	CHEMBL444122	STEVIOSIDE	No
CHEMBL1004537	CHEMBL462653	ISOSTEVIOL	No
CHEMBL1004538	CHEMBL444122	STEVIOSIDE	No
CHEMBL1004538	CHEMBL462653	ISOSTEVIOL	No
CHEMBL1004538	CHEMBL463996	STEVIOL	No
CHEMBL1004539	CHEMBL444122	STEVIOSIDE	No
CHEMBL1004539	CHEMBL462653	ISOSTEVIOL	No
CHEMBL1004539	CHEMBL463996	STEVIOL	No
CHEMBL1004540	CHEMBL444122	STEVIOSIDE	No
CHEMBL1004541	CHEMBL444122	STEVIOSIDE	No
CHEMBL1004541	CHEMBL462653	ISOSTEVIOL	No
CHEMBL1004541	CHEMBL463996	STEVIOL	No
CHEMBL1004542	CHEMBL444122	STEVIOSIDE	No
CHEMBL1004542	CHEMBL462653	ISOSTEVIOL	No
CHEMBL1004542	CHEMBL463996	STEVIOL	No
CHEMBL1004543	CHEMBL462653	ISOSTEVIOL	No
CHEMBL1004543	CHEMBL463996	STEVIOL	No
CHEMBL1004544	CHEMBL463996	STEVIOL	No
CHEMBL1004545	CHEMBL116438	CURCUMIN	No
CHEMBL1004545	CHEMBL444122	STEVIOSIDE	No
CHEMBL1004545	CHEMBL462653	ISOSTEVIOL	No
CHEMBL1004545	CHEMBL463996	STEVIOL	No
CHEMBL1004995	CHEMBL520644		No
CHEMBL1005067	CHEMBL443894	ZANHASAPONIN B	No
CHEMBL1005067	CHEMBL450111	ZANHASAPONIN A	No
CHEMBL1005067	CHEMBL506739	ZANHASAPONIN C	No
CHEMBL1005082	CHEMBL506899	SENEGIN III	No
CHEMBL1005082	CHEMBL506990	SENEGIN II	No
CHEMBL1005082	CHEMBL526176	SENEGIN IV	No
CHEMBL1005083	CHEMBL506899	SENEGIN III	No
CHEMBL1005083	CHEMBL506990	SENEGIN II	No
CHEMBL1005083	CHEMBL526176	SENEGIN IV	No
CHEMBL1005084	CHEMBL504200	SENEGOSE A	No
CHEMBL1005084	CHEMBL506899	SENEGIN III	No
CHEMBL1005084	CHEMBL506990	SENEGIN II	No
CHEMBL1005084	CHEMBL509317	DESMETHOXYSENEGIN II	No
CHEMBL1005084	CHEMBL526176	SENEGIN IV	No
CHEMBL1005085	CHEMBL504200	SENEGOSE A	No
CHEMBL1005085	CHEMBL506899	SENEGIN III	No
CHEMBL1005085	CHEMBL506990	SENEGIN II	No
CHEMBL1005085	CHEMBL509317	DESMETHOXYSENEGIN II	No
CHEMBL1005085	CHEMBL526176	SENEGIN IV	No
CHEMBL1005086	CHEMBL782	TOLBUTAMIDE	Yes	A10BB03;V04CA01
CHEMBL1005087	CHEMBL782	TOLBUTAMIDE	Yes	A10BB03;V04CA01
CHEMBL1005088	CHEMBL506899	SENEGIN III	No
CHEMBL1005088	CHEMBL506990	SENEGIN II	No
CHEMBL1005088	CHEMBL526176	SENEGIN IV	No
CHEMBL1005089	CHEMBL506899	SENEGIN III	No
CHEMBL1005089	CHEMBL506990	SENEGIN II	No
CHEMBL1005089	CHEMBL526176	SENEGIN IV	No
CHEMBL1005090	CHEMBL504200	SENEGOSE A	No
CHEMBL1005090	CHEMBL506899	SENEGIN III	No
CHEMBL1005090	CHEMBL506990	SENEGIN II	No
CHEMBL1005090	CHEMBL509317	DESMETHOXYSENEGIN II	No
CHEMBL1005090	CHEMBL526176	SENEGIN IV	No
CHEMBL1005091	CHEMBL504200	SENEGOSE A	No
CHEMBL1005091	CHEMBL506899	SENEGIN III	No
CHEMBL1005091	CHEMBL506990	SENEGIN II	No
CHEMBL1005091	CHEMBL509317	DESMETHOXYSENEGIN II	No
CHEMBL1005091	CHEMBL526176	SENEGIN IV	No
CHEMBL1005092	CHEMBL782	TOLBUTAMIDE	Yes	A10BB03;V04CA01
CHEMBL1005093	CHEMBL782	TOLBUTAMIDE	Yes	A10BB03;V04CA01
CHEMBL1005361	CHEMBL490418		No
CHEMBL1005585	CHEMBL457185		No
CHEMBL1005586	CHEMBL457185		No
CHEMBL1005587	CHEMBL457185		No
CHEMBL1005667	CHEMBL289191	LUPEOL	No
CHEMBL1005667	CHEMBL500271	LUPEOL LINOLEATE	No
CHEMBL1005668	CHEMBL289191	LUPEOL	No
CHEMBL1005668	CHEMBL500271	LUPEOL LINOLEATE	No
CHEMBL1005669	CHEMBL289191	LUPEOL	No
CHEMBL1005669	CHEMBL500271	LUPEOL LINOLEATE	No
CHEMBL1005729	CHEMBL457	GEMFIBROZIL	Yes	C10AB04
CHEMBL1005729	CHEMBL485700		No
CHEMBL1005729	CHEMBL486309		No
CHEMBL1005729	CHEMBL486926		No
CHEMBL1005729	CHEMBL487125		No
CHEMBL1005729	CHEMBL487706		No
CHEMBL1005729	CHEMBL488775		No
CHEMBL1005729	CHEMBL488776		No
CHEMBL1005729	CHEMBL502571		No
CHEMBL1005732	CHEMBL457	GEMFIBROZIL	Yes	C10AB04
CHEMBL1005732	CHEMBL485700		No
CHEMBL1005732	CHEMBL486309		No
CHEMBL1005732	CHEMBL486926		No
CHEMBL1005732	CHEMBL487125		No
CHEMBL1005732	CHEMBL487706		No
CHEMBL1005732	CHEMBL488775		No
CHEMBL1005732	CHEMBL488776		No
CHEMBL1005732	CHEMBL502571		No
CHEMBL1005733	CHEMBL457	GEMFIBROZIL	Yes	C10AB04
CHEMBL1005733	CHEMBL485700		No
CHEMBL1005733	CHEMBL486309		No
CHEMBL1005733	CHEMBL486926		No
CHEMBL1005733	CHEMBL487125		No
CHEMBL1005733	CHEMBL487706		No
CHEMBL1005733	CHEMBL488775		No
CHEMBL1005733	CHEMBL488776		No
CHEMBL1005733	CHEMBL502571		No
CHEMBL1005734	CHEMBL457	GEMFIBROZIL	Yes	C10AB04
CHEMBL1005734	CHEMBL485700		No
CHEMBL1005734	CHEMBL486309		No
CHEMBL1005734	CHEMBL486926		No
CHEMBL1005734	CHEMBL487125		No
CHEMBL1005734	CHEMBL487706		No
CHEMBL1005734	CHEMBL488774		No
CHEMBL1005734	CHEMBL488775		No
CHEMBL1005734	CHEMBL488776		No
CHEMBL1005734	CHEMBL502571		No
CHEMBL1005902	CHEMBL251766	KAEMPFERITRIN	No
CHEMBL1005903	CHEMBL251766	KAEMPFERITRIN	No
CHEMBL1005952	CHEMBL10316	IDAZOXAN	No
CHEMBL1005952	CHEMBL10332		No
CHEMBL1005952	CHEMBL1204398		No
CHEMBL1005952	CHEMBL429921		No
CHEMBL1005953	CHEMBL1204398		No
CHEMBL1005953	CHEMBL429921		No
CHEMBL1006156	CHEMBL473744		No
CHEMBL1006182	CHEMBL525010		No
CHEMBL1006183	CHEMBL525010		No
CHEMBL1006184	CHEMBL525010		No
CHEMBL1006185	CHEMBL525010		No
CHEMBL1006186	CHEMBL525010		No
CHEMBL1006187	CHEMBL525010		No
CHEMBL1006190	CHEMBL525010		No
CHEMBL1006191	CHEMBL525010		No
CHEMBL1006264	CHEMBL475306		No
CHEMBL1006414	CHEMBL502276		No
CHEMBL1006415	CHEMBL502276		No
CHEMBL1006450	CHEMBL289191	LUPEOL	No
CHEMBL1006450	CHEMBL500271	LUPEOL LINOLEATE	No
CHEMBL1006451	CHEMBL289191	LUPEOL	No
CHEMBL1006451	CHEMBL500271	LUPEOL LINOLEATE	No
CHEMBL1006452	CHEMBL289191	LUPEOL	No
CHEMBL1006452	CHEMBL500271	LUPEOL LINOLEATE	No
CHEMBL1006453	CHEMBL289191	LUPEOL	No
CHEMBL1006453	CHEMBL500271	LUPEOL LINOLEATE	No
CHEMBL1006454	CHEMBL289191	LUPEOL	No
CHEMBL1006454	CHEMBL500271	LUPEOL LINOLEATE	No
CHEMBL1006455	CHEMBL289191	LUPEOL	No
CHEMBL1006455	CHEMBL500271	LUPEOL LINOLEATE	No
CHEMBL1006456	CHEMBL289191	LUPEOL	No
CHEMBL1006456	CHEMBL500271	LUPEOL LINOLEATE	No
CHEMBL1006457	CHEMBL289191	LUPEOL	No
CHEMBL1006457	CHEMBL500271	LUPEOL LINOLEATE	No
CHEMBL1006458	CHEMBL289191	LUPEOL	No
CHEMBL1006458	CHEMBL500271	LUPEOL LINOLEATE	No
CHEMBL1006459	CHEMBL289191	LUPEOL	No
CHEMBL1006459	CHEMBL500271	LUPEOL LINOLEATE	No
CHEMBL1006460	CHEMBL289191	LUPEOL	No
CHEMBL1006460	CHEMBL500271	LUPEOL LINOLEATE	No
CHEMBL1006461	CHEMBL289191	LUPEOL	No
CHEMBL1006461	CHEMBL500271	LUPEOL LINOLEATE	No
CHEMBL1006462	CHEMBL471509		No
CHEMBL1006462	CHEMBL471510		No
CHEMBL1006462	CHEMBL511654		No
CHEMBL1006463	CHEMBL471509		No
CHEMBL1006463	CHEMBL471510		No
CHEMBL1006463	CHEMBL511654		No
CHEMBL1006464	CHEMBL446961		No
CHEMBL1006464	CHEMBL454001		No
CHEMBL1006464	CHEMBL455741		No
CHEMBL1006464	CHEMBL471471		No
CHEMBL1006464	CHEMBL471508		No
CHEMBL1006464	CHEMBL488055		No
CHEMBL1006464	CHEMBL511653		No
CHEMBL1006465	CHEMBL27577	SALICYLAMIDE	No	N02BA55;N02BA75;N02BA05
CHEMBL1006465	CHEMBL487894	DIPYRONE SODIUM	No	N02BB02;N02BB52;N02BB72
CHEMBL1006465	CHEMBL488055		No
CHEMBL1006465	CHEMBL511653		No
CHEMBL1006466	CHEMBL488055		No
CHEMBL1006466	CHEMBL511653		No
CHEMBL1006467	CHEMBL488055		No
CHEMBL1006467	CHEMBL511653		No
CHEMBL1006468	CHEMBL487894	DIPYRONE SODIUM	No	N02BB02;N02BB52;N02BB72
CHEMBL1006469	CHEMBL488055		No
CHEMBL1006469	CHEMBL511653		No
CHEMBL1006470	CHEMBL488055		No
CHEMBL1006470	CHEMBL511653		No
CHEMBL1006471	CHEMBL488055		No
CHEMBL1006471	CHEMBL511653		No
CHEMBL1006472	CHEMBL487894	DIPYRONE SODIUM	No	N02BB02;N02BB52;N02BB72
CHEMBL1006472	CHEMBL488055		No
CHEMBL1006472	CHEMBL511653		No
CHEMBL1006473	CHEMBL27577	SALICYLAMIDE	No	N02BA55;N02BA75;N02BA05
CHEMBL1006474	CHEMBL471510		No
CHEMBL1006504	CHEMBL448632	SANTOLINDIACETYLENE	No
CHEMBL1006505	CHEMBL448632	SANTOLINDIACETYLENE	No
CHEMBL1006506	CHEMBL431701	SILYBIN A	No
CHEMBL1006507	CHEMBL431701	SILYBIN A	No
CHEMBL1006508	CHEMBL448632	SANTOLINDIACETYLENE	No
CHEMBL1006509	CHEMBL448632	SANTOLINDIACETYLENE	No
CHEMBL1006510	CHEMBL431701	SILYBIN A	No
CHEMBL1006511	CHEMBL431701	SILYBIN A	No
CHEMBL1006586	CHEMBL292670		No
CHEMBL1006586	CHEMBL447734		No
CHEMBL1006586	CHEMBL450275		No
CHEMBL1006586	CHEMBL451899		No
CHEMBL1006586	CHEMBL483961		No
CHEMBL1006586	CHEMBL498843		No
CHEMBL1006586	CHEMBL500507		No
CHEMBL1006586	CHEMBL501560		No
CHEMBL1006586	CHEMBL505261		No
CHEMBL1006586	CHEMBL521151		No
CHEMBL1006587	CHEMBL6	INDOMETHACIN	Yes	M01AB51;M02AA23;C01EB03;S01BC01;M01AB01
CHEMBL1006588	CHEMBL292670		No
CHEMBL1006588	CHEMBL447734		No
CHEMBL1006588	CHEMBL450275		No
CHEMBL1006588	CHEMBL451899		No
CHEMBL1006588	CHEMBL483961		No
CHEMBL1006588	CHEMBL498843		No
CHEMBL1006588	CHEMBL500507		No
CHEMBL1006588	CHEMBL501560		No
CHEMBL1006588	CHEMBL505261		No
CHEMBL1006588	CHEMBL521151		No
CHEMBL1006589	CHEMBL6	INDOMETHACIN	Yes	M01AB51;M02AA23;C01EB03;S01BC01;M01AB01
CHEMBL1006590	CHEMBL292670		No
CHEMBL1006590	CHEMBL447734		No
CHEMBL1006590	CHEMBL450275		No
CHEMBL1006590	CHEMBL451899		No
CHEMBL1006590	CHEMBL483961		No
CHEMBL1006590	CHEMBL498843		No
CHEMBL1006590	CHEMBL500507		No
CHEMBL1006590	CHEMBL501560		No
CHEMBL1006590	CHEMBL505261		No
CHEMBL1006590	CHEMBL521151		No
CHEMBL1006591	CHEMBL6	INDOMETHACIN	Yes	M01AB51;M02AA23;C01EB03;S01BC01;M01AB01
CHEMBL1006627	CHEMBL120674		No
CHEMBL1006628	CHEMBL466431		No
CHEMBL1006629	CHEMBL111469	GALEGINE	No
CHEMBL1006629	CHEMBL288640		No
CHEMBL1006630	CHEMBL120674		No
CHEMBL1006631	CHEMBL466431		No
CHEMBL1006632	CHEMBL111469	GALEGINE	No
CHEMBL1006633	CHEMBL288640		No
CHEMBL1006634	CHEMBL120674		No
CHEMBL1006635	CHEMBL466431		No
CHEMBL1006636	CHEMBL111469	GALEGINE	No
CHEMBL1006637	CHEMBL288640		No
CHEMBL1006638	CHEMBL120674		No
CHEMBL1006639	CHEMBL466431		No
CHEMBL1006640	CHEMBL111469	GALEGINE	No
CHEMBL1006641	CHEMBL288640		No
CHEMBL1006642	CHEMBL120674		No
CHEMBL1006643	CHEMBL466431		No
CHEMBL1006663	CHEMBL512607		No
CHEMBL1006664	CHEMBL512607		No
CHEMBL1006665	CHEMBL512607		No
CHEMBL1006666	CHEMBL512607		No
CHEMBL1006667	CHEMBL512607		No
CHEMBL1006668	CHEMBL384467	DEXAMETHASONE	Yes	S02BA06;C05AA09;A01AC02;D10AA03;D07AB19;D07XB05;H02AB02;R01AD03;R01AD53;S01BA01;S01CB01;S03BA01
CHEMBL1006669	CHEMBL384467	DEXAMETHASONE	Yes	S02BA06;C05AA09;A01AC02;D10AA03;D07AB19;D07XB05;H02AB02;R01AD03;R01AD53;S01BA01;S01CB01;S03BA01
CHEMBL1006670	CHEMBL384467	DEXAMETHASONE	Yes	S02BA06;C05AA09;A01AC02;D10AA03;D07AB19;D07XB05;H02AB02;R01AD03;R01AD53;S01BA01;S01CB01;S03BA01
CHEMBL1006671	CHEMBL384467	DEXAMETHASONE	Yes	S02BA06;C05AA09;A01AC02;D10AA03;D07AB19;D07XB05;H02AB02;R01AD03;R01AD53;S01BA01;S01CB01;S03BA01
CHEMBL1006672	CHEMBL384467	DEXAMETHASONE	Yes	S02BA06;C05AA09;A01AC02;D10AA03;D07AB19;D07XB05;H02AB02;R01AD03;R01AD53;S01BA01;S01CB01;S03BA01
CHEMBL1006673	CHEMBL384467	DEXAMETHASONE	Yes	S02BA06;C05AA09;A01AC02;D10AA03;D07AB19;D07XB05;H02AB02;R01AD03;R01AD53;S01BA01;S01CB01;S03BA01
CHEMBL1006674	CHEMBL384467	DEXAMETHASONE	Yes	S02BA06;C05AA09;A01AC02;D10AA03;D07AB19;D07XB05;H02AB02;R01AD03;R01AD53;S01BA01;S01CB01;S03BA01
CHEMBL1006675	CHEMBL384467	DEXAMETHASONE	Yes	S02BA06;C05AA09;A01AC02;D10AA03;D07AB19;D07XB05;H02AB02;R01AD03;R01AD53;S01BA01;S01CB01;S03BA01
CHEMBL1006676	CHEMBL384467	DEXAMETHASONE	Yes	S02BA06;C05AA09;A01AC02;D10AA03;D07AB19;D07XB05;H02AB02;R01AD03;R01AD53;S01BA01;S01CB01;S03BA01
CHEMBL1006753	CHEMBL251766	KAEMPFERITRIN	No
CHEMBL1006754	CHEMBL251766	KAEMPFERITRIN	No
CHEMBL1006755	CHEMBL251766	KAEMPFERITRIN	No
CHEMBL1006756	CHEMBL251766	KAEMPFERITRIN	No
CHEMBL1006757	CHEMBL251766	KAEMPFERITRIN	No
CHEMBL1006758	CHEMBL251766	KAEMPFERITRIN	No
CHEMBL1006759	CHEMBL251766	KAEMPFERITRIN	No
CHEMBL1006760	CHEMBL251766	KAEMPFERITRIN	No
CHEMBL1006761	CHEMBL251766	KAEMPFERITRIN	No
CHEMBL1006762	CHEMBL251766	KAEMPFERITRIN	No
CHEMBL1006763	CHEMBL251766	KAEMPFERITRIN	No
CHEMBL1006764	CHEMBL251766	KAEMPFERITRIN	No
CHEMBL1006765	CHEMBL251766	KAEMPFERITRIN	No
CHEMBL1006766	CHEMBL251766	KAEMPFERITRIN	No
CHEMBL1006767	CHEMBL251766	KAEMPFERITRIN	No
CHEMBL1006768	CHEMBL251766	KAEMPFERITRIN	No
CHEMBL1006769	CHEMBL251766	KAEMPFERITRIN	No
CHEMBL1006769	CHEMBL782	TOLBUTAMIDE	Yes	A10BB03;V04CA01
CHEMBL1006770	CHEMBL251766	KAEMPFERITRIN	No
CHEMBL1006770	CHEMBL782	TOLBUTAMIDE	Yes	A10BB03;V04CA01
CHEMBL1006771	CHEMBL251766	KAEMPFERITRIN	No
CHEMBL1006771	CHEMBL782	TOLBUTAMIDE	Yes	A10BB03;V04CA01
CHEMBL1006772	CHEMBL251766	KAEMPFERITRIN	No
CHEMBL1006772	CHEMBL782	TOLBUTAMIDE	Yes	A10BB03;V04CA01
CHEMBL1006933	CHEMBL521070	HYRTIAL	No
CHEMBL1006959	CHEMBL473744		No
CHEMBL1007141	CHEMBL260528		No
CHEMBL1007141	CHEMBL472937		No
CHEMBL1007141	CHEMBL495057		No
CHEMBL1007141	CHEMBL514769		No
CHEMBL1007141	CHEMBL514781		No
CHEMBL1007141	CHEMBL515864		No
CHEMBL1007141	CHEMBL522143		No
CHEMBL1007141	CHEMBL522201		No
CHEMBL1007141	CHEMBL523382		No
CHEMBL1007141	CHEMBL80	NALOXONE	Yes	V03AB15
CHEMBL1007142	CHEMBL494853		No
CHEMBL1007142	CHEMBL494854		No
CHEMBL1007142	CHEMBL521854		No
CHEMBL1007142	CHEMBL70	MORPHINE	Yes	A07DA52;N02AA01;N02AA51
CHEMBL1007247	CHEMBL232883		No
CHEMBL1007247	CHEMBL461121		No
CHEMBL1007247	CHEMBL461122		No
CHEMBL1007247	CHEMBL461123		No
CHEMBL1007247	CHEMBL462004		No
CHEMBL1007247	CHEMBL462005		No
CHEMBL1007247	CHEMBL462006		No
CHEMBL1007247	CHEMBL462164		No
CHEMBL1007247	CHEMBL471160		No
CHEMBL1007247	CHEMBL472538		No
CHEMBL1007247	CHEMBL472539		No
CHEMBL1007247	CHEMBL500377		No
CHEMBL1007247	CHEMBL503650		No
CHEMBL1007247	CHEMBL507956		No
CHEMBL1007247	CHEMBL509353		No
CHEMBL1007247	CHEMBL511697		No
CHEMBL1007247	CHEMBL512010		No
CHEMBL1007247	CHEMBL512011		No
CHEMBL1007247	CHEMBL512934		No
CHEMBL1007247	CHEMBL513282		No
CHEMBL1007248	CHEMBL232883		No
CHEMBL1007248	CHEMBL461121		No
CHEMBL1007248	CHEMBL461122		No
CHEMBL1007248	CHEMBL461123		No
CHEMBL1007248	CHEMBL462004		No
CHEMBL1007248	CHEMBL462005		No
CHEMBL1007248	CHEMBL462006		No
CHEMBL1007248	CHEMBL462164		No
CHEMBL1007248	CHEMBL471160		No
CHEMBL1007248	CHEMBL472538		No
CHEMBL1007248	CHEMBL472539		No
CHEMBL1007248	CHEMBL500377		No
CHEMBL1007248	CHEMBL503650		No
CHEMBL1007248	CHEMBL507956		No
CHEMBL1007248	CHEMBL509353		No
CHEMBL1007248	CHEMBL511697		No
CHEMBL1007248	CHEMBL512010		No
CHEMBL1007248	CHEMBL512011		No
CHEMBL1007248	CHEMBL512934		No
CHEMBL1007248	CHEMBL513282		No
CHEMBL1007249	CHEMBL232883		No
CHEMBL1007249	CHEMBL461121		No
CHEMBL1007249	CHEMBL461122		No
CHEMBL1007249	CHEMBL461123		No
CHEMBL1007249	CHEMBL462004		No
CHEMBL1007249	CHEMBL462005		No
CHEMBL1007249	CHEMBL462006		No
CHEMBL1007249	CHEMBL462164		No
CHEMBL1007249	CHEMBL471160		No
CHEMBL1007249	CHEMBL472538		No
CHEMBL1007249	CHEMBL472539		No
CHEMBL1007249	CHEMBL500377		No
CHEMBL1007249	CHEMBL503650		No
CHEMBL1007249	CHEMBL507956		No
CHEMBL1007249	CHEMBL509353		No
CHEMBL1007249	CHEMBL511697		No
CHEMBL1007249	CHEMBL512010		No
CHEMBL1007249	CHEMBL512011		No
CHEMBL1007249	CHEMBL512934		No
CHEMBL1007249	CHEMBL513282		No
CHEMBL1007250	CHEMBL232883		No
CHEMBL1007250	CHEMBL461121		No
CHEMBL1007250	CHEMBL461122		No
CHEMBL1007250	CHEMBL461123		No
CHEMBL1007250	CHEMBL462004		No
CHEMBL1007250	CHEMBL462005		No
CHEMBL1007250	CHEMBL462006		No
CHEMBL1007250	CHEMBL462164		No
CHEMBL1007250	CHEMBL471160		No
CHEMBL1007250	CHEMBL472538		No
CHEMBL1007250	CHEMBL472539		No
CHEMBL1007250	CHEMBL500377		No
CHEMBL1007250	CHEMBL503650		No
CHEMBL1007250	CHEMBL507956		No
CHEMBL1007250	CHEMBL509353		No
CHEMBL1007250	CHEMBL511697		No
CHEMBL1007250	CHEMBL512010		No
CHEMBL1007250	CHEMBL512011		No
CHEMBL1007250	CHEMBL512934		No
CHEMBL1007250	CHEMBL513282		No
CHEMBL1007251	CHEMBL232883		No
CHEMBL1007251	CHEMBL461121		No
CHEMBL1007251	CHEMBL461122		No
CHEMBL1007251	CHEMBL461123		No
CHEMBL1007251	CHEMBL462004		No
CHEMBL1007251	CHEMBL462005		No
CHEMBL1007251	CHEMBL462006		No
CHEMBL1007251	CHEMBL462164		No
CHEMBL1007251	CHEMBL471160		No
CHEMBL1007251	CHEMBL472538		No
CHEMBL1007251	CHEMBL472539		No
CHEMBL1007251	CHEMBL500377		No
CHEMBL1007251	CHEMBL503650		No
CHEMBL1007251	CHEMBL507956		No
CHEMBL1007251	CHEMBL509353		No
CHEMBL1007251	CHEMBL511697		No
CHEMBL1007251	CHEMBL512010		No
CHEMBL1007251	CHEMBL512011		No
CHEMBL1007251	CHEMBL512934		No
CHEMBL1007251	CHEMBL513282		No
CHEMBL1007255	CHEMBL500678		No
CHEMBL1007311	CHEMBL342285		No
CHEMBL1007312	CHEMBL342285		No
CHEMBL1007313	CHEMBL110984		No
CHEMBL1007314	CHEMBL107968		No
CHEMBL1007315	CHEMBL107968		No
CHEMBL1007510	CHEMBL527026		No
CHEMBL1007527	CHEMBL523497		No
CHEMBL1007528	CHEMBL341474		No
CHEMBL1007528	CHEMBL492395		No
CHEMBL1007528	CHEMBL493183		No
CHEMBL1007529	CHEMBL13791	PHENYL BIGUANIDE	No
CHEMBL1007531	CHEMBL497031		No
CHEMBL1007532	CHEMBL497031		No
CHEMBL1007533	CHEMBL497031		No
CHEMBL1007536	CHEMBL497030		No
CHEMBL1007536	CHEMBL522739		No
CHEMBL1007537	CHEMBL495639		No
CHEMBL1007655	CHEMBL378333	SEGETALIN A	No
CHEMBL1007655	CHEMBL384334	SEGETALIN H	No
CHEMBL1007655	CHEMBL386632	SEGETALIN B	No
CHEMBL1007655	CHEMBL387421	SEGETALIN G	No
CHEMBL1007840	CHEMBL415324	TRANILAST	No
CHEMBL1007864	CHEMBL257991		No
CHEMBL1007865	CHEMBL257991		No
CHEMBL1007866	CHEMBL257991		No
CHEMBL1007872	CHEMBL257991		No
CHEMBL1007873	CHEMBL257991		No
CHEMBL1007874	CHEMBL257991		No
CHEMBL1007875	CHEMBL257991		No
CHEMBL1008012	CHEMBL514270	EMICERFONT	No
CHEMBL1008043	CHEMBL457702		No
CHEMBL1008130	CHEMBL478198		No
CHEMBL1008131	CHEMBL478198		No
CHEMBL1008132	CHEMBL469169		No
CHEMBL1008133	CHEMBL469169		No
CHEMBL1008134	CHEMBL478198		No
CHEMBL1008135	CHEMBL469169		No
CHEMBL1008136	CHEMBL469169		No
CHEMBL1008137	CHEMBL478198		No
CHEMBL1008138	CHEMBL469169		No
CHEMBL1008176	CHEMBL408430		No
CHEMBL1008183	CHEMBL271227	ABIRATERONE ACETATE	Yes	L02BX03
CHEMBL1008183	CHEMBL527112		No
CHEMBL1008184	CHEMBL271227	ABIRATERONE ACETATE	Yes	L02BX03
CHEMBL1008184	CHEMBL527112		No
CHEMBL1008185	CHEMBL271227	ABIRATERONE ACETATE	Yes	L02BX03
CHEMBL1008185	CHEMBL527112		No
CHEMBL1008186	CHEMBL271227	ABIRATERONE ACETATE	Yes	L02BX03
CHEMBL1008186	CHEMBL527112		No
CHEMBL1008187	CHEMBL271227	ABIRATERONE ACETATE	Yes	L02BX03
CHEMBL1008187	CHEMBL527112		No
CHEMBL1008188	CHEMBL271227	ABIRATERONE ACETATE	Yes	L02BX03
CHEMBL1008188	CHEMBL527112		No
CHEMBL1008205	CHEMBL245678		No
CHEMBL1008205	CHEMBL479863		No
CHEMBL1008205	CHEMBL501183		No
CHEMBL1008205	CHEMBL538657		No
CHEMBL1008206	CHEMBL245678		No
CHEMBL1008206	CHEMBL479863		No
CHEMBL1008206	CHEMBL501183		No
CHEMBL1008206	CHEMBL538657		No
CHEMBL1008231	CHEMBL502642		No
CHEMBL1008307	CHEMBL495612		No
CHEMBL1008308	CHEMBL495612		No
CHEMBL1008308	CHEMBL496209		No
CHEMBL1008308	CHEMBL496616		No
CHEMBL1008308	CHEMBL522236		No
CHEMBL1008309	CHEMBL496617		No
CHEMBL1008309	CHEMBL497030		No
CHEMBL1008309	CHEMBL522243		No
CHEMBL1008309	CHEMBL522555		No
CHEMBL1008309	CHEMBL522715		No
CHEMBL1008309	CHEMBL522739		No
CHEMBL1008319	CHEMBL503067		No
CHEMBL1008342	CHEMBL491930		No
CHEMBL1008342	CHEMBL522388		No
CHEMBL1008342	CHEMBL524085		No
CHEMBL1008343	CHEMBL491930		No
CHEMBL1008346	CHEMBL522388		No
CHEMBL1008346	CHEMBL524085		No
CHEMBL1008347	CHEMBL491930		No
CHEMBL1009227	CHEMBL448442		No
CHEMBL1009227	CHEMBL459749		No
CHEMBL1009227	CHEMBL465357		No
CHEMBL1009227	CHEMBL468435		No
CHEMBL1009227	CHEMBL501375		No
CHEMBL1009228	CHEMBL459749		No
CHEMBL1009228	CHEMBL501375		No
CHEMBL1009229	CHEMBL16	PHENYTOIN	Yes	N03AB02;N03AB52
CHEMBL1009229	CHEMBL456888		No
CHEMBL1009229	CHEMBL459750		No
CHEMBL1009229	CHEMBL459751		No
CHEMBL1009229	CHEMBL459752		No
CHEMBL1009229	CHEMBL465379		No
CHEMBL1009229	CHEMBL465579		No
CHEMBL1009229	CHEMBL465580		No
CHEMBL1009229	CHEMBL465581		No
CHEMBL1009229	CHEMBL467570		No
CHEMBL1009229	CHEMBL468436		No
CHEMBL1009229	CHEMBL511863		No
CHEMBL1009229	CHEMBL696	ETHOSUXIMIDE	Yes	N03AD01;N03AD51
CHEMBL1009229	CHEMBL741	LAMOTRIGINE	Yes	N03AX09
CHEMBL1009230	CHEMBL16	PHENYTOIN	Yes	N03AB02;N03AB52
CHEMBL1009230	CHEMBL448442		No
CHEMBL1009230	CHEMBL456888		No
CHEMBL1009230	CHEMBL459750		No
CHEMBL1009230	CHEMBL459751		No
CHEMBL1009230	CHEMBL459752		No
CHEMBL1009230	CHEMBL465357		No
CHEMBL1009230	CHEMBL465379		No
CHEMBL1009230	CHEMBL465579		No
CHEMBL1009230	CHEMBL465580		No
CHEMBL1009230	CHEMBL465581		No
CHEMBL1009230	CHEMBL467570		No
CHEMBL1009230	CHEMBL468435		No
CHEMBL1009230	CHEMBL468436		No
CHEMBL1009230	CHEMBL511863		No
CHEMBL1009230	CHEMBL696	ETHOSUXIMIDE	Yes	N03AD01;N03AD51
CHEMBL1009230	CHEMBL741	LAMOTRIGINE	Yes	N03AX09
CHEMBL1009231	CHEMBL448442		No
CHEMBL1009231	CHEMBL456888		No
CHEMBL1009231	CHEMBL459749		No
CHEMBL1009231	CHEMBL459750		No
CHEMBL1009231	CHEMBL459752		No
CHEMBL1009231	CHEMBL465357		No
CHEMBL1009231	CHEMBL465379		No
CHEMBL1009231	CHEMBL465579		No
CHEMBL1009231	CHEMBL465580		No
CHEMBL1009231	CHEMBL468435		No
CHEMBL1009231	CHEMBL468436		No
CHEMBL1009231	CHEMBL501375		No
CHEMBL1009232	CHEMBL448442		No
CHEMBL1009232	CHEMBL456888		No
CHEMBL1009232	CHEMBL459749		No
CHEMBL1009232	CHEMBL459750		No
CHEMBL1009232	CHEMBL459752		No
CHEMBL1009232	CHEMBL465357		No
CHEMBL1009232	CHEMBL465379		No
CHEMBL1009232	CHEMBL465580		No
CHEMBL1009232	CHEMBL468435		No
CHEMBL1009232	CHEMBL468436		No
CHEMBL1009232	CHEMBL501375		No
CHEMBL1009233	CHEMBL16	PHENYTOIN	Yes	N03AB02;N03AB52
CHEMBL1009233	CHEMBL459751		No
CHEMBL1009233	CHEMBL465581		No
CHEMBL1009233	CHEMBL467570		No
CHEMBL1009233	CHEMBL511863		No
CHEMBL1009233	CHEMBL696	ETHOSUXIMIDE	Yes	N03AD01;N03AD51
CHEMBL1009233	CHEMBL741	LAMOTRIGINE	Yes	N03AX09
CHEMBL1009234	CHEMBL16	PHENYTOIN	Yes	N03AB02;N03AB52
CHEMBL1009234	CHEMBL459751		No
CHEMBL1009234	CHEMBL465579		No
CHEMBL1009234	CHEMBL465581		No
CHEMBL1009234	CHEMBL467570		No
CHEMBL1009234	CHEMBL511863		No
CHEMBL1009234	CHEMBL696	ETHOSUXIMIDE	Yes	N03AD01;N03AD51
CHEMBL1009234	CHEMBL741	LAMOTRIGINE	Yes	N03AX09
CHEMBL1009235	CHEMBL448442		No
CHEMBL1009235	CHEMBL456888		No
CHEMBL1009235	CHEMBL459749		No
CHEMBL1009235	CHEMBL459750		No
CHEMBL1009235	CHEMBL459751		No
CHEMBL1009235	CHEMBL459752		No
CHEMBL1009235	CHEMBL465357		No
CHEMBL1009235	CHEMBL465379		No
CHEMBL1009235	CHEMBL465579		No
CHEMBL1009235	CHEMBL465580		No
CHEMBL1009235	CHEMBL465581		No
CHEMBL1009235	CHEMBL467570		No
CHEMBL1009235	CHEMBL468435		No
CHEMBL1009235	CHEMBL468436		No
CHEMBL1009235	CHEMBL501375		No
CHEMBL1009235	CHEMBL511863		No
CHEMBL1009235	CHEMBL741	LAMOTRIGINE	Yes	N03AX09
CHEMBL1009244	CHEMBL447308		No
CHEMBL1009244	CHEMBL513353		No
CHEMBL1009244	CHEMBL515067		No
CHEMBL1009244	CHEMBL6	INDOMETHACIN	Yes	M01AB51;M02AA23;C01EB03;S01BC01;M01AB01
CHEMBL1009249	CHEMBL108	CARBAMAZEPINE	Yes	N03AF01
CHEMBL1009249	CHEMBL16	PHENYTOIN	Yes	N03AB02;N03AB52
CHEMBL1009249	CHEMBL184361		No
CHEMBL1009249	CHEMBL184674		No
CHEMBL1009249	CHEMBL186263		No
CHEMBL1009249	CHEMBL186963		No
CHEMBL1009249	CHEMBL20	ACETAZOLAMIDE	Yes	S01EC01
CHEMBL1009249	CHEMBL204740		No
CHEMBL1009249	CHEMBL204941		No
CHEMBL1009249	CHEMBL204990		No
CHEMBL1009249	CHEMBL205743		No
CHEMBL1009249	CHEMBL205867		No
CHEMBL1009249	CHEMBL206830		No
CHEMBL1009249	CHEMBL208531		No
CHEMBL1009249	CHEMBL208532		No
CHEMBL1009249	CHEMBL220492	TOPIRAMATE	Yes	N03AX11
CHEMBL1009249	CHEMBL359768		No
CHEMBL1009249	CHEMBL364127		No
CHEMBL1009249	CHEMBL364869		No
CHEMBL1009249	CHEMBL381730		No
CHEMBL1009249	CHEMBL454461		No
CHEMBL1009249	CHEMBL456889		No
CHEMBL1009249	CHEMBL457996		No
CHEMBL1009249	CHEMBL500454		No
CHEMBL1009250	CHEMBL20	ACETAZOLAMIDE	Yes	S01EC01
CHEMBL1009254	CHEMBL1431	METFORMIN	Yes	A10BA02
CHEMBL1009254	CHEMBL427216	GLICLAZIDE	No	A10BB09
CHEMBL1009254	CHEMBL448554		No
CHEMBL1009254	CHEMBL456025		No
CHEMBL1009254	CHEMBL456054		No
CHEMBL1009254	CHEMBL456267		No
CHEMBL1009254	CHEMBL456913		No
CHEMBL1009254	CHEMBL456914		No
CHEMBL1009254	CHEMBL457131		No
CHEMBL1009254	CHEMBL457132		No
CHEMBL1009254	CHEMBL457773		No
CHEMBL1009254	CHEMBL458009		No
CHEMBL1009254	CHEMBL458429		No
CHEMBL1009254	CHEMBL467572		No
CHEMBL1009254	CHEMBL472	GLYBURIDE	Yes	A10BB01
CHEMBL1009254	CHEMBL506882		No
CHEMBL1009254	CHEMBL508551		No
CHEMBL1009254	CHEMBL510225		No
CHEMBL1009254	CHEMBL510460		No
CHEMBL1009254	CHEMBL512442		No
CHEMBL1009254	CHEMBL514414		No
CHEMBL1009254	CHEMBL514430		No
CHEMBL1009254	CHEMBL516167		No
CHEMBL1009255	CHEMBL1431	METFORMIN	Yes	A10BA02
CHEMBL1009255	CHEMBL427216	GLICLAZIDE	No	A10BB09
CHEMBL1009255	CHEMBL448554		No
CHEMBL1009255	CHEMBL456025		No
CHEMBL1009255	CHEMBL456054		No
CHEMBL1009255	CHEMBL456267		No
CHEMBL1009255	CHEMBL456913		No
CHEMBL1009255	CHEMBL456914		No
CHEMBL1009255	CHEMBL457131		No
CHEMBL1009255	CHEMBL457132		No
CHEMBL1009255	CHEMBL457773		No
CHEMBL1009255	CHEMBL458009		No
CHEMBL1009255	CHEMBL458429		No
CHEMBL1009255	CHEMBL467572		No
CHEMBL1009255	CHEMBL472	GLYBURIDE	Yes	A10BB01
CHEMBL1009255	CHEMBL506882		No
CHEMBL1009255	CHEMBL508551		No
CHEMBL1009255	CHEMBL510225		No
CHEMBL1009255	CHEMBL510460		No
CHEMBL1009255	CHEMBL512442		No
CHEMBL1009255	CHEMBL514414		No
CHEMBL1009255	CHEMBL514430		No
CHEMBL1009255	CHEMBL516167		No
CHEMBL1009256	CHEMBL1431	METFORMIN	Yes	A10BA02
CHEMBL1009256	CHEMBL448554		No
CHEMBL1009256	CHEMBL456025		No
CHEMBL1009256	CHEMBL456054		No
CHEMBL1009256	CHEMBL456267		No
CHEMBL1009256	CHEMBL456913		No
CHEMBL1009256	CHEMBL456914		No
CHEMBL1009256	CHEMBL457131		No
CHEMBL1009256	CHEMBL457132		No
CHEMBL1009256	CHEMBL457773		No
CHEMBL1009256	CHEMBL458009		No
CHEMBL1009256	CHEMBL458429		No
CHEMBL1009256	CHEMBL467572		No
CHEMBL1009256	CHEMBL506882		No
CHEMBL1009256	CHEMBL508551		No
CHEMBL1009256	CHEMBL510225		No
CHEMBL1009256	CHEMBL510460		No
CHEMBL1009256	CHEMBL512442		No
CHEMBL1009256	CHEMBL514414		No
CHEMBL1009256	CHEMBL514430		No
CHEMBL1009256	CHEMBL516167		No
CHEMBL1009257	CHEMBL1431	METFORMIN	Yes	A10BA02
CHEMBL1009257	CHEMBL427216	GLICLAZIDE	No	A10BB09
CHEMBL1009257	CHEMBL458009		No
CHEMBL1009257	CHEMBL467572		No
CHEMBL1009257	CHEMBL472	GLYBURIDE	Yes	A10BB01
CHEMBL1009257	CHEMBL510225		No
CHEMBL1009257	CHEMBL510460		No
CHEMBL1009257	CHEMBL512442		No
CHEMBL1009258	CHEMBL510225		No
CHEMBL1009258	CHEMBL512442		No
CHEMBL1009259	CHEMBL510225		No
CHEMBL1009259	CHEMBL512442		No
CHEMBL1009260	CHEMBL510225		No
CHEMBL1009260	CHEMBL512442		No
CHEMBL1009261	CHEMBL510225		No
CHEMBL1009261	CHEMBL512442		No
CHEMBL1009262	CHEMBL510225		No
CHEMBL1009262	CHEMBL512442		No
CHEMBL1009571	CHEMBL476886	PSEUDOPTEROSIN A	No
CHEMBL1009571	CHEMBL476887	PSEUDOPTEROLIDE	No
CHEMBL1009571	CHEMBL477537	PSEUDOPTEROSIN D	No
CHEMBL1009571	CHEMBL477891		No
CHEMBL1009571	CHEMBL478806	PSEUDOPTEROSIN B	No
CHEMBL1009571	CHEMBL478977	PSEUDOPTEROSIN C	No
CHEMBL1009571	CHEMBL486620		No
CHEMBL1009571	CHEMBL515480	SECO-PSEUDOPTEROSIN A	No
CHEMBL1009571	CHEMBL515959	SECO-PSEUDOPTEROSIN B	No
CHEMBL1009572	CHEMBL476886	PSEUDOPTEROSIN A	No
CHEMBL1009573	CHEMBL476886	PSEUDOPTEROSIN A	No
CHEMBL1009573	CHEMBL477537	PSEUDOPTEROSIN D	No
CHEMBL1009573	CHEMBL478806	PSEUDOPTEROSIN B	No
CHEMBL1009573	CHEMBL478977	PSEUDOPTEROSIN C	No
CHEMBL1009626	CHEMBL108	CARBAMAZEPINE	Yes	N03AF01
CHEMBL1009626	CHEMBL193719		No
CHEMBL1009626	CHEMBL442822		No
CHEMBL1009626	CHEMBL444515		No
CHEMBL1009626	CHEMBL445230		No
CHEMBL1009626	CHEMBL447926		No
CHEMBL1009626	CHEMBL455751		No
CHEMBL1009626	CHEMBL470704		No
CHEMBL1009626	CHEMBL470711		No
CHEMBL1009626	CHEMBL470712		No
CHEMBL1009626	CHEMBL471903		No
CHEMBL1009626	CHEMBL471904		No
CHEMBL1009626	CHEMBL471907		No
CHEMBL1009626	CHEMBL471912		No
CHEMBL1009626	CHEMBL472621		No
CHEMBL1009626	CHEMBL473225		No
CHEMBL1009626	CHEMBL475284		No
CHEMBL1009626	CHEMBL475412		No
CHEMBL1009626	CHEMBL475589		No
CHEMBL1009626	CHEMBL503246		No
CHEMBL1009626	CHEMBL506922		No
CHEMBL1009626	CHEMBL508371		No
CHEMBL1009647	CHEMBL467114		No
CHEMBL1009647	CHEMBL513491		No
CHEMBL1009648	CHEMBL2110364		No
CHEMBL1009667	CHEMBL467114		No
CHEMBL1009696	CHEMBL482768		No
CHEMBL1009696	CHEMBL573	NIACIN	Yes	C04AC01;C10AD02;C10AD52;C04AC01;C10AD02;C10AD52
CHEMBL1009697	CHEMBL482768		No
CHEMBL1009836	CHEMBL443986		No
CHEMBL1009836	CHEMBL449929		No
CHEMBL1009836	CHEMBL469312		No
CHEMBL1009836	CHEMBL469737		No
CHEMBL1009836	CHEMBL470786		No
CHEMBL1009836	CHEMBL470787		No
CHEMBL1009836	CHEMBL470788		No
CHEMBL1009836	CHEMBL471631		No
CHEMBL1009836	CHEMBL471820		No
CHEMBL1009836	CHEMBL471821		No
CHEMBL1009836	CHEMBL471822		No
CHEMBL1009836	CHEMBL513711		No
CHEMBL1009837	CHEMBL49	BUSPIRONE	Yes	N05BE01
CHEMBL1009838	CHEMBL12	DIAZEPAM	Yes	N05BA01
CHEMBL1009839	CHEMBL443986		No
CHEMBL1009839	CHEMBL449929		No
CHEMBL1009839	CHEMBL469312		No
CHEMBL1009839	CHEMBL469737		No
CHEMBL1009839	CHEMBL470786		No
CHEMBL1009839	CHEMBL470787		No
CHEMBL1009839	CHEMBL470788		No
CHEMBL1009839	CHEMBL471631		No
CHEMBL1009839	CHEMBL471820		No
CHEMBL1009839	CHEMBL471821		No
CHEMBL1009839	CHEMBL471822		No
CHEMBL1009839	CHEMBL513711		No
CHEMBL1009840	CHEMBL49	BUSPIRONE	Yes	N05BE01
CHEMBL1009841	CHEMBL12	DIAZEPAM	Yes	N05BA01
CHEMBL1009842	CHEMBL443986		No
CHEMBL1009842	CHEMBL449929		No
CHEMBL1009842	CHEMBL469312		No
CHEMBL1009842	CHEMBL469737		No
CHEMBL1009842	CHEMBL470786		No
CHEMBL1009842	CHEMBL470787		No
CHEMBL1009842	CHEMBL470788		No
CHEMBL1009842	CHEMBL471631		No
CHEMBL1009842	CHEMBL471820		No
CHEMBL1009842	CHEMBL471821		No
CHEMBL1009842	CHEMBL471822		No
CHEMBL1009842	CHEMBL513711		No
CHEMBL1009843	CHEMBL49	BUSPIRONE	Yes	N05BE01
CHEMBL1009844	CHEMBL12	DIAZEPAM	Yes	N05BA01
CHEMBL1009845	CHEMBL443986		No
CHEMBL1009845	CHEMBL449929		No
CHEMBL1009845	CHEMBL469312		No
CHEMBL1009845	CHEMBL469737		No
CHEMBL1009845	CHEMBL470786		No
CHEMBL1009845	CHEMBL470787		No
CHEMBL1009845	CHEMBL470788		No
CHEMBL1009845	CHEMBL471631		No
CHEMBL1009845	CHEMBL471820		No
CHEMBL1009845	CHEMBL471821		No
CHEMBL1009845	CHEMBL471822		No
CHEMBL1009845	CHEMBL513711		No
CHEMBL1009846	CHEMBL49	BUSPIRONE	Yes	N05BE01
CHEMBL1009847	CHEMBL12	DIAZEPAM	Yes	N05BA01
CHEMBL1009848	CHEMBL443986		No
CHEMBL1009848	CHEMBL449929		No
CHEMBL1009849	CHEMBL443986		No
CHEMBL1009849	CHEMBL449929		No
CHEMBL1009850	CHEMBL443986		No
CHEMBL1009850	CHEMBL449929		No
CHEMBL1009851	CHEMBL449929		No
CHEMBL1009852	CHEMBL443986		No
CHEMBL1009852	CHEMBL449929		No
CHEMBL1009853	CHEMBL443986		No
CHEMBL1009853	CHEMBL449929		No
CHEMBL1009854	CHEMBL443986		No
CHEMBL1009854	CHEMBL449929		No
CHEMBL1009863	CHEMBL473006		No
CHEMBL1009863	CHEMBL473197		No
CHEMBL1009863	CHEMBL473564		No
CHEMBL1009863	CHEMBL473765		No
CHEMBL1009863	CHEMBL473796		No
CHEMBL1009863	CHEMBL473985		No
CHEMBL1009863	CHEMBL473986		No
CHEMBL1009863	CHEMBL474174		No
CHEMBL1009863	CHEMBL474373		No
CHEMBL1009863	CHEMBL506654		No
CHEMBL1009863	CHEMBL513982		No
CHEMBL1009863	CHEMBL514472		No
CHEMBL1009863	CHEMBL515553		No
CHEMBL1009863	CHEMBL515708		No
CHEMBL1009864	CHEMBL473006		No
CHEMBL1009864	CHEMBL473197		No
CHEMBL1009864	CHEMBL473564		No
CHEMBL1009864	CHEMBL473765		No
CHEMBL1009864	CHEMBL473796		No
CHEMBL1009864	CHEMBL473985		No
CHEMBL1009864	CHEMBL473986		No
CHEMBL1009864	CHEMBL474174		No
CHEMBL1009864	CHEMBL474373		No
CHEMBL1009864	CHEMBL506654		No
CHEMBL1009864	CHEMBL513982		No
CHEMBL1009864	CHEMBL514472		No
CHEMBL1009864	CHEMBL515553		No
CHEMBL1009864	CHEMBL515708		No
CHEMBL1009865	CHEMBL11	IMIPRAMINE	Yes	N06AA02
CHEMBL1009866	CHEMBL473006		No
CHEMBL1009866	CHEMBL473796		No
CHEMBL1009866	CHEMBL473985		No
CHEMBL1009867	CHEMBL473006		No
CHEMBL1009867	CHEMBL473796		No
CHEMBL1009867	CHEMBL473985		No
CHEMBL1010039	CHEMBL508083		No
CHEMBL1010040	CHEMBL501306		No
CHEMBL1010040	CHEMBL504758		No
CHEMBL1010040	CHEMBL508083		No
CHEMBL1010040	CHEMBL525055		No
CHEMBL1010040	CHEMBL526862		No
CHEMBL1010041	CHEMBL508083		No
CHEMBL1010041	CHEMBL524892		No
CHEMBL1010041	CHEMBL525023		No
CHEMBL1010041	CHEMBL526862		No
CHEMBL1010042	CHEMBL1790054		No
CHEMBL1010042	CHEMBL504914		No
CHEMBL1010042	CHEMBL508083		No
CHEMBL1010042	CHEMBL524892		No
CHEMBL1010042	CHEMBL525023		No
CHEMBL1010042	CHEMBL526500		No
CHEMBL1010042	CHEMBL526862		No
CHEMBL1010043	CHEMBL499807		No
CHEMBL1010043	CHEMBL501306		No
CHEMBL1010043	CHEMBL504914		No
CHEMBL1010043	CHEMBL507373		No
CHEMBL1010043	CHEMBL508083		No
CHEMBL1010043	CHEMBL525023		No
CHEMBL1010043	CHEMBL525055		No
CHEMBL1010043	CHEMBL525755		No
CHEMBL1010043	CHEMBL526862		No
CHEMBL1010043	CHEMBL526889		No
CHEMBL1010044	CHEMBL1790054		No
CHEMBL1010044	CHEMBL499807		No
CHEMBL1010044	CHEMBL504914		No
CHEMBL1010044	CHEMBL506495		No
CHEMBL1010044	CHEMBL507373		No
CHEMBL1010044	CHEMBL508083		No
CHEMBL1010044	CHEMBL524892		No
CHEMBL1010044	CHEMBL525023		No
CHEMBL1010044	CHEMBL525055		No
CHEMBL1010044	CHEMBL525755		No
CHEMBL1010044	CHEMBL526862		No
CHEMBL1010045	CHEMBL525023		No
CHEMBL1010047	CHEMBL525023		No
CHEMBL1010249	CHEMBL495740		No
CHEMBL1010249	CHEMBL495946		No
CHEMBL1010249	CHEMBL497393		No
CHEMBL1010249	CHEMBL498418		No
CHEMBL1010249	CHEMBL498419		No
CHEMBL1010249	CHEMBL498624		No
CHEMBL1010250	CHEMBL497393		No
CHEMBL1010250	CHEMBL498418		No
CHEMBL1010332	CHEMBL447633		No
CHEMBL1010333	CHEMBL447633		No
CHEMBL1010334	CHEMBL447633		No
CHEMBL1010335	CHEMBL485659	PREDNISOLONE HEMISUCCINATE	No
CHEMBL1010364	CHEMBL476886	PSEUDOPTEROSIN A	No
CHEMBL1010364	CHEMBL477537	PSEUDOPTEROSIN D	No
CHEMBL1010364	CHEMBL478806	PSEUDOPTEROSIN B	No
CHEMBL1010364	CHEMBL478977	PSEUDOPTEROSIN C	No
CHEMBL1010535	CHEMBL482768		No
CHEMBL1010535	CHEMBL573	NIACIN	Yes	C04AC01;C10AD02;C10AD52
CHEMBL1010749	CHEMBL289257		No
CHEMBL1010749	CHEMBL450699		No
CHEMBL1010749	CHEMBL461137		No
CHEMBL1010749	CHEMBL466083		No
CHEMBL1010749	CHEMBL471023		No
CHEMBL1010749	CHEMBL471428		No
CHEMBL1010749	CHEMBL471637		No
CHEMBL1010749	CHEMBL471848		No
CHEMBL1010749	CHEMBL472056		No
CHEMBL1010749	CHEMBL472058		No
CHEMBL1010749	CHEMBL472059		No
CHEMBL1010749	CHEMBL501961		No
CHEMBL1010749	CHEMBL508840		No
CHEMBL1010749	CHEMBL511132		No
CHEMBL1010750	CHEMBL289257		No
CHEMBL1010750	CHEMBL450699		No
CHEMBL1010750	CHEMBL471023		No
CHEMBL1010750	CHEMBL471848		No
CHEMBL1010750	CHEMBL472057		No
CHEMBL1010750	CHEMBL472058		No
CHEMBL1010750	CHEMBL501961		No
CHEMBL1010750	CHEMBL508840		No
CHEMBL1010750	CHEMBL511132		No
CHEMBL1010751	CHEMBL289257		No
CHEMBL1010751	CHEMBL450699		No
CHEMBL1010751	CHEMBL466083		No
CHEMBL1010751	CHEMBL471023		No
CHEMBL1010751	CHEMBL472058		No
CHEMBL1010751	CHEMBL472059		No
CHEMBL1010751	CHEMBL501961		No
CHEMBL1010751	CHEMBL508840		No
CHEMBL1010751	CHEMBL511132		No
CHEMBL1010752	CHEMBL289257		No
CHEMBL1010752	CHEMBL450699		No
CHEMBL1010752	CHEMBL461137		No
CHEMBL1010752	CHEMBL466083		No
CHEMBL1010752	CHEMBL471023		No
CHEMBL1010752	CHEMBL471428		No
CHEMBL1010752	CHEMBL471637		No
CHEMBL1010752	CHEMBL471848		No
CHEMBL1010752	CHEMBL472056		No
CHEMBL1010752	CHEMBL472057		No
CHEMBL1010752	CHEMBL472058		No
CHEMBL1010752	CHEMBL472059		No
CHEMBL1010752	CHEMBL501961		No
CHEMBL1010752	CHEMBL508840		No
CHEMBL1010752	CHEMBL511132		No
CHEMBL1010753	CHEMBL289257		No
CHEMBL1010753	CHEMBL450699		No
CHEMBL1010753	CHEMBL461137		No
CHEMBL1010753	CHEMBL471023		No
CHEMBL1010753	CHEMBL471428		No
CHEMBL1010753	CHEMBL471637		No
CHEMBL1010753	CHEMBL471848		No
CHEMBL1010753	CHEMBL472057		No
CHEMBL1010753	CHEMBL472058		No
CHEMBL1010753	CHEMBL501961		No
CHEMBL1010753	CHEMBL508840		No
CHEMBL1010753	CHEMBL511132		No
CHEMBL1010754	CHEMBL450699		No
CHEMBL1010754	CHEMBL461137		No
CHEMBL1010754	CHEMBL466083		No
CHEMBL1010754	CHEMBL471023		No
CHEMBL1010754	CHEMBL471428		No
CHEMBL1010754	CHEMBL471637		No
CHEMBL1010754	CHEMBL471848		No
CHEMBL1010754	CHEMBL472058		No
CHEMBL1010754	CHEMBL472059		No
CHEMBL1010754	CHEMBL501961		No
CHEMBL1010754	CHEMBL508840		No
CHEMBL1010754	CHEMBL511132		No
CHEMBL1010755	CHEMBL199831		No
CHEMBL1010755	CHEMBL289257		No
CHEMBL1010755	CHEMBL450699		No
CHEMBL1010755	CHEMBL461137		No
CHEMBL1010755	CHEMBL471023		No
CHEMBL1010755	CHEMBL471428		No
CHEMBL1010755	CHEMBL471637		No
CHEMBL1010755	CHEMBL471848		No
CHEMBL1010755	CHEMBL472056		No
CHEMBL1010755	CHEMBL472058		No
CHEMBL1010755	CHEMBL472059		No
CHEMBL1010755	CHEMBL501961		No
CHEMBL1010755	CHEMBL508840		No
CHEMBL1010755	CHEMBL511132		No
CHEMBL1010756	CHEMBL199831		No
CHEMBL1010756	CHEMBL289257		No
CHEMBL1010756	CHEMBL450699		No
CHEMBL1010756	CHEMBL461137		No
CHEMBL1010756	CHEMBL466083		No
CHEMBL1010756	CHEMBL471023		No
CHEMBL1010756	CHEMBL471428		No
CHEMBL1010756	CHEMBL471637		No
CHEMBL1010756	CHEMBL471848		No
CHEMBL1010756	CHEMBL472056		No
CHEMBL1010756	CHEMBL472057		No
CHEMBL1010756	CHEMBL472058		No
CHEMBL1010756	CHEMBL472059		No
CHEMBL1010756	CHEMBL501961		No
CHEMBL1010756	CHEMBL508840		No
CHEMBL1010756	CHEMBL511132		No
CHEMBL1010757	CHEMBL199831		No
CHEMBL1010757	CHEMBL289257		No
CHEMBL1010757	CHEMBL450699		No
CHEMBL1010757	CHEMBL461137		No
CHEMBL1010757	CHEMBL471023		No
CHEMBL1010757	CHEMBL471428		No
CHEMBL1010757	CHEMBL471637		No
CHEMBL1010757	CHEMBL471848		No
CHEMBL1010757	CHEMBL472056		No
CHEMBL1010757	CHEMBL472057		No
CHEMBL1010757	CHEMBL472058		No
CHEMBL1010757	CHEMBL472059		No
CHEMBL1010757	CHEMBL501961		No
CHEMBL1010757	CHEMBL508840		No
CHEMBL1010757	CHEMBL511132		No
CHEMBL1010758	CHEMBL199831		No
CHEMBL1010758	CHEMBL289257		No
CHEMBL1010758	CHEMBL450699		No
CHEMBL1010758	CHEMBL461137		No
CHEMBL1010758	CHEMBL466083		No
CHEMBL1010758	CHEMBL471023		No
CHEMBL1010758	CHEMBL471637		No
CHEMBL1010758	CHEMBL471848		No
CHEMBL1010758	CHEMBL472056		No
CHEMBL1010758	CHEMBL472057		No
CHEMBL1010758	CHEMBL472058		No
CHEMBL1010758	CHEMBL472059		No
CHEMBL1010758	CHEMBL501961		No
CHEMBL1010758	CHEMBL508840		No
CHEMBL1010758	CHEMBL511132		No
CHEMBL1010759	CHEMBL199831		No
CHEMBL1010759	CHEMBL289257		No
CHEMBL1010759	CHEMBL450699		No
CHEMBL1010759	CHEMBL461137		No
CHEMBL1010759	CHEMBL466083		No
CHEMBL1010759	CHEMBL471023		No
CHEMBL1010759	CHEMBL471428		No
CHEMBL1010759	CHEMBL471637		No
CHEMBL1010759	CHEMBL471848		No
CHEMBL1010759	CHEMBL472056		No
CHEMBL1010759	CHEMBL472057		No
CHEMBL1010759	CHEMBL472058		No
CHEMBL1010759	CHEMBL472059		No
CHEMBL1010759	CHEMBL501961		No
CHEMBL1010759	CHEMBL508840		No
CHEMBL1010759	CHEMBL511132		No
CHEMBL1010760	CHEMBL199831		No
CHEMBL1010760	CHEMBL289257		No
CHEMBL1010760	CHEMBL450699		No
CHEMBL1010760	CHEMBL461137		No
CHEMBL1010760	CHEMBL466083		No
CHEMBL1010760	CHEMBL471023		No
CHEMBL1010760	CHEMBL471428		No
CHEMBL1010760	CHEMBL471637		No
CHEMBL1010760	CHEMBL471848		No
CHEMBL1010760	CHEMBL472056		No
CHEMBL1010760	CHEMBL472057		No
CHEMBL1010760	CHEMBL472058		No
CHEMBL1010760	CHEMBL472059		No
CHEMBL1010760	CHEMBL501961		No
CHEMBL1010760	CHEMBL508840		No
CHEMBL1010760	CHEMBL511132		No
CHEMBL1010765	CHEMBL473796		No
CHEMBL1010765	CHEMBL473985		No
CHEMBL1010766	CHEMBL473796		No
CHEMBL1010766	CHEMBL473985		No
CHEMBL1010767	CHEMBL473796		No
CHEMBL1010767	CHEMBL473985		No
CHEMBL1010775	CHEMBL101	PHENYLBUTAZONE	Yes	M02AA01;M01AA01
CHEMBL1010775	CHEMBL459693		No
CHEMBL1010775	CHEMBL459694		No
CHEMBL1010775	CHEMBL462844		No
CHEMBL1010775	CHEMBL462845		No
CHEMBL1010775	CHEMBL462870		No
CHEMBL1010775	CHEMBL463070		No
CHEMBL1010775	CHEMBL463074		No
CHEMBL1010775	CHEMBL463434		No
CHEMBL1010775	CHEMBL463622		No
CHEMBL1010775	CHEMBL463629		No
CHEMBL1010775	CHEMBL463630		No
CHEMBL1010775	CHEMBL463685		No
CHEMBL1010775	CHEMBL463886		No
CHEMBL1010775	CHEMBL464630		No
CHEMBL1010775	CHEMBL464831		No
CHEMBL1010775	CHEMBL464832		No
CHEMBL1010775	CHEMBL465032		No
CHEMBL1010775	CHEMBL465745		No
CHEMBL1010775	CHEMBL516514		No
CHEMBL1010775	CHEMBL517187		No
CHEMBL1010775	CHEMBL517616		No
CHEMBL1010775	CHEMBL517652		No
CHEMBL1010775	CHEMBL518679		No
CHEMBL1010775	CHEMBL518730		No
CHEMBL1010776	CHEMBL101	PHENYLBUTAZONE	Yes	M02AA01;M01AA01
CHEMBL1010776	CHEMBL463630		No
CHEMBL1010777	CHEMBL101	PHENYLBUTAZONE	Yes	M02AA01;M01AA01
CHEMBL1010777	CHEMBL463630		No
CHEMBL1010786	CHEMBL459780		No
CHEMBL1010787	CHEMBL459780		No
CHEMBL1010788	CHEMBL459780		No
CHEMBL1010789	CHEMBL384467	DEXAMETHASONE	Yes	S02BA06;C05AA09;A01AC02;D10AA03;D07AB19;D07XB05;H02AB02;R01AD03;R01AD53;S01BA01;S01CB01;S03BA01
CHEMBL1010790	CHEMBL459780		No
CHEMBL1010791	CHEMBL459780		No
CHEMBL1010792	CHEMBL459780		No
CHEMBL1010793	CHEMBL384467	DEXAMETHASONE	Yes	S02BA06;C05AA09;A01AC02;D10AA03;D07AB19;D07XB05;H02AB02;R01AD03;R01AD53;S01BA01;S01CB01;S03BA01
CHEMBL1010794	CHEMBL459780		No
CHEMBL1010977	CHEMBL474991		No
CHEMBL1010985	CHEMBL474991		No
CHEMBL1011121	CHEMBL1009	LEVODOPA	Yes	N04BA01
CHEMBL1011121	CHEMBL497393		No
CHEMBL1011121	CHEMBL498418		No
CHEMBL1011122	CHEMBL1009	LEVODOPA	Yes	N04BA01
CHEMBL1011122	CHEMBL497393		No
CHEMBL1011122	CHEMBL498418		No
CHEMBL1011123	CHEMBL495740		No
CHEMBL1011123	CHEMBL495946		No
CHEMBL1011123	CHEMBL497393		No
CHEMBL1011123	CHEMBL498418		No
CHEMBL1011123	CHEMBL498419		No
CHEMBL1011123	CHEMBL498624		No
CHEMBL1011124	CHEMBL495740		No
CHEMBL1011124	CHEMBL495946		No
CHEMBL1011124	CHEMBL497393		No
CHEMBL1011124	CHEMBL498418		No
CHEMBL1011124	CHEMBL498419		No
CHEMBL1011124	CHEMBL498624		No
CHEMBL1011125	CHEMBL497393		No
CHEMBL1011125	CHEMBL498418		No
CHEMBL1011126	CHEMBL495946		No
CHEMBL1011126	CHEMBL497393		No
CHEMBL1011126	CHEMBL498418		No
CHEMBL1011126	CHEMBL498419		No
CHEMBL1011126	CHEMBL498624		No
CHEMBL1011127	CHEMBL497393		No
CHEMBL1011127	CHEMBL498418		No
CHEMBL1011128	CHEMBL497393		No
CHEMBL1011128	CHEMBL498418		No
CHEMBL1011129	CHEMBL497393		No
CHEMBL1011129	CHEMBL498418		No
CHEMBL1011204	CHEMBL464458		No
CHEMBL1011204	CHEMBL485254		No
CHEMBL1011208	CHEMBL101	PHENYLBUTAZONE	Yes	M02AA01;M01AA01
CHEMBL1011208	CHEMBL520027		No
CHEMBL1011209	CHEMBL25	ASPIRIN	Yes	N02BA51;N02BA71;B01AC06;A01AD05;N02BA01
CHEMBL1011209	CHEMBL520027		No
CHEMBL1011470	CHEMBL479432	FEBRIFUGINE	No
CHEMBL1011474	CHEMBL105789	ISOFEBRIFUGINE	No
CHEMBL1011474	CHEMBL266540	QUINAZOLINONE	No
CHEMBL1011483	CHEMBL447749		No
CHEMBL1011483	CHEMBL451606		No
CHEMBL1011483	CHEMBL500535		No
CHEMBL1011483	CHEMBL501157		No
CHEMBL1011483	CHEMBL501284		No
CHEMBL1011483	CHEMBL503682		No
CHEMBL1011483	CHEMBL505425		No
CHEMBL1011483	CHEMBL506192		No
CHEMBL1011483	CHEMBL507981		No
CHEMBL1011483	CHEMBL509076		No
CHEMBL1011483	CHEMBL509439		No
CHEMBL1011483	CHEMBL510248	PYRODELPHININE	No
CHEMBL1011483	CHEMBL513556		No
CHEMBL1011483	CHEMBL526141		No
CHEMBL1011484	CHEMBL447749		No
CHEMBL1011484	CHEMBL451606		No
CHEMBL1011484	CHEMBL500535		No
CHEMBL1011484	CHEMBL501157		No
CHEMBL1011484	CHEMBL501284		No
CHEMBL1011484	CHEMBL503682		No
CHEMBL1011484	CHEMBL505425		No
CHEMBL1011484	CHEMBL506192		No
CHEMBL1011484	CHEMBL507981		No
CHEMBL1011484	CHEMBL509076		No
CHEMBL1011484	CHEMBL509439		No
CHEMBL1011484	CHEMBL510248	PYRODELPHININE	No
CHEMBL1011484	CHEMBL513556		No
CHEMBL1011484	CHEMBL526141		No
CHEMBL1011485	CHEMBL447749		No
CHEMBL1011485	CHEMBL451606		No
CHEMBL1011485	CHEMBL500535		No
CHEMBL1011485	CHEMBL501157		No
CHEMBL1011485	CHEMBL501284		No
CHEMBL1011485	CHEMBL503682		No
CHEMBL1011485	CHEMBL505425		No
CHEMBL1011485	CHEMBL506192		No
CHEMBL1011485	CHEMBL507981		No
CHEMBL1011485	CHEMBL509076		No
CHEMBL1011485	CHEMBL509439		No
CHEMBL1011485	CHEMBL510248	PYRODELPHININE	No
CHEMBL1011485	CHEMBL513556		No
CHEMBL1011485	CHEMBL526141		No
CHEMBL1011486	CHEMBL447749		No
CHEMBL1011486	CHEMBL451606		No
CHEMBL1011486	CHEMBL500535		No
CHEMBL1011486	CHEMBL501157		No
CHEMBL1011486	CHEMBL501284		No
CHEMBL1011486	CHEMBL503682		No
CHEMBL1011486	CHEMBL505425		No
CHEMBL1011486	CHEMBL506192		No
CHEMBL1011486	CHEMBL507981		No
CHEMBL1011486	CHEMBL509076		No
CHEMBL1011486	CHEMBL509439		No
CHEMBL1011486	CHEMBL510248	PYRODELPHININE	No
CHEMBL1011486	CHEMBL513556		No
CHEMBL1011486	CHEMBL526141		No
CHEMBL1011487	CHEMBL444735		No
CHEMBL1011601	CHEMBL199831		No
CHEMBL1011601	CHEMBL472056		No
CHEMBL1011601	CHEMBL472057		No
CHEMBL1011602	CHEMBL466083		No
CHEMBL1011603	CHEMBL471638	VALROCEMIDE	No
CHEMBL1011604	CHEMBL109	VALPROIC ACID	Yes	N03AG01
CHEMBL1011605	CHEMBL199831		No
CHEMBL1011605	CHEMBL472056		No
CHEMBL1011605	CHEMBL472057		No
CHEMBL1011606	CHEMBL466083		No
CHEMBL1011607	CHEMBL471638	VALROCEMIDE	No
CHEMBL1011608	CHEMBL109	VALPROIC ACID	Yes	N03AG01
CHEMBL1011613	CHEMBL473384		No
CHEMBL1011614	CHEMBL473384		No
CHEMBL1011615	CHEMBL473384		No
CHEMBL1011616	CHEMBL473384		No
CHEMBL1011617	CHEMBL473384		No
[truncated: 336,164+ more rows]
