# Supplementary material for: Classification and analysis of a large collection of in vivo bioassay descriptions
Source: PLoS Comput Biol. 2017 Jul 5;13(7):e1005641. doi: 10.1371/journal.pcbi.1005641 (PMC5517062; doi:10.1371/journal.pcbi.1005641)
Supplement: S3 Dataset — List of administration acronyms, together with definitions. (XLSX) [file pcbi.1005641.s005.xlsx]

## Sheet: Sheet1
Administration	Definition	Acronyms
transmucosal;transmucosally	Administration across the mucosa.	TM
subcutaneous;subcutaneously	Administration beneath the skin; hypodermic.	SC
sublingual;sublingually	Administration beneath the tongue.	SL
buccal;buccally	Administration directed toward the cheek.	BUCC
intracerebroventricular;intracerebroventricularly	Administration into the cerebral ventricles.	ICV;I.CV
vaginal;vaginally	Administration into the vagina.	PV
transdermal;transdermally	Administration through the dermal layer of the skin to the systemic circulation by diffusion.	TD
nasogastric;nasograstrically	Administration through the nose and into the stomach.	NG
peroral;perorally	Administration to or by way of the mouth.	PO
intranasal;intranasally	Administration to the nose.	IN
rectal;rectally	Administration to the rectum.	PR
intramuscular;intramuscularly	Administration within a muscle.	IM
intravenous;intravenously	Administration within or into a vein or veins.	IV
intrathecal;intrathecally	Administration within the cerebrospinal fluid.	IT
intradermal;intradermally	Administration within the dermis.	ID
intraperitoneal;intraperitoneally	Administration within the peritoneal cavity.	IP;I.PL;IPL
intragastric;intragastrically	Administration within the stomach.	IG
before meals;before meals		AC;a.c.
daily;daily		QD;ind.
twice daily;twice daily		BDS;b.d.s;b.d.
