# Supplementary material for: Classification and analysis of a large collection of in vivo bioassay descriptions
Source: PLoS Comput Biol. 2017 Jul 5;13(7):e1005641. doi: 10.1371/journal.pcbi.1005641 (PMC5517062; doi:10.1371/journal.pcbi.1005641)
Supplement: S4 Dataset — List of mouse strains and stocks, together with associated substrains and synonyms. (XLSX) [file pcbi.1005641.s006.xlsx]

## Sheet: mouse_dictionary
pref_name	strain	synonyms	substrains	substrain_synonyms	strain_comments
SIV	SIV		SIV/Lay		Inbred
CPB	CPB
WLL	WLL		WLL/BrA		Inbred
CR	CR				Inbred
WLA	WLA		WLA/Pas		Inbred
SII	SII				Inbred
SIM	SIM		SIM/UtJ		Inbred
BART	BART		BART/Ha		Inbred
DBR7	DBR7				Inbred
SPR	SPR		SPR/SmhPas; SPR/Smh		Inbred
KYF	KYF		KYF/MsIdr; KYF/Hok; KYF/Ms; KYF/MsIdrRbrc		Inbred
O20	O20		O20/A; O20/J		Inbred
SPM	SPM		SPM/N		Inbred
WN	WN				Inbred
SPE	SPE		SPE/Pas; SPE/Crc		Inbred
GT	GT		GT/Le		Inbred
TA1	TA1
TA2	TA2
GP	GP	General Purpose	GP/Bc; GP/Ml		Outbred;Inbred
CPB-Q	CPB-Q				Inbred
ROP	ROP		ROP/Le; ROP/GnLeJ		Inbred
GO	GO				Inbred
GL	GL		GL/Le		Inbred
CZECHI	CZECHI		CZECHI/EiJ		Inbred
MAS	MAS		MAS/A		Inbred
LAH	LAH		LAH/Pas		Inbred
BFM2	BFM2		BFM2/Ms	Bfm/2Msf; BFM/2Msf	Inbred
PAB	PAB				Inbred
MAE	MAE	Mae	MAE/Stm	Mae/Stm	Inbred
SLOW	SLOW				Inbred
MAI	MAI		MAI/Pas		Inbred
PAE	PAE				Inbred
BEH	BEH				Inbred
TSJ	TSJ		TSJ/LeJ; TSJ/Le	TSJ/Le-Tyrp1<b> Ts; TSJ/Le Ts	Inbred
BEL	BEL				Inbred
TSI	TSI		TSI/A		Inbred
DTB	DTB		DTB/Jic		Inbred
YBR	YBR		YBR/LiHa; YBR/Lw; YBR/HaCv; YBR/Ki; YBR/EiJ; YBR/Br; YBR/WiCv; YBR/HeWiHaCvEi; YBR/HeWi; YBR/HeWiHa; YBR/WiHa; YBR/He	YBR/Ei	Inbred
T739	T739				Inbred
SEAC	SEAC		SEAC/Gn; SEAC/c		Inbred
SEAB	SEAB				Inbred
ST	ST		ST/bJ; ST/aFibBom; ST/bN; ST/bBom; ST/J; ST/bFib; ST/bJN; ST/a; ST/b		Inbred
DS8	DS8				Inbred
LST	LST				Inbred
POSCHII	POSCHII				Inbred
SENCARC	SENCARC		SENCARC/PtJ		Inbred
GRS	GRS		GRS/Crgl; GRS/SN; GRS/AFib; GRS/AFibBom; GRS/ADkcsKieg; GRS/ARbrc; GRS/Hf; GRS/Imr; GRS/A; GRS/ACrgl; GRS/AN		Inbred
SENCARA	SENCARA		SENCARA/PtJ; SENCARA/Pt		Inbred
BLT	BLT		BLT/Re		Inbred
K	K		K/GwGh; K/Gw		Inbred
ALY	ALY				Inbred
DSR	DSR				Inbred
TT6	TT6				Inbred
FTC	FTC		FTC/CpbU		Inbred
BLN	BLN		BLN/Nmg		Inbred
NFS	NFS		NFS/NRbrc; NFS/J; NFS/A; NFS/NCr; NFS/N	NFS/N-Pde6b<rd1>	Inbred
NFR	NFR		NFR/NMmmh; NFR/N		Inbred
102	102		102/HeEl; 102/H; 102/El	(102/El	Inbred
DSD	DSD				Inbred
101	101		101/Orr; 101/HY; 101/RlEp; 101/H; 101/N; 101/Rl		Inbred
129S2	129S2		129S2/SvPas; 129S2/SvPasCrl; 129S2/SvPasIco; 129S2/SvPasRbrc	129/D3; SV129D3; 129/sv/Pas; Sv129 D3; 129/SvPas; D3 (129Sv); SV129 D3; 129S2/SvPas-Oca2<+> Tyr<+> Kitl<+>; Sv129D3; 129SvS2	Inbred
NON	NON	nonobese diabetic NON strain	NON/LtHl; NON/Shi; NON/ShiLtJ	NON/LtJ	Inbred
CBA	CBA	CBA/CaCrl; CBA/J; CBA/CaJ	CBA/HCbi; CBA/HCbiTiff; CBA/Nov; CBA/StAo; CBA/CagCam; CBA/FaCagCam; CBA/Tuf; CBA/No; CBA/CafNMRIfLac; CBA/Rij; CBA/CaPo; CBA/Cbi; CBA/HCbiBom; CBA/CaHN; CBA/RijSel; CBA/NJ; CBA/Sbh; CBA/CaHNRbrc; CBA/NRij; CBA/LacY; CBA/Kw; CBA/Ca; CBA/Pi; CBA/Ph; CBA/StMan; CBA/Ki; CBA/CaHWehi; CBA/CaGnLeJ; CBA/NBom; CBA/JOrl; CBA/HtGy; CBA/CaJNarl; CBA/StOk; CBA/JPas; CBA/ByA; CBA/CaNimr; CBA/Ht; CBA/StH; CBA/…	CBA /J; CBA/j; CBA/J-Pde6b<rd1>; CBA/J-Mx1<s2>; CBA/CJ	Inbred
MA	MA		MA/MyJ; MA/MyJHu; MA/JHu; MA/MyS; MA/My; MA/MySp; MA/Sp; MA/J; MA/JMs	MA/M4J	Inbred
129S7	129S7		129S7/SvEvBrd		Inbred
129S4	129S4		129S4/SvJaeSor; 129S4/SvJaeJ; 129S4/SvJae	129/SvJ1; 129/4; 129S4; 129/SvJae	Inbred
MB	MB				Inbred
NOD	NOD	non obese diabetic (NOD); nonobese diabetic; nonobese diabetic NOD strain; non-obese diabetic (NOD)	NOD/ShiJicJcl; NOD/ShiLtDvs; NOD/Caj; NOD/J; NOD/LtDoi; NOD/MrkTac; NOD/LtCrc; NOD/Shi; NOD/Smrf; NOD/Bom; NOD/ShiLtJ; NOD/Alt; NOD/NckOrl; NOD/Mrk; NOD/Jsd; NOD/ShiLtJWehi; NOD/Uf; NOD/ShiLt; NOD/Crc	NOD/TacMrk; NOD/LtJ; NOD/jsd; NOD
ML	ML				Inbred
MO	MO		MO/Ko		Inbred
HLS	HLS				Inbred
MH	MH				Inbred
MK	MK		MK/ReJ; MK/Re	MK/ReJ Slc11a2<mk>/J; MK/Re Slc11a2<mk>	Inbred
ALS	ALS		ALS/LtJ; ALS/Lt		Inbred
MT	MT		MT/HokIdr		Inbred
MS	MS		MS/Ae; MS/J		Inbred
HLG	HLG				Inbred
HLC	HLC		HLC/Ckc		Inbred
NOR	NOR		NOR/LtJ		Inbred
FS	FS		FS/EiJ		Inbred
CTP	CTP				Inbred
CTS	CTS		CTS/Idr; CTS/Shi		Inbred
AKR	AKR	AKR (Standard); ARK	AKR/MsHok; AKR/LwNIcr; AKR/Sm; AKR/JEi; AKR/S; AKR/N; AKR/JGif; AKR/Pat; AKR/Fu; AKR/W; AKR/Lac; AKR/Lab; AKR/JSth; AKR/A; AKR/Man; AKR/O; AKR/J; AKR/FufA; AKR/NWe; AKR/JMs; AKR/Ki; AKR/ABomFib; AKR/Mv; AKR/Nimr; AKR/JMsStmRbrc; AKR/Ms; AKR/CumRbrc; AKR/Icrf; AKR/Dp; AKR/Ep; AKR/JOrl; AKR/Tr; AKR/NCr; AKR/Han; AKR/ABom; AKR/JPh; AKR/LwAu; AKR/OlaHsd; AKR/JSlc; AKR/FuRdA; AKR/Pas; AKR/Sy; AKR/JY; …	AKR/j; AKR/J normal; ERO_PANEL1_2; AKR/Hsd	Inbred
FZ	FZ		FZ/Di		Inbred
SUMS	SUMS				Inbred
GLF	GLF		GLF/Y		Inbred
AKI	AKI				Inbred
WSB	WSB		WSB/EiJ	WSB/Ei	Inbred
CTA	CTA	CTA-Cts	CTA/Idr		Inbred
JGBF	JGBF		JGBF/LeJ; JGBF/LeTyJ; JGBF/Le	JGBF jg Vps33a<bf>
WLA76	WLA76				Inbred
LIBP	LIBP		LIBP/1
FL	FL		FL/2Eg; FL/1ReBn; FL/1ReJ; FL/4; FL/1ReOci; FL/1ReNe; FL/4ReJ; FL/2ReSf; FL/2Re	FL/1Re	Inbred
FM	FM		FM/JmsA		Inbred
SMA	SMA		SMA/Ms; SMA/NumRbrc		Inbred
LFA	LFA		LFA/Fre		Inbred
MDB	MDB		MDB/Dt		Inbred
OUF	OUF				Inbred
WHT	WHT		WHT/HtGy; WHT/Ht		Inbred
SHN	SHN		SHN/Mei; SHN/Rbrc; SHN/Ms		Inbred
OUW	OUW				Inbred
BSC	BSC				Inbred
LTS	LTS		LTS/A		Inbred
ATEB	ATEB		ATEB/LeJ; ATEB/Le		Inbred
F	F		F/StPat; F/StSf; F/StMan; F/St; F/Lac		Inbred
DFT	DFT				Inbred
BXVII	BXVII
V	V		V/LeJ		Inbred
PUH	PUH		PUH/Cam		Inbred
ICGN	ICGN		ICGN/OaRbrc		Inbred
SS	SS	short sleep	SS/SgnRbrc; SS/Ibg; SS/Jms		Outbred;Inbred
SP	SP		SP/Cam		Inbred
SW	SW		SW/Fr		Inbred
RLC	RLC		RLC/StmRbrc		Inbred
PUC	PUC		PUC/1Fre		Inbred
SK	SK		SK/Cam; SK/CamRk; SK/CamEi; SK/Rk	SK/CamRK; SK/CamE1	Inbred
SI	SI				Inbred
LMM	LMM		LMM/Bc		Inbred
SM	SM		SM/RrCk; SM/JBt; SM/Ckc; SM/JSf; SM/JH; SM/JNshmRbrc; SM/Rr; SM/J; SM/JNshm; SM/JA; SM/JCv; SM/Ml	SMJ	Inbred
SL	SL		SL/Ms; SL/Rl; SL/KhStmRbrc; SL/NiStmRbrc; SL/Ni; SL/Qdj; SL/Am; SL/Kh; SL/NiA		Inbred
SC	SC		SC/CpbU		Inbred
SB	SB		SB/LeJ; SB/Le	SB/Le (bg/bg); SB/LeJ-Lyst<bg>; SB/Le-Lyst<bg> Foxq1<sa>	Inbred
ALR	ALR		ALR/LtJ; ALR/Lt		Inbred
SF	SF		SF/CamEiJ; SF/Cam; SF/EiJ		Inbred
SD	SD				Inbred
OUYW	OUYW				Inbred
HYIII	HYIII		HYIII/LeJ		Inbred
CAT	CAT				Inbred
YX	YX				Inbred
IMBS	IMBS				Inbred
YS	YS		YS/WfLmMmmh; YS/Wf; YS/ChWfKw; YS/Ch; YS/Icr; YS/ChWfIcr; YS/Pr; YS/ChWf; YS/Nctr		Inbred
KOR	KOR				Inbred
YT	YT		YT/Y		Inbred
LG	LG		LG/Ml; LG/RrBt; LG/J; LG/Ckc; LG/Rr	LGJ	Inbred
NHO	NHO		NHO/Brpb		Inbred
LM	LM		LM/Bc		Inbred
OUBW	OUBW				Inbred
LT	LT		LT/ReSvJ; LT/SvKau; LT/Ch; LT/SvEiJ; LT/SvJ; LT/ChWq; LT/Sv; LT/A; LT/ChReJ; LT/SvEi		Inbred
LS	LS	Long Sleep Selected Line; Long Sleep; Long sleep time	LS/Ibg; LS/LeJ		Outbred;Inbred
LP	LP		LP/Nimr; LP/J	LPJ	Inbred
SMXA	SMXA
A	A		A/JfNimr; A/HeHa; A/Lac; A/Flaks; A/Cri; A/JBg; A/Br; A/StIcrf; A/OrNot; A/BiMtz; A/Bi; A/BiKi; A/N; A/J; A/H; A/Orl; A/Bln; A/SnSf; A/2Crgl; A/Cam1; A/Pat; A/MySp; A/Ibg; A/StDm; A/Tru; A/HeHan; A/Tr; A/HeN; A/HeJ; A/GrFa; A/JNimr; A/JSx; A/SnS; A/JJcl; A/Bcr; A/Dm; A/Sm; A/Sn; A/Sp; A/St; A/Sy; A/JOrl; A/Ki; A/HeIcr; A/Ola; A/WySnJ; A/Cbi; A/JKt; A/BrA; A/Ks; A/Crgl; A/HeWe; A/HeGh; A/HeGn; A/R…	AJ; A/j; A/HEJ; A/sn; A/WySnJ-Tnfrsf13c<Bcmd1-A/WySnJ>	Inbred
STF	STF		STF/Pas		Inbred
NZW	NZW		NZW/BlNJ; NZW/J; NZW/LacJ; NZW/N; NZW/Lac; NZW/LacScr; NZW/Ola; NZW/OsuJ; NZW/BlN; NZW/BlLeiCpb; NZW/BlLacScr; NZW/Slc; NZW/OlaHsd; NZW/NBom		Inbred
ABH	ABH	AB/H (Biozzi); Biozzi mouse high responder; HI Biozzi line; Biozzi; HI (Biozzi mice)			Outbred;Inbred
NZY	NZY		NZY/Bl; NZY/Mac; NZY/Bcr		Inbred
NZX	NZX		NZX/Bl		Inbred
ABL	ABL	Biozzi mouse low responder; AB1; L-I (Biozzi mice)	ABL/Le		Outbred;Inbred
615	615		615/Pbi		Inbred
NZC	NZC		NZC/Bl; NZC/Omr; NZC/Rd		Inbred
NZB	NZB	New Zealand black; New zealand black; New Zealand Black	NZB/N; NZB/BlNJ; NZB/J; NZB/Ola; NZB/BlNJOrl; NZB/Orl; NZB/BlHzScr; NZB/Omr; NZB/CrBomf; NZB/Icr; NZB/OsuJ; NZB/BlPt; NZB/Gif; NZB/BlJ; NZB/BlN; NZB/BlNReJ; NZB/Bl; NZB/Slc; NZB/SnCrBom; NZB/Ibm; NZB/BlNScr; NZB/BlNIcr; NZB/Lac; NZB/Pt; NZB/BlLacCpb; NZB/Bsp; NZB/NCrj; NZB/BlLacScr; NZB/Kl; NZB/BlWehi; NZB/BlScr; NZB/BlLeiCpb; NZB/Mac; NZB/Jms; NZB/LacJ	NZB/B1NJ; NZB/BINJ	Inbred
YPC	YPC				Inbred
L2	L2		L2/Ibg
STR	STR		STR/1NHf; STR/1; STR/1N; STR/Ort; STR/1NMmmh; STR/N; STR/NMmmh		Inbred
L1	L1		L1/Ibg
FAKI	FAKI		FAKI/Cbi; FAKI/Icrf		Inbred
NZO	NZO	BZO	NZO/HlBom; NZO/BlWehi; NZO/Hl; NZO/HlBomDife; NZO/Bl; NZO/HlLtJ; NZO/BlWf; NZO/BlWfL	NZO/HILtJ	Inbred
LEWES	LEWES		LEWES/EiJ	LEWES/Ei	Inbred
NZM	NZM				Inbred
NZL	NZL		NZL/LtJ		Inbred
TFM	TFM				Inbred
CFO	CFO		CFO/IdrRbrc		Inbred
TFH	TFH		TFH/H		Inbred
P	P		P/JSf; P/Eg; P/JN; P/N; P/J; P/A	P/J-Pde6b<rd1>	Inbred
IXBL	IXBL		IXBL/NgaRbrc		Inbred
NCS	NCS		NCS/Pas		Inbred
NCU	NCU		NCU/CpbU		Inbred
EMH	EMH				Inbred
BD	BD		BD/MySp; BD/Sp		Inbred
CFW	CFW	CFW
RSV	RSV		RSV/LeJ		Inbred
C57L	C57L	C57 L; C571	C57L/JY; C57L/HeAnl; C57L/JSel; C57L/Lac; C57L/HeJMc; C57L/N; C57L/J; C57L/Kl; C57L/We; C57L/HeWe; C57L/Eg; C57L/HeJHan; C57L/HeMs; C57L/HeDe; C57L/S; C57L/He; C57L/JPas; C57L/Rl; C57L/Mza; C57L/Dt		Inbred
C3HeB	C3HeB		C3HeB/DeDt; C3HeB/Dt; C3HeB/H; C3HeB/Sy; C3HeB/DeHf; C3HeB/FeJFgDm; C3HeB/FeJWtsi; C3HeB/St; C3HeB/FeHu; C3HeB/FeJOrl; C3HeB/FeN; C3HeB/De; C3HeB/FeJ; C3HeB/FeHb; C3HeB/FeOrl; C3HeB/Os; C3HeB/Gif; C3HeB/Fe	C3H/eB; C3Heb/FeJ; C3H/eBFe/J	Inbred
MIG	MIG				Inbred
ZALENDE	ZALENDE		ZALENDE/EiJ	ZALENDE/Ei; Zalende; ZELANDE/Ei; ZALENDE	Inbred
LIS	LIS		LIS/A		Inbred
C57P	C57P		C57P/A		Inbred
MIW	MIW				Inbred
DKI	DKI		DKI/Jko		Inbred
RW	RW				Inbred
RR	RR		RR/Jms; RR/SgnRbrc		Inbred
SPE1	SPE1				Inbred
PRO	PRO		PRO/ReJ; PRO/1ReJ; PRO/1AReJ	PRO/1ARe	Inbred
SPRET	SPRET		SPRET/Rk; SPRET/EiJ; SPRET/Ei	SPRET/EiMouse; Mus spretus/Ei; SPRET-1; SPRET/Ei; SPRET/EI; M.SPRET/EI; SPRET Eis; SPRET/Ei (Spain); Spret/Ei; spret/Ei; ERO_PANEL1_10	Inbred
PRI	PRI				Inbred
PGT	PGT				Inbred
RF	RF		RF/Ms; RF/J; RF/Hi; RF/Un; RF/Ok; RF/UnPat		Inbred
MOBLO	MOBLO				Inbred
RAP	RAP		RAP/Ko		Inbred
RC	RC		RC/CpbU		Inbred
CHI	CHI		CHI/St		Inbred
LPT	LPT		LPT/LeJ		Inbred
NIH	NIH	NIH outbred	NIH/Ola; NIH/OlaHsd		Inbred
BFM	BFM		BFM/2MsRbrc; BFM/2Ms		Inbred
MRL	MRL	MRL +/+	MRL/MpJ; MRL/Mp; MRL/MpOrl; MRL/MpScr	MRL/Mp-+/+; MRL/M(p)-+/+; Mrl/Mp; MRL-Mp +/+; MRL/Mp+-+	Inbred
HSFR	HSFR		HSFR/N		Inbred
TPS	TPS		TPS/Y		Inbred
THF	THF				Inbred
HIGA	HIGA		HIGA/Nsc		Inbred
IST	IST				Inbred
HRA	HRA		HRA/Skh		Inbred
GAD	GAD		GAD/Ncnp; GAD/Nga		Inbred
C3H	C3H	C3HF; C3Hf; CH3; C3H +/+; C3H mouse	C3H/DiPh; C3H/HeAr; C3H/HeNSlc; C3H/HeAu; C3H/Kun; C3H/Ea; C3H/HeSch; C3H/AnWi; C3H/MySp; C3H/El; C3H/BifBKi; C3H/HePas; C3H/HeOci; C3H/BiCbiCpb; C3H/JFs; C3H/HeJOrlFib; C3H/HeOrl; C3H/TifBom; C3H/JKo; C3H/HeGif; C3H/Ml; C3H/Fs; C3H/HeJic; C3H/HeJBirLtJ; C3H/HeHa; C3H/HeDiSnJ; C3H/HeWe; C3H/Fg; C3H/Mza; C3H/Kw; C3H/BiLhm; C3H/HeMsHok; C3H/HeNCr; C3H/StSth; C3H/AnWiCh; C3H/StCrl; C3H/BiMai; C3H/Cr…	C3H/HeNSIc; C3H/E1; C3H/RV; C3H/HeNCrlBR; C3H/HeNCrlBr; CH3/HeSn; C3H/Hej; C3H/HeJ mouse; C3He/J; C3H/HeJ-Pde6b<rd1>; ssp. domesticus
DBA	DBA	DBA origin	DBA/2WyDi; DBA/2fCf1/Wg; DBA/2eDe; DBA/Crc; DBA/2Crgl; DBA/Lw; DBA/2LwMblf; DBA/2LwFib; DBA/2fNMR/Lac; DBA/1JN; DBA/1Bg; DBA/2Icrc; DBA/2; DBA/1; DBA/8BiDsmJ; DBA/N; DBA/J; DBA/2DeJ; DBA/1oHu; DBA/A; DBA/2JNmg; DBA/IcrcBar; DBA/2JFs; DBA/S; DBA/2NPtSx; DBA/2HaSmnJ; DBA/2El; DBA/2Tru; DBA/2CrSch; DBA/1JSn; DBA/2eBDeHf; DBA/2Jcl; DBA/Bcr; DBA/HaOci; DBA/1JSf; DBA/Ki; DBA/2Ar; DBA/2fBALB/cW; DBA/2fC…	DBA-2.; DBA-2; ssp.Domesticus
APS	APS				Inbred
STOLI	STOLI		STOLI/LwSf; STOLI/Lw		Inbred
TKDU	TKDU		TKDU/DnJ		Inbred
RHJ	RHJ		RHJ/Le; RHJ/LeJ		Inbred
APN	APN				Inbred
NOXCB	NOXCB
JF1	JF1		JF1/MsRbrc; JF1/MsJ; JF1/Ms	JF1/Msf	Inbred
DBR	DBR				Inbred
IITES	IITES		IITES/NgaRbrc		Inbred
XLII	XLII		XLII/Orl		Inbred
STAR	STAR		STAR/N		Inbred
BAMA	BAMA		BAMA/Sp; BAMA/MySp		Inbred
ICRIII	ICRIII				Inbred
NGP	NGP		NGP/N		Inbred
KSB	KSB				Inbred
DU6i	DU6i				Inbred
KSN	KSN		KSN/JmsSgnRbrc		Inbred
SH1	SH1		SH1/LeJ		Inbred
SENCARB	SENCARB		SENCARB/PtJ		Inbred
BIMA	BIMA		BIMA/A		Inbred
SZB	SZB				Inbred
SZC	SZC				Inbred
SZA	SZA				Inbred
POSCHI	POSCHI				Inbred
WLHR	WLHR		WLHR/LeJ		Inbred
STL	STL				Inbred
NLC	NLC		NLC/fC57BL		Inbred
HMI	HMI		HMI/Ms; HMI/MsRbrc	HMI/Msf	Inbred
ABJ	ABJ		ABJ/LeJ		Inbred
EL	EL		EL/EFrkJ; EL/Suz; EL/SuzSeyFrkJ	EL/Suz	Inbred
SHR	SHR		SHR/GnEiJ		Inbred
G	G		G/Gw		Inbred
CSB	CSB				Inbred
DLS	DLS		DLS/LeJ		Inbred
MSKR	MSKR				Inbred
SHI	SHI				Inbred
CSW	CSW				Inbred
SHM	SHM		SHM/Nem		Inbred
RFM	RFM		RFM/Bts/1; RFM/Bts/2; RFM/UnRij; RFM/J; RFM/Pat; RFM/MsStmRbrc; RFM/Ms; RFM/Un		Inbred
ABP	ABP		ABP/LeJ		Inbred
RIII	RIII	R III	RIII/Fa; RIII/FaDk; RIII/AnOk; RIII/La; RIII/AnKi; RIII/Sy; RIII/FaBt; RIII/Ll; RIII/ImrKi; RIII/Imr; RIII/HeA; RIII/DmMobJ; RIII/AnDe; RIII/WySn; RIII/DmCrgl; RIII/Dm; RIII/bLl; RIII/2J; RIII/Crgl; RIII/Ko; RIII/AnCrgl; RIII/WyJ; RIII/SeA; RIII/Rd; RIII/AnN; RIII/AnJ; RIII/A; RIII/ImrNhsJ; RIII/An; RIII/J		Inbred
SSL	SSL		SSL/LeJ; SSL/Le	SSL/Le	Inbred
NYLR	NYLR				Inbred
BLG2	BLG2		BLG2/MsRbrc; BLG2/Ms	BLG2/Msf	Inbred
BRSUNT	BRSUNT		BRSUNT/N; BRSUNT/NY; BRSUNT/NHf; BRSUNT/St		Inbred
JBT	JBT		JBT/Jd		Inbred
ISS	ISS		ISS/IbgTejJ; ISS/IbgMmmh		Inbred
STS	STS		STS/AHf; STS/N; STS/Hf; STS/J; STS/Pas; STS/A		Inbred
CPB-WV	CPB-WV				Inbred
CPB-WG	CPB-WG				Inbred
HCI	HCI				Inbred
STX	STX		STX/J; STX/A; STX/LeJ		Inbred
129P3	129P3		129P3/JEmsJ; 129P3/J; 129P3/JN; 129P3/JScr; 129P3/JGa	129J; J129; 129 J; 12/J; 129/J; ERO_PANEL1_8; 129/3J; J 129	Inbred
129P1	129P1		129P1/ReJLacFib; 129P1/ReJ; 129P1/Re; 129P1/ReWl	129Re/J; 129ReJ; 129/ReJ	Inbred
SEG	SEG		SEG/Pas; SEG/1		Inbred
SEC	SEC		SEC/Gn; SEC/RlGso; SEC/Rl; SEC/1GnLeJ; SEC/RlEl; SEC/1Gn; SEC/1Re		Inbred
SEB	SEB				Inbred
SEA	SEA		SEA/Rl; SEA/GnLe; SEA/GnJ; SEA/Gn; SEA/J		Inbred
SEN	SEN				Inbred
CBRB	CBRB				Inbred
DU6	DU6				Inbred
DUH	DUH				Inbred
FRG	FRG				Inbred
CLA	CLA				Inbred
AKNK	AKNK				Inbred
KJR	KJR		KJR/Ms; KJR/MsKist; KJR/MsRbrc	KJR/Msf	Inbred
SRL	SRL		SRL/Nmg		Inbred
BBT	BBT		BBT/Ha		Inbred
PDB	PDB		PDB/Pt		Inbred
KC	KC		KC/CpbU; KC/Wsm		Inbred
KB	KB		KB/Di		Inbred
KF	KF		KF/Tbr		Inbred
KE	KE				Inbred
KK	KK	KK Obese	KK/HlLt; KK/Snk; KK/Jms; KK/SgnRbrc; KK/Ta; KK/HlJ		Inbred
KI	KI		KI/Glw		Inbred
CBXC	CBXC
KR	KR		KR/CNgaRbrc; KR/Nga; KR/Di		Inbred
KP	KP				Inbred
CC57BR	CC57BR		CC57BR/Y; CC57BR/MvY		Inbred
SEI	SEI	SEI
NX129	NX129
SWXJ	SWXJ
MM	MM				Inbred
SWXL	SWXL
SAMP8	SAMP8	SAM P8			Inbred
BOMG	BOMG				Inbred
DL	DL		DL/Ra		Inbred
DM	DM		DM/Ms; DM/ShiMs		Inbred
SWM	SWM		SWM/Ms		Inbred
DK	DK		DK/Lm		Inbred
DH	DH				Inbred
SWN	SWN		SWN/Ms; SWN/MsRbrc	SWN/Msf	Inbred
DF	DF	DF Prop1<df>
SAMP1	SAMP1		SAMP1/YitFcsJ; SAMP1/YitFcs	SAMP1/YitFc	Inbred
SAMP2	SAMP2				Inbred
SAMP3	SAMP3				Inbred
DB	DB		DB/Sp; DB/MySp		Inbred
DC	DC		DC/LeJ; DC/Le		Inbred
SAMP6	SAMP6				Inbred
DA	DA		DA/Hu; DA/HuSnJ		Inbred
MOLH	MOLH		MOLH/Fre		Inbred
BRX58N	BRX58N
DW	DW		DW/Wf; DW/WfDt; DW/Pas; DW/J; DW/Gif; DW/JMuaf; DW/JOrlFib		Inbred
MOLC	MOLC		MOLC/RkJ	MOLC/Rk	Inbred
MOLD	MOLD		MOLD/RkJ; MOLD/Rk; MOLD/RkA	MOLD/Rk	Inbred
DS	DS	DS.	DS/Shi; DS/Ch; DS/EiNa; DS/Ei		Inbred
DP	DP				Inbred
MOLG	MOLG		MOLG/DnJ	MOLG/Dn	Inbred
RB	RB		RB/2; RB/1; RB/1Bg		Inbred
UMCBE	UMCBE				Inbred
BIR	BIR		BIR/A		Inbred
201	201		201/Rl		Inbred
DOPG	DOPG				Inbred
SLN	SLN		SLN/Mei		Inbred
RBJ	RBJ		RBJ/DnJ		Inbred
RBI	RBI				Inbred
RBH	RBH				Inbred
RBG	RBG				Inbred
RBF	RBF		RBF/DnJ; RBF/Dn		Inbred
RBE	RBE
RBD	RBD		RBD/DnJ		Inbred
RBC	RBC		RBC/DnJ		Inbred
RBB	RBB		RBB/DnJ		Inbred
RBA	RBA		RBA/DnJ		Inbred
AMMS	AMMS		AMMS/1		Inbred
NRH	NRH				Inbred
LGG	LGG		LGG/Bc		Inbred
MCA	MCA				Inbred
QC	QC		QC/CpbU		Inbred
H	H		H/St		Inbred
QF	QF				Inbred
GFF	GFF				Inbred
NOR2	NOR2		NOR2/Lt
NOR1	NOR1		NOR1/Lt
WC	WC		WC/ReJ; WC/ReBn; WC/Re		Inbred
WB	WB		WB/ReOci; WB/ReBn; WB/Re; WB/ReSf; WB/ReJ		Inbred
CKB	CKB				Inbred
JU	JU		JU/Fa; JU/Ct; JU/CtLmMmmh; JU/FaCam; JU/FaCt		Inbred
WK	WK		WK/ReJ; WK/ReBn; WK/Re		Inbred
CKH	CKH				Inbred
WH	WH		WH/Ht		Inbred
AXB	AXB
PAA	PAA				Inbred
OUCW	OUCW				Inbred
PAC	PAC		PAC/Cv		Inbred
PAD	PAD				Inbred
WR	WR		WR/Y		Inbred
JE	JE		JE/LeJ; JE/LeGnc		Inbred
JB	JB		JB/Di		Inbred
PERC	PERC		PERC/EiJ	PERC/Ei; PERC /Ei	Inbred
PERA	PERA		PERA/CamEi; PERA/Rk; PERA/CamRk; PERA/EiJ	PERA/Ei	Inbred
Z	Z		Z/Gf; Z/Gw		Inbred
HSR	HSR				Inbred
ZRDCT	ZRDCT		ZRDCT/Ch		Inbred
PERU	PERU		PERU/6Fr		Inbred
NAK	NAK				Inbred
IAH	IAH				Inbred
IDH2	IDH2				Inbred
FVB	FVB	Fvb	FVB/N; FVB/NMob; FVB/NTac; FVB/NJ; FVB/NIco; FVB/NCrl; FVB/NPas; FVB/NAU; FVB/NCr; FVB/NHsd; FVB/NRnc; FVB/NJNarl	FVBN; FvB/N; FEB/N; FVB/N mice; FUB/N; FVB/n; FVB/N-Pde6b<rd1>; FBV/N; FVB/N-3; FEBN	Inbred
BNT	BNT		BNT/LeJ; BNT/Ha		Inbred
LSTDP	LSTDP		LSTDP/Fo		Inbred
129	129	129 strain; strain 129; E129; Y129; 129/-; ES129; ES (c129); c129; c-129; 126; L129; C129	129/Ml; 129/Dr; 129/SvW; 129/Tif; 129/AoBoyFib; 129/Orl; 129/RrSv; 129/SvEmcTer; 129/W; 129/Wt; 129/Pi; 129/Sm	129SVW; I-129	Inbred
BTBRTF	BTBRTF	BTBRTF subline; BTB-RTF	BTBRTF/Art; BTBRTF/2ArtMmnc; BTBRTF/Nev; BTBRTF/ArtRbrc		Inbred
SKIVE	SKIVE		SKIVE/EiJ	SKIVE/Ei; Skive/Ei; Skive Denmark	Inbred
HSFS	HSFS		HSFS/N		Inbred
PHH	PHH		PHH/We		Inbred
PHL	PHL		PHL/We		Inbred
ITES	ITES				Inbred
PHY	PHY				Inbred
XVII	XVII		XVII/G; XVII/Bln; XVII/Rd		Inbred
TAII	TAII		TAII/A; TAII/Pbi		Inbred
WLO	WLO				Inbred
OIR	OIR		OIR/A		Inbred
DMC	DMC
SKR	SKR		SKR/JY		Inbred
EML	EML				Inbred
C	C		C/St; C/An; C/Gn; C/Cbi		Inbred
CRC	CRC				Inbred
SKC	SKC		SKC/StmRbrc		Inbred
AEJ	AEJ		AEJ/GnLeJ; AEJ/RkBc; AEJ/GnJ; AEJ/Gn; AEJ/GnRk		Inbred
BXSB	BXSB
L	L		L/Gw; L/StWq; L/St; L/J; L/Icrc; L/He		Inbred
CRM	CRM				Inbred
PS	PS		PS/Mg		Inbred
SIII	SIII				Inbred
PT	PT		PT/N; PT/Y; PT/OsMsRbrc; PT/St		Inbred
LDJ	LDJ		LDJ/LeJ		Inbred
PC	PC		PC/CpbU		Inbred
PF	PF				Inbred
PE	PE		PE/Rl		Inbred
BUB	BUB		BUB/Bn; BUB/Wi; BUB/Fn; BUB/Ch; BUB/BnJ	BUB/BnJ-Pde6b<rd1>	Inbred
BUC	BUC		BUC/Wi		Inbred
PH	PH				Inbred
BUA	BUA		BUA/Wi; BUA/Hn; BUA/Bls		Inbred
PN	PN		PN/nBSwUmabJ		Inbred
PL	PL		PL/JSp; PL/Sp; PL/Eg; PL/J	PL/J-Pde6b<rd1>	Inbred
PM	PM		PM/Se		Inbred
DDY	DDY	Std: ddY; ddy; ddY; Std:ddY	DDY/ConnRbrc; DDY/Jcl; DDY/JclSidSeyFrkJ; DDY/EFrkJ; DDY/Stm; DDY/StmRbrc		Inbred
DDS	DDS				Inbred
DDP	DDP				Inbred
SAMRITA	SAMRITA				Inbred
DDK	DDK		DDK/Mmnc; DDK/NgaRbrc; DDK/Pas		Inbred
S	S		S/GwGh; S/Gh; S/Gw		Inbred
HALB	HALB		HALB/Hu		Inbred
DDN	DDN		DDN/NgaRbrc		Inbred
DDM	DDM				Inbred
DDD	DDD		DDD/Hok; DDD/1; DDD/SgnRbrc		Inbred
LCS	LCS		LCS/Fg; LCS/PasCri		Inbred
BRVR	BRVR		BRVR/SrSt; BRVR/Wis; BRVR/Sr; BRVR/WrDvJ; BRVR/KpSth		Inbred
BRVS	BRVS				Inbred
DDI	DDI				Inbred
SSIN	SSIN		SSIN/BenaMmucd; SSIN/Sprd		Inbred
BFM1	BFM1				Inbred
MOM	MOM	Molossinus-MAM	MOM/Nga; MOM/NgaRbrc		Inbred
C3HA	C3HA		C3HA/MvY; C3HA/Mv; C3HA/Po		Inbred
MOC	MOC		MOC/CpbU		Inbred
MOB	MOB				Inbred
MOA	MOA				Inbred
MOG	MOG				Inbred
BABT	BABT		BABT/Ros		Inbred
FSB	FSB		FSB/GnEiJ		Inbred
UMS	UMS				Inbred
SAMP9	SAMP9				Inbred
MOR2	MOR2		MOR2/Cv
FSN	FSN		FSN/N		Inbred
UMZ	UMZ				Inbred
JIGR	JIGR		JIGR/DnJ		Inbred
UMG	UMG				Inbred
SWJ	SWJ		SWJ/Hok; SWJ/JLac; SWJ/Mk		Inbred
ILS	ILS		ILS/IbgTejJ; ILS/IbgMmmh		Inbred
UMC	UMC				Inbred
A2G	A2G	Domesticus-A2G; domesticus A2G; ssp. domesticus
CFCW	CFCW		CFCW/Rl; CFCW/RlHf		Inbred
OUGW	OUGW				Inbred
BLRB	BLRB				Inbred
SIIT	SIIT				Inbred
CASA	CASA		CASA/RkJ; CASA/Ei	casa/Rk; CASA/Rk	Inbred
CBXNO	CBXNO
ZBN	ZBN	ZBN
NJL	NJL		NJL/Ms; NJL/MsRbrc	NJL/Msf	Inbred
NJS	NJS				Inbred
CAST	CAST		CAST/EiJ; CAST/Ei	CAST/Ei; Cast/Ei; cast/Ei; ERO_PANEL2_10; ERO_PANEL1_9	Inbred
BPH	BPH		BPH/2Slg; BPH/2J		Inbred
C2	C2		C2/Ibg	c2
C1	C1		C1/Ibg
ND2	ND2		ND2/Rij		Inbred
DD	DD		DD/Sio; DD/HeA; DD/Tbr; DD/He		Inbred
ME	ME				Inbred
DE	DE		DE/J; DE/WyDi; DE/Cv		Inbred
CN	CN				Inbred
CL	CL		CL/Fr		Inbred
SRH	SRH		SRH/Nmg		Inbred
BALB	BALB	BALB/c AnNCrj; BALB/cAnNCrl; Balb	BALB/cAnNWeFsM; BALB/cByEss; BALB/cStCrl; BALB/cByA; BALB/cGa; BALB/cGn; BALB/cAnN; BALB/cGh; BALB/cByJ; BALB/cGw; BALB/cGr; BALB/cAnNIcr; BALB/cWm; BALB/cIcrf; BALB/cImr; BALB/cStCrlfC3Hf/Nctr; BALB/cAnl; BALB/cAnCbi; BALB/cCrAo; BALB/cHok; BALB/cJJt; BALB/cDeEp; BALB/cAnCrN; BALB/cMySp; BALB/cKa; BALB/cAnNSri; BALB/cDe; BALB/cAnFcr; BALB/cfC3H/Crgl; BALB/cKun; BALB/cDm; BALB/cfA/He; BALB/cCrgl;…	Balb/c fC3H; Balb/cfC3H; BALB/slc; BALB/cCrlAnn; BALB/c Ancr; BALB/c/st; BALB/c/UNI; BALB/c.J; BALB/c/J; BALB/cJ-Zhx2<BALB/cJ>; BALB/c AnPt; BALB/cAnPtD; BALBcA Jcl; BALB/cA Jc1; BALB/cBY; BALB/c-Mx1<s1>; Balb-C; BAKB/c; BALB c; balb/C; BALb/c; presumptive BALB/c; BALA c; Balb-c; BALB-c; BALB/c (presumptive); BaLB/c; Balb c; BALC/c; Balb/c; balb-c; ssp. domesticus
CE	CE		CE/JA; CE/JHan; CE/Lac; CE/J; CE/WyDi; CE/Ki; CE/Lab; CE/JHanJena; CE/LacEp; CE/Wy		Inbred
BPL	BPL		BPL/Slg; BPL/1J		Inbred
129S1	129S1	129/SvSlCp	129S1/SvImJ	129S1; 129/SvcJ7; 129/SvImJ	Inbred
CS	CS		CS/Nga
129S6	129S6		129S6/SvEv; 129S6/SvEvTac	129P4/J; ERO_PANEL2_9	Inbred
SAMP7	SAMP7				Inbred
CT	CT		CT/Ch		Inbred
MC	MC				Inbred
MOLI	MOLI		MOLI/Ei		Inbred
RNC	RNC				Inbred
BJR	BJR				Inbred
PLA	PLA				Inbred
MOR	MOR		MOR/Cv; MOR/Rk		Inbred
SET	SET				Inbred
WSA	WSA				Inbred
SD7	SD7				Inbred
CPB-MO	CPB-MO				Inbred
RCT	RCT				Inbred
BTBR	BTBR		BTBR/Pas		Inbred
BXH	BXH
SAMP10	SAMP10				Inbred
C17	C17		C17/Icrc		Inbred
BXD	BXD
NZBR	NZBR				Inbred
SWR	SWR		SWR/Ola; SWR/JScr; SWR/Icrc; SWR/JY; SWR/JMs; SWR/Orl; SWR/JPas; SWR/DeDp; SWR/OlaHsd; SWR/JHu; SWR/DeDt; SWR/Sy; SWR/DeHf; SWR/Wt; SWR/Bm; SWR/JBm; SWR/JFo; SWR/J; SWR/LyDe; SWR/Pas; SWR/LyDeDt	SWR/J tissue=liver; SWR/J-Pde6b<rd1>	Inbred
TSOD	TSOD				Inbred
PERU-COPPOCK	PERU-COPPOCK				Inbred
NSF	NSF		NSF/N		Inbred
MOLE	MOLE				Inbred
NSY	NSY		NSY/NcuOs		Inbred
MOLF	MOLF		MOLF/EiJ; MOLF/Ei	MOLF/Ei; MOLF1Ei	Inbred
ICRC	ICRC		ICRC/HiCri
MBT	MBT		MBT/Pas; MBT/PasRbrc		Inbred
MBV	MBV				Inbred
SWV	SWV		SWV/Fnn; SWV/Sd; SWV/Bid; SWV/Bc		Inbred
VC	VC		VC/CpbU		Inbred
I	I		I/AnN; I/StN; I/StJ; I/StSnEgYCit; I/BiSp; I/LnReJ; I/StDa; I/FnLn; I/St; I/AoSf; I/Crgl; I/LnJ; I/StRos; I/Ln; I/LnRe; I/An; I/StPh	I/J	Inbred
IS	IS		IS/CamRkJ; IS/Cam; IS/CamEi; IS/CamDn; IS/EiJ		Inbred
MOL	MOL				Inbred
VL	VL				Inbred
VM	VM		VM/DkMri		Inbred
HPT	HPT		HPT/LeJ; HPT/Le		Inbred
VP	VP
MTH	MTH				Inbred
IM	IM				Inbred
HRS	HRS		HRS/JY; HRS/Orl; HRS/J		Inbred
VY	VY		VY/WffC3Hf/Nctr; VY/Wf; VY/WfNctrMmmh	B6
IC	IC		IC/LeJ		Inbred
HPG	HPG		HPG/BmJ		Inbred
IF	IF		IF/BrA; IF/Bcr		Inbred
POGO	POGO		POGO/Kist		Inbred
MY	MY		MY/HuLeJ		Inbred
IVCE	IVCE				Inbred
CPB-TK	CPB-TK				Inbred
EBT	EBT		EBT/Ha		Inbred
PWD	PWD		PWD/PhJ		Inbred
PWB	PWB				Inbred
PGN2	PGN2	pgn2	PGN2/Ms; PGN2/MsRbrc		Inbred
IVCS	IVCS				Inbred
PWK	PWK		PWK/Pas; PWK/Rp; PWK/PhJ; PWK/Rbrc; PWK/RpRbrc	PWK/Ph	Inbred
T	T		T/Sp		Inbred
OUBCr	OUBCr				Inbred
BA	BA		BA/Nmg		Inbred
BL	BL		BL/DeHf; BL/LyDe; BL/De		Inbred
DAH	DAH				Inbred
BN	BN		BN/a; BN/GliBog; BN/Ll; BN/b; BN/aW		Inbred
BT	BT		BT/Kt; BT/Os
NAW	NAW		NAW/Wl		Inbred
BS	BS				Inbred
BOB	BOB
HBP	HBP				Inbred
TAI	TAI		TAI/Pbi; TAI/A		Inbred
SXC	SXC				Inbred
BPN	BPN		BPN/3J		Inbred
FSF	FSF		FSF/Gn		Inbred
PIC	PIC		PIC/NemIdrRbrc		Inbred
DHS	DHS		DHS/Hok		Inbred
IOR	IOR		IOR/Hab		Inbred
PET	PET		PET/Wmr		Inbred
BQ2	BQ2				Inbred
CHMU	CHMU		CHMU/LeJ; CHMU/Le		Inbred
MYD	MYD				Inbred
NXSM	NXSM
SOD1	SOD1		SOD1/EiJ	SOD1/Ei	Inbred
WMP	WMP		WMP/PasDnJ; WMP/PasRbrc; WMP/Pas; WMP/Ei		Inbred
TF	TF		TF/GnLe		Inbred
POLY	POLY		POLY/St; POLY/Ao; POLY/Ch		Inbred
ILI	ILI				Inbred
DBL	DBL		DBL/Wg		Inbred
FB	FB		FB/Ki		Inbred
CC57W	CC57W		CC57W/MvY		Inbred
CXB	CXB
MABA	MABA		MABA/Sp; MABA/MySp		Inbred
MWT	MWT		MWT/LeMs; MWT/Le		Inbred
HR	HR		HR/OBom; HR/Rl; HR/DeHIcr; HR/Ch; HR/De		Inbred
HS	HS		HS/Ibg		Inbred
HP	HP				Inbred
UMB	UMB		UMB/a; UMB/b		Inbred
C58	C58		C58/Cbi; C58/Orl; C58/Dm; C58/JA; C58/MdHa; C58/Ok; C58/LwMs; C58/Icrc; C58/J; C58/Ki; C58/JY; C58/Lw; C58/LwN; C58/JHd; C58/Hd; C58/OlaCrc; C58/HeMs; C58/LwNFib	ssp.Domesticus
HI	HI				Inbred
X	X		X/Gf		Inbred
HC	HC		HC/CpbU		Inbred
C57BLKS	C57BLKS	C57BL/Ks	C57BLKS/J	C57BL/KsK; C57BL/KsJ	Inbred
C57BL	C57BL	C57/BT; C56BL; C57Bl; C57Blk; C57L black; C57black; CD57 Black; C57/BL; C57/bl; C57 BL; C57bl; C57b; c57black; c57B1; c57/bl; C57 black; C57 black mouse; c 57 black; C57 LB; c57bl; C57/b; C 57 black; C57/Bl; C57 Black; C57/B1; C57Black; C57/black; C57/B; C57/Black; ssp. domesticus
CPB-N	CPB-N				Inbred
SCG	SCG		SCG/Knj	SCG/Kj	Inbred
PCTL	PCTL				Inbred
SLT	SLT		SLT/Ch		Inbred
CPB-S	CPB-S		CPB-S/Gro		Inbred
C57BR	C57BR		C57BR/a; C57BR/aJ; C57BR/cdGif; C57BR/cdfC3H/HefLac; C57BR/cdJHan; C57BR/J; C57BR/MvY; C57BR/Sp; C57BR/cdOrl; C57BR/cd; C57BR/Mv; C57BR/cdLac; C57BR/cdLab; C57BR/Ch; C57BR/Bnd; C57BR/MySp; C57BR/cdJJt; C57BR/aJRr; C57BR/Rl; C57BR/aJMs; C57BR/cdJ; C57BR/cdJN	C57Br/cdJ; C57BR/cdj	Inbred
LLC	LLC		LLC/Ckc		Inbred
ICFW	ICFW				Inbred
RIIIS	RIIIS		RIIIS/J	RIII S/J	Inbred
PYM	PYM				Inbred
PBR	PBR		PBR/Ao; PBR/StWq; PBR/St; PBR/Mann		Inbred
TRE	TRE		TRE/Ko		Inbred
STU	STU		STU/Tu		Inbred
PBA	PBA				Inbred
BDP	BDP		BDP/J; BDP/Le; BDP/Eg		Inbred
PBB	PBB		PBB/Ld		Inbred
HTG	HTG		HTG/GoAo; HTG/Igg; HTG/Eg; HTG/AoSf; HTG/GoSfSnJ		Inbred
HTF	HTF				Inbred
D103	D103		D103/Ms		Inbred
CZECHII	CZECHII	Czech; CZECH II (feral); CZECH II; Czech II	CZECHII/EiJ; CZECHII/Ei	CZECHII/Ei; CZECHII/Ei Jackson labs; CZECH II/Ei; CzechII/Ei; CZECHII/Ei (BKL London)	Inbred
H2	H2		H2/G; H2/Ibg; H2/I; H2/H
UW	UW		UW/Le; UW/Pas		Inbred
H1	H1		H1/Ibg
HTI	HTI		HTI/Sf; HTI/GoAo		Inbred
HTH	HTH		HTH/AoSf; HTH/GoAo		Inbred
HTT	HTT				Inbred
SAMR2	SAMR2				Inbred
SAMR3	SAMR3				Inbred
ACA	ACA				Inbred
SAMR1	SAMR1		SAMR1/Eis		Inbred
SAMR4	SAMR4				Inbred
NEF	NEF				Inbred
BR6	BR6				Inbred
IDT	IDT				Inbred
NAKED	NAKED				Inbred
ACR	ACR		ACR/A		Inbred
AX	AX		AX/Pa		Inbred
GR	GR		GR/J; GR/AMei; GR/A; GR/Imr; GR/Rl		Inbred
NH	NH		NH/KiDi; NH/LwMs; NH/KiPtJ; NH/Lw; NH/Ki; NH/LwN		Inbred
DHT	DHT		DHT/Tbr		Inbred
NL	NL				Inbred
NBR	NBR				Inbred
NB	NB		NB/GnMc; NB/Rl		Inbred
NC	NC		NC/Tnd; NC/NgaRbrc; NC/Jic; NC/NgaOdn; NC/JicJcl; NC/SgnRbrc; NC/Nga; NC/Jms; NC/CpbU		Inbred
FAST	FAST				Inbred
CWD	CWD		CWD/LeJ; CWD/Agl; CWD/LeAgl		Inbred
PMA	PMA				Inbred
NBL	NBL		NBL/N; NBL/Hf		Inbred
NBC	NBC				Inbred
NU	NU		NU/J; NU/A		Inbred
DRC	DRC		DRC/Hok		Inbred
J	J		J/Glw		Inbred
HDA32	HDA32				Inbred
SJL	SJL		SJL/JHu; SJL/Sm; SJL/Wt; SJL/AnPt; SJL/JHz; SJL/JHanHsd; SJL/JLw; SJL/JN; SJL/JA; SJL/JPas; SJL/JY; SJL/JWtBm; SJL/Bm; SJL/Mp; SJL/JOla; SJL/Orl; SJL/Pi; SJL/JPi; SJL/JBm; SJL/NBom; SJL/JHok; SJL/LwPt; SJL/JLwPt; SJL/N; SJL/JWnFib; SJL/J	SJL/J-Pde6b<rd1>; SJL/j	Inbred
SJA	SJA				Inbred
YEBT	YEBT		YEBT/Ros; YEBT/Ha		Inbred
Q	Q		Q/GwGh; Q/Gw		Inbred
BRS	BRS		BRS/St		Inbred
KSA	KSA				Inbred
PANCEVO	PANCEVO	PANSEV08; pancevo; PANSEV01; PANSEV02; Pancevo	PANCEVO/EiJ	PANCEVO/Ei	Inbred
TIRANO	TIRANO	tirano	TIRANO/EiJ		Inbred
TABR	TABR				Inbred
CIM	CIM				Inbred
MSM	MSM	MSM F47	MSM/MsRbrc; MSM/MsJ; MSM/Ms	MSM/Msf	Inbred
IQI	IQI		IQI/Jic		Inbred
GRSI	GRSI				Inbred
AQR	AQR				Inbred
DAN	DAN				Inbred
TR	TR		TR/DiEiJ; TR/DnEi		Inbred
TS	TS		TS/A
TP	TP		TP/Rl		Inbred
TL	TL		TL/Wl		Inbred
TM	TM				Inbred
DKI-R	DKI-R				Inbred
TH	TH		TH/Wl
NMRI	NMRI	NMR1; NMRI outbred; NMRE; NMRI x Rb3MpI{2.16}; Naval Medical Research Institute	NMRI/Fr; NMRI/Lac; NMRI/Nav; NMRI/Sel		Outbred
TD	TD				Inbred
TB	TB		TB/Orl		Inbred
AA	AA				Inbred
AB	AB		AB/HgIeg; AB/BlnHalle; AB/Jena; AB/GottJena; AB/BlnHalleJena		Inbred
AE	AE		AE/WffC3Hf/Nctr; AE/Wf; AE/WfIcr		Inbred
AG	AG		AG/CamPa; AG/CamOdn; AG/Cam		Inbred
AM	AM		AM/WfNctr; AM/Wf
AL	AL		AL/NIcr; AL/N; AL/Ks; AL/Sn; AL/NSri; AL/Y		Inbred
LDH2	LDH2		LDH2/EiJ		Inbred
AS	AS
AU	AU		AU/SsJ; AU/P; AU/SsJCv; AU/SsRe		Inbred
AT	AT
AY	AY				Inbred
ICR	ICR	ICR random bred; Harlan Sprague-Dawley ICR outbred; ICR SWISS; ICR outbred strain; ICR Swiss; Institute of Cancer Research; Icr; Swiss(ICR); CD-1 (ICR); ICR Swiss White; random bred ICR; Outbred Swiss ICR; ICR mice; ICR
N	N		N/St		Inbred
ICW	ICW				Inbred
HIII	HIII				Inbred
SELH	SELH		SELH/Bc		Inbred
BSVS	BSVS		BSVS/SrSt; BSVS/KpSth; BSVS/Pt; BSVS/Wis; BSVS/Sr		Inbred
BSVR	BSVR		BSVR/Sr		Inbred
SAMPITA	SAMPITA				Inbred
UMDH	UMDH				Inbred
(C57BL/6 x C3H/He)F1	(C57BL/6 x C3H/He)F1	C57BL/6 x C3H/He F1			Other
CcS11/Dem	CcS11/Dem	CsC11/Dem			Other
BXD11/TyJ	BXD11/TyJ	BXD-11			Other
B10.A(R5)	B10.A(R5)	B10.A[5R]; B10.A(5R)			Other
C57 x CBAB6F1	C57 x CBAB6F1	C57xCBAB6F1			Other
WCB6F1	WCB6F1	WCB6F1-+/+			Other
B10.D2-H2<d>	B10.D2-H2<d>	B10.D2			Other
Quackenbush	Quackenbush	Quakenbush			Other
C57BL/6By-H2<bm28>	C57BL/6By-H2<bm28>	C57BL/6By-H-2bm28			Other
BALB.A2G-Mx1	BALB.A2G-Mx1	BALB.A2g-Mx; BALB.A2G-Mx; BALB.A2g			Other
STOCK Kit<W>/Kit<W-v>	STOCK Kit<W>/Kit<W-v>	W/Wv			Other
B10.P-H2<p>	B10.P-H2<p>	BIO.P; B10.P			Other
129X1/SvJ x 129S1/SvImJ	129X1/SvJ x 129S1/SvImJ	129X1/SvJx129S1/SvImJ			Other
BXD15/TyJ	BXD15/TyJ	BXD-15			Other
(C57BL x CBA)F1	(C57BL x CBA)F1	F
STOCK t<w75>	STOCK t<w75>	tw75			Other
129/Sv	129/Sv	129/sv; 129/SV; 129SV; 129 /Sv; ES129/Sv; 129/Sv+/+; SV129; SV/129; 129 SV; cv129; 129Sv ES cell line; 129Sv; sv129; Sv 129; 129S/V; 129 Sv; Sv129; 129sv; SV 129; sv 129; 129 S.V.; Sv; 129-/SV; L129/Sv; C129/Sv; 129 sv; 129V; domesticus 129/Sv; a29SV; Sv/129; SV-129; SV129MouseSP			Other
STOCK t<w2>	STOCK t<w2>	t(w2)			Other
TUCK	TUCK	Tuck ordinary			Outbred
T stock x (101/Rl x C3H/Rl)F1	T stock x (101/Rl x C3H/Rl)F1	T x (101/Rl x C3H/Rl)F1			Other
B6.129P2-Myd88<tm1Aki>	B6.129P2-Myd88<tm1Aki>	B6J.129P2-Myd88<tm1Aki>			Other
(C57BL/6J x 129S1/SvImJ)F2/J	(C57BL/6J x 129S1/SvImJ)F2/J	B6129SF2/J			Other
Unknown	Unknown	unknown			Other
B6.Cg-Tg(Prnp-TARDBP*A315T)95Balo/J	B6.Cg-Tg(Prnp-TARDBP*A315T)95Balo/J	B6;CB-Tg(Prnp-TARDBP*A315T)95Balo/J			Other
B6.129S2-Serpine1<tm1Mlg>/J	B6.129S2-Serpine1<tm1Mlg>/J	B6.129S2-Serpine1<tm1Mlg>			Other
CB6F1	CB6F1	CB6/F1			Other
B6.D2/22Ei	B6.D2/22Ei	B.D/22Ei			Other
B10.SM-H2<v>	B10.SM-H2<v>	B10.SM			Other
B6.C-H2<bm12)>	B6.C-H2<bm12)>	B6.C-H-2 (bm12)			Other
C3
B10.PL-H2<u>	B10.PL-H2<u>	B10.PL; B10PL			Other
BXD23/TyJ	BXD23/TyJ	BXD-23			Other
STOCK Plp1<jp>	STOCK Plp1<jp>	jimpy mice; jimpy			Other
TAIII	TAIII	TA3			Other
Black Swiss	Black Swiss	NIH Black Swiss			Other
BTBR-T/t<w73>	BTBR-T/t<w73>	BTBR(T/t-w73)			Other
B6.Cg-Tg(Hoxa7-lacZ)17Pgr/Cnrm	B6.Cg-Tg(Hoxa7-lacZ)17Pgr/Cnrm	B6.Cg-Tg(Hoxa7-lacZ)17Pgr			Other
NOD SCID	NOD SCID	NOD.CB17-Prkdcscid/NcrCrl; NOD-SCID; NOD/SCID
STOCK Glrb<spa>	STOCK Glrb<spa>	spa/spa			Other
BXD6/TyJ	BXD6/TyJ	BXD-6			Other
Parkes	Parkes	Parkes (outbred)			Other
B10.D2-Hc<0> H2<d> H2-T18<c>/oSnJ	B10.D2-Hc<0> H2<d> H2-T18<c>/oSnJ	Hc0/oSnJ; B10.D2/oSnJ			Other
B6.129P2-Lpar1<tm1Mcox>	B6.129P2-Lpar1<tm1Mcox>	C57BL/6J-Lpar1<tm1Mcox>			Other
CAF1	CAF1	BALB/c X A/J)F-1 (CAF-1)			Other
C57BL/6-Chr Y<TIR>	C57BL/6-Chr Y<TIR>	B6-YTIR			Other
(C57BL x DBA)F1	(C57BL x DBA)F1	C57BLxDBAF1			Other
C3.CAnNCrl-Whto/H	C3.CAnNCrl-Whto/H	C3H;C-Whto/H			Other
C57BL/6JEi-Chr Y<CZECHII>	C57BL/6JEi-Chr Y<CZECHII>	B6JEI-YCZECHII			Other
C3H101H-Flt4<Chy>/H	C3H101H-Flt4<Chy>/H	C3H-Flt4<chy>/H			Other
B6.129S-Col4a1<deltaex40>	B6.129S-Col4a1<deltaex40>	B6.129-Col4a1<deltaex40>			Other
(NZW x BXSB)F1	(NZW x BXSB)F1	(NZWxBXSB)F1; NZW x BXSB/F1			Other
LT.CAST-A/J	LT.CAST-A/J	LT/Sv-A			Other
C57BL/6J-A<w-J>-Eda<Ta> +/+ Ar<Tfm>/J	C57BL/6J-A<w-J>-Eda<Ta> +/+ Ar<Tfm>/J	C57BL/GJ-A-W-J-Ta/Tfm/y			Other
PCT	PCT	PCT stock			Other
C57BL/6J x DBA/2	C57BL/6J x DBA/2	C57BL/6JxDBA/2; C57BL/6xDBA/2			Other
B10.WR7-H2<wr7>	B10.WR7-H2<wr7>	B10.WR7			Other
STOCK Pde6b<atrd2>/H	STOCK Pde6b<atrd2>/H	C3H;C-Pde6b<atrd2>/H			Other
(C57BL/6 x C3H)F1	(C57BL/6 x C3H)F1	C57Bl/6JxC3HF1			Other
M. m. domesticus poschiavinus (Tirano)	M. m. domesticus poschiavinus (Tirano)	M. m. domesticus poschiavinus			Other
FVB/N x C57BL/6 x BALB/c	FVB/N x C57BL/6 x BALB/c	FVB/NxC57BL/6xBALB/c			Other
BALB/c x 129	BALB/c x 129	BALB/cx129; Balb/c x 129			Other
HSCC	HSCC	Heterogeneous Stock Collaborative Cros			Outbred
ICR x BALB/cA	ICR x BALB/cA	ICRxBALB/cA			Other
B6 x MOR/RkJ	B6 x MOR/RkJ	MOR/Rk			Other
(C57BL/6J x 129S1/SvImJ)F1	(C57BL/6J x 129S1/SvImJ)F1	(C57BL6/J x 129S1/SvImJ)F1			Other
A.SW-H2<s>	A.SW-H2<s>	A.SW			Other
B10.D2-H2<d>/nSnJ-Shh<Hx>	B10.D2-H2<d>/nSnJ-Shh<Hx>	B10.D2-H2<d>/nSn-Shh<Hx>			Other
C.D2-Idh1 Pepc	C.D2-Idh1 Pepc	C.D2-Idh1-Pep-3; C.D2-Idh3; C.D2-Idh-1/Pep-3			Other
C3H/HeJ-Slc4a1<wan>/J	C3H/HeJ-Slc4a1<wan>/J	C3H/HeJ(Lmx1a<dr-6J>)-Slc4a1<wan>/J			Other
B6.C-H2<bm11>	B6.C-H2<bm11>	B6.C-H2bm11			Other
(CBA/Ca x C57BL/6)F1	(CBA/Ca x C57BL/6)F1	(CBA/Ca xC57BL/6)F1			Other
C3H/HeJ-Lmx1a<dr-6J>	C3H/HeJ-Lmx1a<dr-6J>	C3H/HeJ-Lxm1a<dr-6J>			Other
B6C3Fe a/a-Glrb<spa>/J	B6C3Fe a/a-Glrb<spa>/J	B6C3Fe-a/a-spa/spa; B6C3Fe-a/a-spa			Other
NOD.Cg Prkdc<scid>/J-Fmn1<ld-3J>/GrsrJ	NOD.Cg Prkdc<scid>/J-Fmn1<ld-3J>/GrsrJ	NOD.CB17-Prkdc<scid>/J-Fmn1<ld-3J>/J			Other
KKaY	KKaY	kka; kkay diabetic; kkay/tajcl; KK-ay; kk/ta
B6SJL-Tg(SOD1*G93A)<dl>1Gur	B6SJL-Tg(SOD1*G93A)<dl>1Gur	B6SJL-TgN(SOD1-G93A)<dl>1Gur			Other
B10.A-H2<a> H2-T18<a>/SgSnJ	B10.A-H2<a> H2-T18<a>/SgSnJ	B10.A/SgSnJ			Other
BXD13/TyJ	BXD13/TyJ	BXD-13			Other
BFM2/MsfB6C3FI	BFM2/MsfB6C3FI	BFM-2MsfB6C3FI			Other
B6.129-Fcgr2b<tm1Ttk>	B6.129-Fcgr2b<tm1Ttk>	B6.129-Fcgr2b<tm1Rav>			Other
BALB/c-Foxn1<nu>	BALB/c-Foxn1<nu>	BALB/c-nu/nu; balb/c-nu; BALB/c nu/nu; BALB/cA Jcl-nu/nu; athymic balb/cacl-nu/nu; BALB/c Nude; athymic nude balb/cajcl; athymic balb/ca; BALB/c(nu/nu)			Other
FVB x DBA/1LacJ	FVB x DBA/1LacJ	FVBxDBA/1 lacJ			Other
NMRI-Foxn1<nu>	NMRI-Foxn1<nu>	HsdCpb: NMRI-nu/nu; NMRI-Swiss nu/nu			Other
B6.129P2-Npy1r<tm1Tped>	B6.129P2-Npy1r<tm1Tped>	B6J.129P2-Npy1r<tm1Tped>			Other
CR:GP Swiss	CR:GP Swiss	CR:GP Swiss mice			Other
STOCK t<w5>	STOCK t<w5>	t-haplotype tw5			Other
PERU-Atteck/Ei	PERU-Atteck/Ei	PERU/AtteckEi			Other
B6.Cg-Tg(KRT14-cre)1Cgn/CgnCnrm	B6.Cg-Tg(KRT14-cre)1Cgn/CgnCnrm	STOCK Tg(KRT14-cre)1Cgn			Other
BXD27/TyJ	BXD27/TyJ	BXD-27			Other
C57BL/6 x DBA	C57BL/6 x DBA	C57BL/6 X DBA; C57B16 x DBA; C57B16 xDBA; C57Bl6 x DBA; C57BL6 x DBA			Other
C3Ha.Cg-Hprt<a> Pgk1<a>	C3Ha.Cg-Hprt<a> Pgk1<a>	C3H.X25			Other
NZWBF1	NZWBF1	BWF1 (NZW x NZB F1 hybrid)			Other
129P/Ola	129P/Ola	129/Ola; 129/01a; 12901a; 129ola; 129 OLA; 129/OLA; 129 / Ola; 129/0la; 129-Ola; 129/ola			Other
129 x C57BL/6	129 x C57BL/6	129 x C57/B6; 129xC57BL/6			Other
Jcl:ICR	Jcl:ICR	Jcl-ICR; ICR/Jcl; Jc1:ICR			Other
C3H/HeJ-Clic5<jbg>/J	C3H/HeJ-Clic5<jbg>/J	C3H/HeJ-Clic5<jbg>			Other
B6.C-H2<bm5>	B6.C-H2<bm5>	B6.C-H2bm5			Other
BXD30/TyJ	BXD30/TyJ	BXD-30			Other
(BALB/c x Swiss albino)F1	(BALB/c x Swiss albino)F1	BALB/cxSwiss AlbinoF1; Balb/c x Swiss Albino F1			Other
BALB/c x DBA/2	BALB/c x DBA/2	Balb/c x DBA/2; BALB/c (female) x DBA/2 (male)			Other
BXD12/TyJ	BXD12/TyJ	BXD-12			Other
B6.Cg-Bpifa2<b> A<w>	B6.Cg-Bpifa2<b> A<w>	C57BL/6J-Psp<b> A<w> Myo5a<d> = Psp<b> a			Other
C57BL/6-B2m<0>	C57BL/6-B2m<0>	beta-2m-/- [C57BL/6]			Other
CD-1 nude	CD-1 nude	nu/nu cd1; cd1 nu/nu
B6.129S7-Ldlr<tm1Her>	B6.129S7-Ldlr<tm1Her>	C57BL/6J-Ldlr<tm1Her>			Other
C57BL/6-Chr Y<AKR>	C57BL/6-Chr Y<AKR>	B6-YAKR; B6JEI-YAKR			Other
FVB.129P2-Csf3r<tm1Eur>/Cnrm	FVB.129P2-Csf3r<tm1Eur>/Cnrm	FVB.129P2-Csf3r<tm1Eur>			Other
BALB/c x HR	BALB/c x HR	BALB/CxHR			Other
C3Fe.B6-Ugdh<lzme>	C3Fe.B6-Ugdh<lzme>	C3HeB/FeJ-Ugdh<lzme>			Other
Foxn1<nu>/Hsd	Foxn1<nu>/Hsd	Athymic Nude-nu/Hsd; Athymic nude/Hsd			Other
CBA/J x C57BL	CBA/J x C57BL	CBA/JxC57BL			Other
CCi.Cg-Axin1<Fu>	CCi.Cg-Axin1<Fu>	BALB/cCi-Axin<fu>			Other
CBA x NMRI	CBA x NMRI	CBA x NMR1			Other
C57BL/6J-A<y>/a	C57BL/6J-A<y>/a	C57BL/6J-Ay			Other
(C57BL/6J x C3H)F1	(C57BL/6J x C3H)F1	(C57BL6/J x C3H)F1			Other
129S5/SvEvBrd	129S5/SvEvBrd	129/SvEvBrd; 129S5			Other
B6
B6(D2)-Lmna<Dhe>/TyGrsrJ	B6(D2)-Lmna<Dhe>/TyGrsrJ	B6.BXD8-Lmna<Dhe>/TyJ			Other
B6(AKR)-Pfas<Sofa>/GrsrJ	B6(AKR)-Pfas<Sofa>/GrsrJ	C57BL/6J-sofa/J			Other
C57BL/6 x 129X1/SvJ	C57BL/6 x 129X1/SvJ	C57BL/6 x 129SvJ; C57BL/6 x 129/SvJ; C57BL/6x129SV/J			Other
C3H x BALB/c	C3H x BALB/c	C3H X BALBc			Other
(BALB/c x C57BL)F1	(BALB/c x C57BL)F1	BALB/c x C57BL F1; BALB/cxC57BLF1			Other
C3B10F1	C3B10F1	C3B10RF1			Other
BXD14/TyJ	BXD14/TyJ	BXD-14			Other
C3H/HeJ-Ap3d1<mh-2J>/J	C3H/HeJ-Ap3d1<mh-2J>/J	C3H-mh2J			Other
B6.129P2-Cd19<tm1(cre)Cgn>/CgnCnrm	B6.129P2-Cd19<tm1(cre)Cgn>/CgnCnrm	B6;129P2-Cd19<tm1(cre)Cgn>			Other
SKH2	SKH2
NYLAR	NYLAR	Nya:NYLAR			Outbred
C3
11BHSD2	11BHSD2
C.A2G-Mx1	C.A2G-Mx1	BALB/c.A2G-Mx			Other
(BALB/c x C57BL/6)F1	(BALB/c x C57BL/6)F1	(BALB/c x c57BL6) F1; Balb/cXc57bl/6F1			Other
B10.A(R2)	B10.A(R2)	B10.A(2R); B10.A(2R)/SgSnJ ???			Other
BALB/cJ x DBA/2J	BALB/cJ x DBA/2J	BALB/cJ x DBA/2j			Other
C57BL/6Cr	C57BL/6Cr	C57BL/6CR			Other
B6.129S2-Emx1<tm1(cre)Krj>/J	B6.129S2-Emx1<tm1(cre)Krj>/J	B6.Cg-Emx1<tm1(cre)Krj>/J			Other
AKXD10/TyJ	AKXD10/TyJ	AKXD-10			Other
B10.SM-H2<v>/SgDv	B10.SM-H2<v>/SgDv	B10.SM/gDV			Other
C3HeB/FeJ-Pax6<Mhdaaey11>	C3HeB/FeJ-Pax6<Mhdaaey11>	C3HeB/FeJ-Pax6<Aey11>			Other
(129/Sv x C57BL/6)F1	(129/Sv x C57BL/6)F1	129/Sv x C57BL/6 F1; ( 129Sv x C57BL6)F1; (129 Sv x C57BL6)F1			Other
BXD18/TyJ	BXD18/TyJ	BXD-18			Other
A/J x C57BL/6	A/J x C57BL/6	A/J X C57BL/6			Other
(WB.D1-Spta1<sph-ha>/Brk x B6.D1-Spta1<sph-ha>/Brk)F1	(WB.D1-Spta1<sph-ha>/Brk x B6.D1-Spta1<sph-ha>/Brk)F1	(WB.D1-Spna1<sph-ha> x B6.D1-Spna1<sph-ha>)F1			Other
C3.NB-H2<p>	C3.NB-H2<p>	C3H.NB			Other
129/Sv x 129/Sv-Oca2<p> Tyr<c>	129/Sv x 129/Sv-Oca2<p> Tyr<c>	129/Sv x 129/Sv-CP			Other
B6.S	B6.S	B6.S congenic; C57BL/6.S			Other
M. platythrix	M. platythrix	platythrix			Other
C57BL/6J-Slc45a2<uw-4J>/Llp	C57BL/6J-Slc45a2<uw-4J>/Llp	C57BL/6J-Slc45a2<uw-4J>			Other
B6.Cg-Tg(Mx1-cre)1Cgn/CgnCnrm	B6.Cg-Tg(Mx1-cre)1Cgn/CgnCnrm	B6.Cg-Tg(Mx1-cre)1Cgn			Other
NAMRU	NAMRU	NAMRV			Other
C3H
C.129P2-Il2<tm1Hor>	C.129P2-Il2<tm1Hor>	C.Cg-Il2<tm1Hor>			Other
M. m. domesticus poschiavinus (Zalende)	M. m. domesticus poschiavinus (Zalende)	M. m. poschiavinus (Zalende)			Other
C57BL/6 x CBA/J	C57BL/6 x CBA/J	C57BL/6xCBA/J; B6 /CBA [C57Blk6xCBA]			Other
C57BL/6 x CBA/N	C57BL/6 x CBA/N	C57BL/6xCBA/N			Other
M. m. domesticus poschiavinus	M. m. domesticus poschiavinus	Mus mus poschiavinus; M. m. poschiavinus			Other
C3H/HeJ-Fasl<gld>/J	C3H/HeJ-Fasl<gld>/J	C3H/HeJ-gld/gld			Other
B6.Cg-Tg(Chat-COP4*H134R/EYFP
BALB-B2m	BALB-B2m	BALBbeta2m			Other
B6C3Fe a/a-Krt71<Ca> Scn8a<med-J>/J	B6C3Fe a/a-Krt71<Ca> Scn8a<med-J>/J	B6C3Fe-a/a-CamedJ			Other
(CAL-20 x A/J)F1	(CAL-20 x A/J)F1	(CAL-20 x A/J) F1			Other
C57BL/6-Gpi1<b-m1H>	C57BL/6-Gpi1<b-m1H>	C 57BL-6(bm1)			Other
BKS.Cg-Dock7<m> +/+ Lepr<db>/J	BKS.Cg-Dock7<m> +/+ Lepr<db>/J	BKS.Cg-m+/+Lepr<db>/J; C57BLKS-m Lepr<db>			Other
B10.PL-H2<u>/(73NS)Sn	B10.PL-H2<u>/(73NS)Sn	B10.PL(73NS)/Sn; B10.PL-H2<u>(73NS)/Sn			Other
(C3H x DBA)F1	(C3H x DBA)F1	(CH3xDBA)F1; (c3HxDBA)F1; (C3HxDBA)F1			Other
STOCK Tyr<c-ch>	STOCK Tyr<c-ch>	C-Ch (chinchilla)			Other
(C3H/HeJ x C57BL/6J)F1	(C3H/HeJ x C57BL/6J)F1	C3H/HeJ x C57BL/6J			Other
CBA x C57BL/6	CBA x C57BL/6	CBA x C57bl/6; CBA X C57Bl/6; CBA X BL/6			Other
FVB.129P2-Csf3r<tm2Eur>/Cnrm	FVB.129P2-Csf3r<tm2Eur>/Cnrm	FVB.129P2-Csf3r<tm2Eur>			Other
(BALB/c x A.CA)F1	(BALB/c x A.CA)F1	BALB/cxA.CAF1; (BALB/c x A.AC) F1; (BALB/c x A.CA) F1			Other
129P2/OlaHsd	129P2/OlaHsd	129/OlaHsd; ES E14; ES cell line E14; 129P2; 129 Ola Hsd			Other
NSA	NSA	Non Swiss Albino			Other;Outbred
STOCK Otc<spf>	STOCK Otc<spf>	outbred sparse fur (spf) mouse			Other
B6.129S-Tnf<tm2Gkl>/Flmg	B6.129S-Tnf<tm2Gkl>/Flmg	B6.129-Tnf<tm2Gkl>/Flmg			Other
SAMP	SAMP	SAM-P			Other
STOCK anx	STOCK anx	anx			Other
B10.R3	B10.R3	B10/R3; B10.RIII
B10.L-Slc11a1<Lsh>	B10.L-Slc11a1<Lsh>	B10.L-Lsh			Other
NFR/N-Btk<xid>	NFR/N-Btk<xid>	NFR/N-XID			Other
B10.A(R5)/SgSnJ	B10.A(R5)/SgSnJ	B10.A(5R)/SgSnJ			Other
Swiss outbred	Swiss outbred	outbred Swiss			Other
BXD24/TyJ-Cep290<rd16>/J	BXD24/TyJ-Cep290<rd16>/J	BXD-24			Other
(AKR/J x RF/J)F1	(AKR/J x RF/J)F1	AKR/J x RF/J F1; AKR/JxRF/JF1			Other
M. m. musculus	M. m. musculus	Mus musculus; Mus mus musculus			Other
BXD21/TyJ	BXD21/TyJ	BXD-21			Other
NOD/ShiLt-Tg(H2-Ea<d>)12Lt	NOD/ShiLt-Tg(H2-Ea<d>)12Lt	NOD-Tg(H2-Ea<d>)12Lt			Other
C3
STOCK Col4a1<Svc>/H	STOCK Col4a1<Svc>/H	C3H;C-Col4a1<Svc>/H			Other
STOCK Tyr<c-h>	STOCK Tyr<c-h>	c-ch/c-ch; c-ch /c-ch; c(CH)/c(CH); chinchilla			Other
(BALB/c x 129)F2	(BALB/c x 129)F2	BALB/c x 129 F2; BALB/c x 129F2			Other
B6.YBR-Ces1c<b> Ces1e<h>	B6.YBR-Ces1c<b> Ces1e<h>	B6.YBR-Es1<b> Es220<h>			Other
BALB/c x A2G-Mx1	BALB/c x A2G-Mx1	BALB x A2G-Mx			Other
B10.WB-H2<j> H2-T18<b>/SnJ	B10.WB-H2<j> H2-T18<b>/SnJ	B10.WB/Sn			Other
B6
(C57BL/6 x DBA/2)F2	(C57BL/6 x DBA/2)F2	(C57BL/6 x DBA2)F2			Other
FAIYUM-5	FAIYUM-5	FAYIUM5			Other
STOCK t<PA027>	STOCK t<PA027>	STOCK t<PA027>/t<PA027>; t-PA027			Other
(C57BL/6J x CBA/J)F1/J	(C57BL/6J x CBA/J)F1/J	(B6 X CBA) F1J; (C57BL/6 x CBA)F1/J			Other
CHS	CHS	chs			Other
C57BL/6J-Chr 6<A/J>/NaJ	C57BL/6J-Chr 6<A/J>/NaJ	C57BL/6J-Chr 6<A/J>			Other
CDF1	CDF1	CD2F1/Crl; C x DBA F1; CD2F1			Other
C3H/HeH x 101/H	C3H/HeH x 101/H	C3H/HeH X 101/H			Other
(B6.101-Col3a1<Tsk2>/+ x CAST/Ei)F1	(B6.101-Col3a1<Tsk2>/+ x CAST/Ei)F1	(C57BL/6-Tsk2/+ x CAST/Ei)F1			Other
BXSB.129(Cg)-Il21r<tm1Wjl>/Dcr	BXSB.129(Cg)-Il21r<tm1Wjl>/Dcr	BSXB.Cg-Il21r<tm1Wjl> Yaa/Dcr			Other
Swiss 3T3 cells	Swiss 3T3 cells	Swiss 3T3; 3T3 Swiss albino; 3T3L1; 3T3-L1; 3T3			Other
Hsd:NS(CF-1)	Hsd:NS(CF-1)	NSA			Other
(CBA/N x BALB.B)F1	(CBA/N x BALB.B)F1	(CBA/N X BALB.B) F1			Other
C57BL/6J-Tg(Mt1-Tnfsf4)1Pgn	C57BL/6J-Tg(Mt1-Tnfsf4)1Pgn	C57BL/6J-Tg(Mt-Tnfsf4)1Pgn			Other
B6.129S2-Atp1b2<tm1Msch>/Cnrm	B6.129S2-Atp1b2<tm1Msch>/Cnrm	B6.129-Atp1b2<tm1Msch>			Other
C57BL/6J-Chr 14<A/J>/NaJ	C57BL/6J-Chr 14<A/J>/NaJ	C57BL/6-Chr14<A>/NaJ; C57BL/6J-Chr 14<A/J>			Other
B10.S-H2<s>/J	B10.S-H2<s>/J	B10.S/J			Other
BXD19/TyJ	BXD19/TyJ	BXD-19			Other
(C57BL/6J-spretus Ap3b1<pe-+Pin> x C57BL/6JPin-Ap3b1<pe>)F1	(C57BL/6J-spretus Ap3b1<pe-+Pin> x C57BL/6JPin-Ap3b1<pe>)F1	B6-spretus pe +Pin/pe +Pin			Other
FAIYUM-4	FAIYUM-4	FAYIUM4			Other
C57BL/6 x DBA/2	C57BL/6 x DBA/2	C57B1xDBA/2			Other
BALB/cStCrlfC3H/Nctr	BALB/cStCrlfC3H/Nctr	Balb/cStCrlfC3HfNctr; BALB/cStCrlfC3HfNctr			Other
CAnNCrl.129S(Cg)-Il6<tm1Poli>	CAnNCrl.129S(Cg)-Il6<tm1Poli>	CAn.129S(MF1)-Il6<tm1Poli>			Other
M. spretus/Pt	M. spretus/Pt	spain F26; Spain (F26); Spain.Pt			Other
STOCK Pax1<un-ex>	STOCK Pax1<un-ex>	unex/unex			Other
B6C3Fe a/a-anx/J	B6C3Fe a/a-anx/J	B6C3Fe-a/a-anxA/+a			Other
C3HeB/FeLe-a/a	C3HeB/FeLe-a/a	C3HeB/Fele-a/a			Other
STOCK Large<enr-Tg(MpbReg)36Pop>	STOCK Large<enr-Tg(MpbReg)36Pop>	STOCK enr			Other
FVB/N x 129	FVB/N x 129	FVB/N X 129			Other
C57BL/6J x DBA	C57BL/6J x DBA	C57BL/6xDBA; C57BL/6JxDBA			Other
B10.D2-H2<d>/nSn	B10.D2-H2<d>/nSn	B10.D1/nSn			Other
129/Sv x C57BL	129/Sv x C57BL	129/SvxC57BL			Other
C57BL/6JEi-Chr Y<ORB>	C57BL/6JEi-Chr Y<ORB>	B6JEI-YORB			Other
C57BL/6J-Lama2<dy-7J>/J	C57BL/6J-Lama2<dy-7J>/J	C57BL/6J-Lama2<nmf417>			Other
B6.129-Slc6a4<tm1Kpl>	B6.129-Slc6a4<tm1Kpl>	B6.Cg-Slc6a4<tm1Kpl>			Other
(C57BL/6J x C3H/HeJ)F1	(C57BL/6J x C3H/HeJ)F1	C57BL/6J x C3H/HeJ F1; C57BL/C3F1/J; B6C3F1/J			Other
B6.129S2-H2<dlAb1-Ea>/J	B6.129S2-H2<dlAb1-Ea>/J	B6.129S-H2<dlAb1-Ea>			Other
BXH2/TyJ	BXH2/TyJ	BXH/2; BXH-2			Other
129.GIX	129.GIX	129 G-IX+			Other
STOCK Dmd<mdx>	STOCK Dmd<mdx>	mdx			Other
B6Ola.Cg-Gpi1<a> Tyr<c>/Gpi1<c> Tyr<c>/WsH	B6Ola.Cg-Gpi1<a> Tyr<c>/Gpi1<c> Tyr<c>/WsH	B6.Cg-Gpi1<c>/H			Other
(NZB x SWR)F1	(NZB x SWR)F1	(NZB x SWR) F1; (NZB X SWR)F1; NZB x SWR) F1; (NXB x SWR) F1			Other
B6.C3Rl-Lyst<bg>	B6.C3Rl-Lyst<bg>	C57BL/6-Lyst<bg>			Other
B6.Cg H2<g7>-Tg(Ins2-CD80)3B7Flv/LwnJ	B6.Cg H2<g7>-Tg(Ins2-CD80)3B7Flv/LwnJ	B6.Cg-H2<g7>-Tg(Ins2-CD80)3B7Flv/LwnJ			Other
129/Sv x CD-1	129/Sv x CD-1	129/Sv x CD1			Other
M. spretus	M. spretus	SPRETUS; Spretus			Other
CBA/J-H2<k>	CBA/J-H2<k>	CBA/J (H-2k); CBA/J(H-2k)			Other
(129/Sv x 129P3/J) x C57BL/6	(129/Sv x 129P3/J) x C57BL/6	(129/Sv x 129/J) x C57/Bl6			Other
FVB/NTac-Nup210l<Tg(Gt(ROSA)26Sor-EGFP)130910Eps>/Mmmh	FVB/NTac-Nup210l<Tg(Gt(ROSA)26Sor-EGFP)130910Eps>/Mmmh	FVB/NTac-Nup210l<Tg(Gt(ROSA)26Sor-EGFP)130910Eps>/Mmmh			Other
CXB5/ByJ	CXB5/ByJ	CXB-5			Other
B10.CAS2/Kfl	B10.CAS2/Kfl	B10.CAS2(8751)/Kfl			Other
NOD-Tg(TcraDN32D3)10Alhn/Orl	NOD-Tg(TcraDN32D3)10Alhn/Orl	NOD-Tg(TcraDN32D3)10Alhn			Other
B6.129P2-B2m<tm1Unc>/J	B6.129P2-B2m<tm1Unc>/J	B6.129P2-B2m<tm1Unc>			Other
129S/SvEv x C57BL/6J	129S/SvEv x C57BL/6J	129/SvEv x C57BL/6J			Other
MRL/Mp-Fas<lpr>	MRL/Mp-Fas<lpr>	Mrl/Mpl/Lpr/Lpr; MRL/Mp-1pr/1pr; MRL/Mp-Lpr/Lpr; MRL lpr/lpr; MRL/M(p)-lpr/lpr; MRL/Mp-lpr/lpr.; MRL/Mp-lpr/lpr; MRL/1pr; MRL-LPR/LPR; MRL-lpr; mrl/mp-lpr/lpr; MRL/Mp-lpr; MRL/lpr; MRL-lpr/lpr; Mrl/Mp/Lpr/Lpr			Other
(C57BL/6J x A/J)F1	(C57BL/6J x A/J)F1	B6AF1/J			Other
NMRI x 129	NMRI x 129	NMRIx129			Other
B6.129S2-Casp1<tm1Flv>	B6.129S2-Casp1<tm1Flv>	B6.129S2-Slc11a1<s> Casp1<tm1Flv>			Other
BALB/cByJ-Nedd4l<andi>/EiJ	BALB/cByJ-Nedd4l<andi>/EiJ	BALB/cByJ-andi			Other
B6.C-H2<bm12>	B6.C-H2<bm12>	B6-C-H2bm12			Other
(BALB/c x BALB.B)F1	(BALB/c x BALB.B)F1	BALB/c x BALB.B F1			Other
B6(D2)-Rom1<Rgsc1156>/Rbrc	B6(D2)-Rom1<Rgsc1156>/Rbrc	B6(D2)-Rom1<Rgsc1156>/Rbrc; D2;B6-Rom1<Rgsc1156>			Other
C57BL/6-Lep<ob>	C57BL/6-Lep<ob>	C57BL/6 ob/ob			Other
A.TH-H2<t2>	A.TH-H2<t2>	A.TH			Other
Swiss	Swiss	Random bred Swiss; swiss; SWISS			Other
C.AK	C.AK	C.AKR			Other
C3H101H-Bbn/H	C3H101H-Bbn/H	C3H101H-Bbn/H			Other
C57BL/6J-Chr 2<A/J>/NaJ	C57BL/6J-Chr 2<A/J>/NaJ	C57BL/6J-Chr 2<A/J>			Other
CAS3(R0)	CAS3(R0)	CAS3(RO)			Other
ob/ob	C57BL/6J-Lep<ob>	B6.V-lep[ob]/J; b6.v/j ob/ob; leptin-deficient; ob/ob C57BL/6J; C57BL/KsJ ob/ob; Lep ob/ob; B6.V-Lep(ob)(ob); C57BL/6J ob/ob; B6 ob; ob/ob; Lep-ob			Other
AKXD15/TyJ	AKXD15/TyJ	inbred AKXD-15			Other
(C57BL/6J x M spretus)F1 x C57BL/6J	(C57BL/6J x M spretus)F1 x C57BL/6J	(C57BL/6J x Mus spretus) F1 x C57BL/6J			Other
C57BL/6J-rda/JKjn	C57BL/6J-rda/JKjn	C57BL/6J-rda			Other
Swiss Webster	Swiss Webster	outbred Swiss Webster; Webster; swiss webster; Swiss-Webster			Other
129S6/SvEvTac-H2<b/c>	129S6/SvEvTac-H2<b/c>	129
BALB.K-H2<k>	BALB.K-H2<k>	BALB.K			Other
(Black Swiss x 129X1/SvJ)F1	(Black Swiss x 129X1/SvJ)F1	Black Swiss/129SvJ; Black Swiss/129 SvJ hybrid			Other
Hsd:ICR	Hsd:ICR	ICR(CD-1)/Hsd; HSD/ICR; Hsd: ICR			Other
(BALB/cJ x DBA)F1	(BALB/cJ x DBA)F1	BALB/cJ x DBA F1; BALB/cJxDBAF1			Other
(C57BL/6J x DBA)F1	(C57BL/6J x DBA)F1	C57BL/6J x DBA F1			Other
BXD20/TyJ	BXD20/TyJ	BXD-20			Other
B6.t<wLub9>/Kfl x B6.CAS3(R9)/Kfl	B6.t<wLub9>/Kfl x B6.CAS3(R9)/Kfl	B6.twLub9/Kfl x B6.CAS3(R9)/Kfl			Other
STOCK Gnb5<flr> or STOCK Myo5a<flr>	STOCK Gnb5<flr> or STOCK Myo5a<flr>	flailer			Other
BXD22/TyJ	BXD22/TyJ	BXD-22; BXD RI no 22			Other
AKXL	AKXL	AKXL (recombinant inbred)			Other
C3H x C57BL/10	C3H x C57BL/10	C3H X C57BL\10			Other
NOD/ShiLt-Tg(Ins2-GAD2)2Lt	NOD/ShiLt-Tg(Ins2-GAD2)2Lt	NOD-Tg(Ins2-GAD2)2Lt			Other
B6.129-Mapk9<tm1Mka>	B6.129-Mapk9<tm1Mka>	B6.129/Sv-Mapk9<tm1Mka>			Other
(C57BL/6J x SJL/J)F1/J	(C57BL/6J x SJL/J)F1/J	B6 SJLF1/J			Other
STOCK Ptpn6<me>	STOCK Ptpn6<me>	immunodeficient strain Motheaten (me/me); motheaten me/me			Other
ICR x Swiss Webster	ICR x Swiss Webster	ICR outbred x Swiss Webster outbred; ICR outbred females X Swiss Webster males; ICR/Swiss-Webster; IRC x Swiss Webster; ICRxSwiss Webster; ICR outbred females X Swiss-Webster males			Other
STOCK Fign<fi>	STOCK Fign<fi>	STOCK-fidget			Other
B6.Cg-K1 dj/Rbrc	B6.Cg-K1 dj/Rbrc	C57BL/6-K1-dilution/Rbrc			Other
129T1/Sv-Oca2<+> Tyr<c-ch> Dnd1<Ter>/J	129T1/Sv-Oca2<+> Tyr<c-ch> Dnd1<Ter>/J	129/SV-+p Tyr c-ch Ter/+; SVter			Other
STOCK Qk<qk-v>	STOCK Qk<qk-v>	quaking mouse			Other
C3Bir.129P2(B6)-Il10<tm1Cgn>/Lt	C3Bir.129P2(B6)-Il10<tm1Cgn>/Lt	C3Bir.129P2-Il10<tm1Cgn>/J			Other
(CBA x C57)F1	(CBA x C57)F1	(CBA x C57) F1			Other
C3H/HeN-Hag	C3H/HeN-Hag	C3H/HeN-Hag/Hag			Other
B10.WR	B10.WR	C57/B10.WR			Other
STOCK Tg(APOA4)8021Feb/Cnrm	STOCK Tg(APOA4)8021Feb/Cnrm	B6;CD1-Tg(APOA4)8021Feb/Ibcm			Other
B10.A(R3)	B10.A(R3)	B10.A(3R)			Other
M. m. domesticus	M. m. domesticus	domesticus; ssp. domesticus; ssp domesticus; ssp.domesticus			Other
B10.D2-H2<d>/oSnJ	B10.D2-H2<d>/oSnJ	C57BL10.D2/oSn; B10.D2/oSn			Other
B6.129S6-Erap1<tm1Nsha>	B6.129S6-Erap1<tm1Nsha>	B6J.129S6-Arts1<tm1Nsha>			Other
C57BL/6J-Chr 18<A/J>/NaJ	C57BL/6J-Chr 18<A/J>/NaJ	C57BL/6J-Chr 18<A/J>			Other
STOCK Sle1<C57BL/6J>	STOCK Sle1<C57BL/6J>	B6.Sle1			Other
C.B6-Klra8<Cmv1-r>	C.B6-Klra8<Cmv1-r>	BALB.B6-Cmv1r			Other
BALB.B	BALB.B	BALB/b			Other
NFS x DBA/2	NFS x DBA/2	NFSXDBA/2			Other
BALB/c x BALB/cAnN	BALB/c x BALB/cAnN	BALB/c X AnN			Other
(BALB/c x CD-1)F1	(BALB/c x CD-1)F1	BALB/cxCD-1F1; BALB/c x CD-1 F1			Other
C3
B6.129-Apoc3<tm1Unc>/J	B6.129-Apoc3<tm1Unc>/J	B6.129P2-Apoc3<tm1Unc>			Other
SCID Beige	SCID Beige	SCID=beige; Fox Chase SCID Beige; CB17.Cg-PrkdcscidLystbg-J/Crl
SKH	SKH	SKH1-hr			Outbred
129-Tgfbr2<tm1Roes>/RoesH	129-Tgfbr2<tm1Roes>/RoesH	STOCK Tgfbr2<tm1Roes>/H			Other
B6CBA	B6CBA	B6CB			Other
CITB-CJ7-B	CITB-CJ7-B	citb-cj7			Other
BTBR T<+> Itpr3<tf>/J	BTBR T<+> Itpr3<tf>/J	BTBR T<+> tf/J; BTBR T+ tf/J			Other
B6C3Fe-a/a	B6C3Fe-a/a	B6C3Fe-a/a-+/+			Other
129P/SvOla	129P/SvOla	Sv129/Ola; 129/SvOla; Sv129/OLA			Other
B10.CAS4(R28)/Kfl	B10.CAS4(R28)/Kfl	B10.CAS4(R28)/Kf1			Other
HSNPT	HSNPT				Outbred
CXB7/ByJ	CXB7/ByJ	CXBK; CXB-7/By			Other
BXD5/TyJ	BXD5/TyJ	BXD-5			Other
STOCK Rvm/H	STOCK Rvm/H	C3H;C-Rvm/H			Other
129S/SvEv x NIH Swiss	129S/SvEv x NIH Swiss	129/SvEv x NIH Swiss			Other
Arc:ARC(S)	Arc:ARC(S)	ARC/S			Other
BXD32/TyJ	BXD32/TyJ	BXD-32			Other
B6.Cg-Clec4e<tm1Cfg>	B6.Cg-Clec4e<tm1Cfg>	C57BL/6-Clec4e<tm1Psob>			Other
B10.D2-H2<dm1>/EgJ	B10.D2-H2<dm1>/EgJ	B10.D2-H2(dm1) from D.Sears			Other
AKXD18/TyJ	AKXD18/TyJ	AKXD-18			Other
C3H101H-Dync1h1<Swl>/H	C3H101H-Dync1h1<Swl>/H	C3H.101H-Dync1h1<Swl>/H			Other
B6
B6.129S7-Icam1<tm1Bay>	B6.129S7-Icam1<tm1Bay>	B6J.129S7-Icam1<tm1Bay>			Other
(102/El x C3H/El)F1	(102/El x C3H/El)F1	102/El x C3H/El F1; 102/E1xC3H/E1)F1; (102/ElxC3H/El)F1; 102/ElxC3H/ElF1; (102/ElxC3H /El)F1; (102/E1xC3H/E1)F1			Other
(CBA x C57BL)F1	(CBA x C57BL)F1	F1 (CBA X C57BL)			Other
C3H.C-Pmp22<Tr-2H>/H	C3H.C-Pmp22<Tr-2H>/H	C3H;C-Pmp22<Tr-2H>/H			Other
C3H-Prph2<Rd2>	C3H-Prph2<Rd2>	inbred congenic rds mouse (JR1999 C3H-Prph2Rd2)			Other
C3
LACA	LACA	Laboratory Animal Centre Albino			Outbred
C57BL/6J x SJL/J	C57BL/6J x SJL/J	CB57B1/6J X SJL/J			Other
Swiss albino	Swiss albino	Albino Swiss; Swiss white; Swiss Albino; outbred Swiss albino; swiss white			Other
STOCK Grhl3<ct>/J	STOCK Grhl3<ct>/J	curly-tail (ct)			Other
C57BL/6J-hlb124/J	C57BL/6J-hlb124/J	HLB-124			Other
D2.B6Ei/2Ei	D2.B6Ei/2Ei	D.B6Ei/2Ei			Other
B10.Cg-H2<h4> Sh3pxd2b<nee>/GrsrJ	B10.Cg-H2<h4> Sh3pxd2b<nee>/GrsrJ	B10.A-H2<h4>/(4R)SgDvEgJ-Sh3pxd2b<nee>			Other
BXD28/TyJ	BXD28/TyJ	BXD-28			Other
B6.C3Fe-Hps1<ep>/J	B6.C3Fe-Hps1<ep>/J	B6.C3Fe-Hps1<ep>/J			Other
old mutant of the mouse fancy	old mutant of the mouse fancy	an old mutation of the mouse fancy			Other
B6
(C3H x 101)F1	(C3H x 101)F1	C3H x 101 F1			Other
CBy.OcB3-Sharpin<cpdm-Dem>	CBy.OcB3-Sharpin<cpdm-Dem>	CBy.OcB3/Dem-Sharpin<cpdm-Dem>			Other
BXD24/TyJ	BXD24/TyJ	BXD24/TyJ			Other
B6.129S-Myt1<tm1(EGFP/icre)Ldh>	B6.129S-Myt1<tm1(EGFP/icre)Ldh>	B6.129-Myt1<tm1(EGFP/icre)Ldh>			Other
B6NCr.129S1-Atp1a3<Myk>	B6NCr.129S1-Atp1a3<Myk>	B6.129S1-Atp1a3<Myk>			Other
OF1	OF1	Him OF1 SPF; OF-1 Swiss; Oncine France 1; Swiss/IOPS OF1			Other;Outbred
STOCK Lcl/H	STOCK Lcl/H	C3.Cg-Lcl/H			Other
B10.Q-H2<q>	B10.Q-H2<q>	B.10Q; B10.Q			Other
STOCK T(7
C57BL/6 x C3H	C57BL/6 x C3H	C57BL/C X C3H			Other
(BALB/c x NZB)F1	(BALB/c x NZB)F1	(BALB/c X NZB)F1			Other
B6.129S4-Col18a1<tm1Hms>	B6.129S4-Col18a1<tm1Hms>	B6JOlaHsd.129S4-Col18a1<tm1Hms>			Other
B10.HTT-H2<t3>	B10.HTT-H2<t3>	BIO-HTT			Other
129S.129S6(Cg)-Ccl24<tm1Mer> Ccl11<tm1Mer>	129S.129S6(Cg)-Ccl24<tm1Mer> Ccl11<tm1Mer>	129S.129S6.SvEvTac-Ccl24<tm1Mer> Ccl11<tm1Mer>			Other
CB20	CB20	CB/20; CB-20			Other
(C57BL/6J x CBA)F1	(C57BL/6J x CBA)F1	C57BL/6J x CBA F1; black 6/CBA Cross (F1); C57BL/6JxCBAF1; [C57BL/J6xCBA] F1			Other
HS4	HS4				Outbred
AKXD27/TyJ	AKXD27/TyJ	AKXD-27			Other
BNC	BNC	BNC (Egyptian wild strain)			Other
C57BL/6J-A<w-J> x CBA/CaGnLe A/A	C57BL/6J-A<w-J> x CBA/CaGnLe A/A	C57BL/6J-Aw-j/Aw-j X CBA/CaGnLe-A/A; C57BL/6J-Aw-j/Aw-j X CSA/CaGnLe-A/A			Other
C57BL/6JEi-Chr Y<PL/J>	C57BL/6JEi-Chr Y<PL/J>	B6JEi.YPL/J			Other
B10.M-H2	B10.M-H2	B.10M; B10.M			Other
M. m. bactrianus	M. m. bactrianus	BAC
C57BL/6J-fd<2J>	C57BL/6J-fd<2J>	C57BL/6J-fd			Other
(C57BL/6 x BALB/c)F1	(C57BL/6 x BALB/c)F1	(C57B1/6xBALB/c)F1; (C56BL/6 x Balb/c)F1; C57BL/6 x BALB/c F1			Other
B6C3Fe a/a-Ttn<mdm>/J	B6C3Fe a/a-Ttn<mdm>/J	B6C3Fe-a/a-mdm			Other
Non-inbred Swiss	Non-inbred Swiss	Swiss random bred			Other
Swiss albino x BALB/c	Swiss albino x BALB/c	swiss albino x balb/c			Other
(C57BL/6 x CBA/J)F1	(C57BL/6 x CBA/J)F1	B6 x CBA/J F1			Other
PO	PO	PO(Oxford)			Other
A.CA-H2<f> H2-T18<a>	A.CA-H2<f> H2-T18<a>	A.CA			Other
WB/ReJ Kit<W>	WB/ReJ Kit<W>	WB/Re-W/W			Other
STOCK Reln<rl-Orl>	STOCK Reln<rl-Orl>	Orleans reeler			Other
MEV/2Ty-Afg3l2<Emv66>	MEV/2Ty-Afg3l2<Emv66>	MEV/2Ty-Afg3l2<Emv66>			Other
C57BL/6J-Gck<Hlb62>/J	C57BL/6J-Gck<Hlb62>/J	HLB-62			Other
B10.BR-H2<k> H2-T18<a>/nSnJ	B10.BR-H2<k> H2-T18<a>/nSnJ	B10.BR/nSnJ			Other
CLA2/Cn	CLA2/Cn	CLA-2/Cn			Other
BALB/c x NZB	BALB/c x NZB	Balb/c x NZB			Other
MF1-Chr Y<RIII>	MF1-Chr Y<RIII>	MF1 with RIII strain Y chromosome; MF1YRIII			Other
NODCaj.Cg-Ighm<tm1Cgn> Tg(Igh-VB1-8/Igh-6)2Mjsk/FswJ	NODCaj.Cg-Ighm<tm1Cgn> Tg(Igh-VB1-8/Igh-6)2Mjsk/FswJ	NOD.Cg-Igh-6<tm1Cgn> Tg(Igh-6/Igh-V186.2)2Xxx/XxxJ			Other
C3Fe
MRL/MpJ-Fas<lpr>/J	MRL/MpJ-Fas<lpr>/J	MRL/MpJ-Fas lpr; MRL/MpJ-lpr/lpr; MRL/mpj/lpr; MRL/MpJ-Fas-lpr			Other
STOCK Col4a1<Raw>/H	STOCK Col4a1<Raw>/H	C3H;C-Col4a1<Raw>/H			Other
C57BL/6-Ins2<Akita>/J	C57BL/6-Ins2<Akita>/J	C57BL/6J-Ins2<Akita>			Other
Not Specified	Not Specified	Not Specifed; involves: fancy			Other
BALB/c x C57BL/6	BALB/c x C57BL/6	Balb/c x C57BL/6; BALB/C x C57BL/6			Other
STOCK Ptpn6<me-v>	STOCK Ptpn6<me-v>	viable motheaten; viable motheaten meV/meV			Other
FVB x (FVB x (C57BL/6 x CBA))	FVB x (FVB x (C57BL/6 x CBA))	FVBx(FVBx(C57BL/6xCBA))			Other
(C57BL/6J x 129P3/J)F1	(C57BL/6J x 129P3/J)F1	B6129F1/J			Other
(C57BL/6 x DBA/2)F1	(C57BL/6 x DBA/2)F1	C57BL/6xDBA/2F1; C57BL/6 x DBA/2 F1; C57BL/6 x DBA/2 (F1); (C57BL/6 X DBA/2)F1; (C57BL6xDBA/2)F1; (C57BL/6 x DBA/2) F1; C57BL/6 x DBA/20 (F1)			Other
CF-1	CF-1	Carworth Farms No. 1; CF1
WC/ReJ Kitl<Sl>/J	WC/ReJ Kitl<Sl>/J	WC/ReJ-Sl/+; WC/ReJ-Kitl<Sl>/J			Other
(C57BL/6 x CBA)F1	(C57BL/6 x CBA)F1	C57BL/6 X CBA f1; C57B6/CBA F1; C57Bl/6 x CBA f1; Black 6/CBA X F1; F1(C57Bl/6J X CBA); (C57BL/6 x CBA) F1; C57/BL6 X CBA F1; (B6 X CBA)F1; F1(C57/BL6xCBA); F1 animals of C57Black6 x CBA; F1 between C57BL/6 and CBA; F1 between C57BL6 and CBA; C57Bl X CBA F1 hybrid; Black 6/CBA X Fl; C57B1 X CBA F1; C57BL/6 x CBA (F1); C57BL6xCBAF1; F1 C57Bl6 x CBA; F1(BALB/c x DBA/2); C57Bl/6 x CBA F1 hybrid; F1 …			Other
Swiss-Foxn1<nu>	Swiss-Foxn1<nu>	Swiss Webster Nude; Swiss nu/nu			Other
C57BL/6J-Chr 16<A/J>/NaJ	C57BL/6J-Chr 16<A/J>/NaJ	C57BL/6J-Chr 16<A/J>			Other
CF-1 x B6D2F1/J	CF-1 x B6D2F1/J	CF-1 x B6D2F1/J			Other
(C57BL/6J x SJL)F1	(C57BL/6J x SJL)F1	C57BL/6J x SJL F1			Other
MF1	MF1	mf1; MF-1; Lac-MF1 (c/c outbred)			Other
(101/El x C3H/El)F1	(101/El x C3H/El)F1	(101/E1xC3H/E1)F1			Other
C57BL/6 x A/J	C57BL/6 x A/J	C57BL/6 X A/J			Other
M. macedonicus macedonicus	M. macedonicus macedonicus	Mus macedonicus			Other
SJL/J-Crybb2<Lop19>/BocJ	SJL/J-Crybb2<Lop19>/BocJ	SJL/J-Crybb2<nm2520>			Other
B10.G-H2<q>	B10.G-H2<q>	B10.G			Other
B10.BR-H2<k2> H2-T18<a>/SgSnJ	B10.BR-H2<k2> H2-T18<a>/SgSnJ	B10.BR/SgSnJ; B10.BR			Other
C3H101H-Gnrh1<hpg>/H	C3H101H-Gnrh1<hpg>/H	C3H101H-Gnrh2<hpg>/H			Other
STOCK Tg<cog>	STOCK Tg<cog>	cog/cog			Other
CD-1 inbred	CD-1 inbred	inbred CD-1; Inbred CD-1			Other
129P/Ola-Gck<tm1.2Mgn>	129P/Ola-Gck<tm1.2Mgn>	129/ola-GKtm2Mgn			Other
MDB/Dt-Mbp<shi-mld>	MDB/Dt-Mbp<shi-mld>	MDB/Dt- Mbp<shi-mld>			Other
B6D2F1	B6D2F1	B62; B6D2; C57B x DBA2 F1; B6D2/F1; C57XDBA F1; BDF-1; BDF 1; BDF1; B6/D2; B6D2			Other
(129S1/SvImJ x C57BL/6J)F1	(129S1/SvImJ x C57BL/6J)F1	129S3/SvImJ x C57BL/6J F1			Other
B6(129)-Duox2<thyd>/J	B6(129)-Duox2<thyd>/J	B6;129-thyd/J			Other
Outbred	Outbred	outbred; outbred mouse			Other
B6.129S7-Lfng<tm1Rjo>	B6.129S7-Lfng<tm1Rjo>	B6.129S7/SvEvBrd-Lfng<tm1Rjo>			Other
B6.129P2-Lyz2<tm1(cre)Ifo>/CgnCnrm	B6.129P2-Lyz2<tm1(cre)Ifo>/CgnCnrm	B6;129P2-Lyz2<tm1(cre)Ifo>			Other
A.By-H2<b> H2-T18<b>	A.By-H2<b> H2-T18<b>	A.BY			Other
C3H101H-Nsdhl<Bpa-8H>/H	C3H101H-Nsdhl<Bpa-8H>/H	C3H;C-Nsdhl<Bpa-8H>/H			Other
(B10 x B10.H2<a> Emp3<b> Oca2<p>/Wts)F1	(B10 x B10.H2<a> Emp3<b> Oca2<p>/Wts)F1	(B10 X B10.H2aH4bpWts) F1 hybrid mouse; B10.H-2aH-4bp/Wts; (B10 X B10.H2aH4bpWts)F1 hybrid			Other
sentinel	sentinel
B6.CAST-(D17Mit19-D17Mit91)	B6.CAST-(D17Mit19-D17Mit91)	B6
BXD2/TyJ	BXD2/TyJ	BXD-2			Other
B6
3H1	3H1	3H1 (101 x C3H F1)			Other
(C3H/HeJ x B10.D2-H2<d>/nSn-Shh<Hx>/+)F1	(C3H/HeJ x B10.D2-H2<d>/nSn-Shh<Hx>/+)F1	(B10.D2-H2<d>/oSn-Hx/+ x C3H/HeJ)F1			Other
B6.t<wLub12>/Kfl x B6.CAS3(R9)/Kfl	B6.t<wLub12>/Kfl x B6.CAS3(R9)/Kfl	B6.twLub12/Kfl x B6.CAS3(R9)/Kfl			Other
(BALB/c x DBA/2)F1	(BALB/c x DBA/2)F1	Balb/c x DBA/2 F1 hybrid; BALB/c x DBA/2 F1; BALB/cxDBA/2F1			Other
STOCK Mitf<Rorp>/H	STOCK Mitf<Rorp>/H	C3H;C-Mitf<Rorp>/H			Other
FVB/N-Tg(Nes-rtTA)306Rvs/J	FVB/N-Tg(Nes-rtTA)306Rvs/J	FVB-Tg(Nes-rtTA)306Rvs/J			Other
(CBA/N x BALB/c)F1	(CBA/N x BALB/c)F1	(CBA/NxBALB/C)F1; (CBA/NxBALB/c)F1			Other
BXD16/TyJ	BXD16/TyJ	BXD-16			Other
NOD/ShiLt-Tg(Ins2-TAg)1Lt	NOD/ShiLt-Tg(Ins2-TAg)1Lt	NOD/Lt-Tg(RipTAg)1Lt/J			Other
ND4	ND4	Notre Dame			Outbred
STOCK Sgk3<fz>	STOCK Sgk3<fz>	STOCK fz (Standard)			Other
STOCK Cacnb4<lh>	STOCK Cacnb4<lh>	lethargic (lh)			Other
LAF1	LAF1	LAF; LAF-1			Other
129S/SvEv	129S/SvEv	129 Sv/Ev; 129Sv/Ev			Other
BALB/cByJ-Tshr<hyt>	BALB/cByJ-Tshr<hyt>	hyt/hyt BALB/cBY			Other
AK.MRL-Fas<lpr>	AK.MRL-Fas<lpr>	AKR/J-Fas<lpr>; AKR-Fas<lpr>			Other
129(Cg)-Mapk3<tm1Gela>	129(Cg)-Mapk3<tm1Gela>	129.Cg-Mapk3<tm1Gela>; CD1.129-Mapk3<tm1Gela>; 129S1.Cg-Mapk3<tm1Jsw>			Other
NZBWF1	NZBWF1	NZB/NZW F1; BWF1 (NZB x NZW F1 hybrid); NZB x NZW F1; NZB/NZW; NZB x NZWF1; NZBxNZWF1; NZB/W F1; NZB/W			Other
C3H10T1/2	C3H10T1/2	C3H 10T1/2			Other
B6.C3	B6.C3	B6.C3H			Other
STOCK t<6>/t<w1>	STOCK t<6>/t<w1>	t6/tw1			Other
HSIBG	HSIBG				Outbred
C57BLKS/J-Car8<wdl>/GrsrJ	C57BLKS/J-Car8<wdl>/GrsrJ	wdl/wdl			Other
C.Cg-Axin1<Fu>	C.Cg-Axin1<Fu>	BALB.Cg-Axin1<Fu>; BALB/c (Fu) congenic			Other
(C57BL/6J x CBA/J)F1	(C57BL/6J x CBA/J)F1	C57BL/6JxCBA/JF1; C57BL/6/CBAF1J; B6CBA/F1J; b6/cbaf1j; C57BL/6 x CBA F1J; C57BL/6J X CBA/J F1; B6CBAF1J; B6CBAF1/J			Other
MORO	MORO	Mouse Outbred Roche Only			Outbred
A.B6 Tyr<+>-Pde6a<nmf282>/J	A.B6 Tyr<+>-Pde6a<nmf282>/J	B6.A Tyr<+>-nmf282/J			Other
BALB/cGaBc-Far	BALB/cGaBc-Far	BALB/cGaBc-far/+			Other
(C57BL/6 x 129)F1	(C57BL/6 x 129)F1	C57BL/6 x 129 F1			Other
B6JOlaHsd.Cg-Cdkn2a<tm1Rdp>/Cnbc	B6JOlaHsd.Cg-Cdkn2a<tm1Rdp>/Cnbc	B6.Cg-Cdkn2a<tm1Rdp>/SrnCnbc			Other
B6.129S2-Tap1<tm1Arp>/J	B6.129S2-Tap1<tm1Arp>/J	B6.129S2-Tap1<tm1Arp>			Other
C3H/HeOuJ-Gusb<mps-2J>/BrkJ	C3H/HeOuJ-Gusb<mps-2J>/BrkJ	C3H/HeOuJ-gus-mps2J/mps2J			Other
CB17	CB17	C.B-17; CB.17; C.B17			Other
SENCAR	SENCAR	sencar; Sencar			Other
athymic nude	athymic nude	athymic; NU/NU Nude; athymic ncr; nu-nu; CrTac:Ncr-Fox1 nude athymic; Crl:NU-Foxn1nu; NCr-nu/nu; athymic nu/nu; ncr athymic; Crl:NU(NCr)-Foxn1nu; NCr nu/nu; athymic ncr-nu/nu
C57BL/6J-Hlb289/J	C57BL/6J-Hlb289/J	HLB-289			Other
C57BL/6J-Hlb290/J	C57BL/6J-Hlb290/J	C57BL/6J-Hlb290; HLB-290			Other
129/Sv x Swiss	129/Sv x Swiss	129/Sv X Swiss			Other
M. m. castaneus	M. m. castaneus	ssp. castaneus			Other
C.D2-Mtv13<a>	C.D2-Mtv13<a>	BALB.D2.Mls(superscript 'a')			Other
C3
(DBA/2 x C57BL/6)F1	(DBA/2 x C57BL/6)F1	DBA/2xC57BL/6F1; (DBA/2 X C57Bl/6) F1; DBA/2 x C57BL/6 F1; (DBA/2xC57Bl/6)F1			Other
C57BL/6JEi-Chr Y<BUB>	C57BL/6JEi-Chr Y<BUB>	B6JEi-YBUB			Other
B6.129S2-Tcra<tm1Mom>	B6.129S2-Tcra<tm1Mom>	B6.129S2-Tcratm1Mom			Other
CD-1	CD-1	CD 1; cd-1; Hsd:ICR(CD-1); outbred CD1; CD-1 mouse; CD-1 IGS; Cd-1; Cd-1 Mouse; CD; CD/CD; Swiss CD-1.; Swiss Webster CD1; Crl:CD-1(ICR) BR; CD1; icr-cd1; Swiss CD1; CD-1 (Charles River
random-bred Swiss	random-bred Swiss	random bred Swiss; random swiss			Other
B6.129P2-Igh-J<tm1Cgn>/CgnCnrm	B6.129P2-Igh-J<tm1Cgn>/CgnCnrm	B6.129P2-Igh-J<tm1Cgn>/Ibcm			Other
SWV-Foxn1<nu-Bc>	SWV-Foxn1<nu-Bc>	SWV/nude-Bc			Other
NOD.129P2-B2m<tm1Unc>	NOD.129P2-B2m<tm1Unc>	NOD.Cg-B2m<tm1Unc>			Other
HSCDHG	HSCDHG				Outbred
(AKR/J x M. spretus)F1	(AKR/J x M. spretus)F1	(AKR/J x Mus Spretus)F1			Other
NOD/ShiLt-Tg(H2-Ea<d>)5Lt	NOD/ShiLt-Tg(H2-Ea<d>)5Lt	NOD-Tg(H2-Ea<d>)5Lt			Other
B6CBACa A<w-J>/A-Eda<Ta>/J-XO	B6CBACa A<w-J>/A-Eda<Ta>/J-XO	B6CBACa-A<w-J>/A-Eda<Ta>/O			Other
(C57BL/6 x A/J)F1	(C57BL/6 x A/J)F1	C57BL/6xA/JF1; C57BL/6 X AJ F1; C57BL/6 x A/J F1			Other
C3.MRL-Fas<lpr>	C3.MRL-Fas<lpr>	C3H-Fas<lpr>; C3H/HeJ-Fas<lpr>; C3H/HeJ-lpr/lpr			Other
FVB/N-Ift88<Tg737Rpw>	FVB/N-Ift88<Tg737Rpw>	FVB/N-Tg737Rpw			Other
STOCK Otof<deaf5Jcs>/Kjn	STOCK Otof<deaf5Jcs>/Kjn	STOCK Otof<idf>/Kjn			Other
B6.129S1-Tnf<tm1Ljo>	B6.129S1-Tnf<tm1Ljo>	B6Crl.129S1-Tnf<tm1Ljo>			Other
C57BL/6-Cd8a Cd8b	C57BL/6-Cd8a Cd8b	C57BL6/Lyt-2a
STOCK Rwhs/H	STOCK Rwhs/H	C3H;C-Rwhs/H			Other
STOCK Ttn<mdm>	STOCK Ttn<mdm>	mdm			Other
B10.S-H2<t4>/(9R)/J	B10.S-H2<t4>/(9R)/J	B10.S/9R			Other
NIH-Foxn1<nu>	NIH-Foxn1<nu>	NIH Nu/Nu; NIH Swiss nu/nu			Other
SI/Col Dnah11<iv>	SI/Col Dnah11<iv>	Sl/Col			Other
BAB-14	BAB-14	BAB/14			Other
DBA/2 x C57BL/6	DBA/2 x C57BL/6	DBA2 x C57BL/6; DBA/2xC57BL/6			Other
(NOD/Lt x NON.NOD-H2<g7>)F1	(NOD/Lt x NON.NOD-H2<g7>)F1	(NOD/Lt x NOD.NON-H2<g>)F1			Other
(NZB/BlNJ x NZW/LacJ)F1/J	(NZB/BlNJ x NZW/LacJ)F1/J	NZBWF1/J			Other
CFW x BALB/c	CFW x BALB/c	CFW X BALB/c			Other
B6.Cg-Tg(CEACAM5-Tag)L5496Wzm/Cnrm	B6.Cg-Tg(CEACAM5-Tag)L5496Wzm/Cnrm	C57BL/6-Tg(CEACAM5-Tag)L5496Wzm			Other
NOD.129S1-Ifngr2<tm1Pbro>	NOD.129S1-Ifngr2<tm1Pbro>	NOD.129-Ifngr2<tm1Pbro>			Other
NOD.B6-Hc<1>/Cnrm	NOD.B6-Hc<1>/Cnrm	NOD.B6-Hc<1>/2Cnrm			Other
M. caroli/EiJ	M. caroli/EiJ	CAROLI/Ei			Other
STOCK t<6>	STOCK t<6>	t-haplotype t6			Other
STOCK G6pdx<a-m1Neu>/H	STOCK G6pdx<a-m1Neu>/H	C3H.Cg-G6pdx<a-m1Neu>/H			Other
SCID	CB17-Prkdc<scid>	C.B.17scid; c.b.-17; SCID; SCID; CB.17 scid; CB.17 SCID; Fox Chase SCID Mouse; CB17/Icr-Prkdcscid/IcrIcoCrl Mouse; C.B17 (scid/scid); C.B.17-scid/scid; C.B17-scid/scid; CB17- Prkdc<scid>; C.B-17 SCID; CB17 SCID; CB-17-scid; C.B17-scid; C.B17 SCID; C.B-17scid			Other
(CD-1 x B6D2)F1 x CD-1	(CD-1 x B6D2)F1 x CD-1	(CD-1 x B6D2) F1 x CD-1			Other
B10.D2-C4a C4b	B10.D2-C4a C4b	B10.D2(C4(h)Slp(a))			Other
(NZB x NZW)F1	(NZB x NZW)F1	(NZB X NZW)F1 mouse; (NZB X NZW)F1; (NZB x NZW)F1 mouse; (NZB x NZW)F1 hybrid; (N2BxNZW)F1; (NZB x NZW) F1			Other
C57BL/6J-nmf268/J	C57BL/6J-nmf268/J	NMF268			Other
STOCK t<w18>/t<w5>	STOCK t<w18>/t<w5>	tw18/tw5			Other
129S/SvEvBrd	129S/SvEvBrd	129/SvEvBrd			Other
(129/Sv x 129/Sv-Oca2<+> Tyr<c>)F1	(129/Sv x 129/Sv-Oca2<+> Tyr<c>)F1	(129/Sv x 129/Sv-CP)F1			Other
NSG	NSG
129-Ctsg<tm1.1Roes>/H	129-Ctsg<tm1.1Roes>/H	B6;129-Ctsg<tm1.1Roes>/H			Other
STOCK t<w12>	STOCK t<w12>	t-haplotype tw12			Other
CBA x C57BL	CBA x C57BL	CBAxC57BL (BCBA-F1)			Other
A/J-H2<a>	A/J-H2<a>	A/J(H-2a)			Other
C57BL/6 x 129	C57BL/6 x 129	C57BL/6x129			Other
(129X1/SvJ x C57BL/6J)F1	(129X1/SvJ x C57BL/6J)F1	(129/SvJ x C57BL/6J)
C3.SW-H2<b>	C3.SW-H2<b>	C3H.SW			Other
B6D2F1	(C57BL/6J x DBA/2J)F1	B6D2F1 (BDF1); B6D2/J; C57BL/6JxDBA/2J F1; B6D2F1/Crl; b6d2f1j; B6D2 F1/J; C57BL/6J x DBA/2J F1; B6D2F1/J; (C57BL/6JxDBA/2J)F1; B6D2 x J F1; B6D2F1 (C57BL/6J X DBA/2J); bdf1 hybrid			Other
M. m. molossinus	M. m. molossinus	molossinus; ssp. molossinus			Other
TSOD.C-Nidd5<BALB/cA>	TSOD.C-Nidd5<BALB/cA>	TSOD.C-Nidd5			Other
ICR x Swiss	ICR x Swiss	ICR-Swiss; ICRxSwiss; ICR/Swiss; ICR-ZUR; ICRXSwiss; ICR outbred strain
129P4/Rr	129P4/Rr	129/Rr			Other
129S/SvSor	129S/SvSor	129SvSor			Other
(CBA/Ca x C57BL/10)F1	(CBA/Ca x C57BL/10)F1	CBA/Ca x C57BL/10			Other
129/Sv-Oca2<p> Tyr<c>	129/Sv-Oca2<p> Tyr<c>	129/SvCp; 129 sv-cp			Other
B6.Cg-Tg(Camk2a-cre)159Kln/KlnCnrm	B6.Cg-Tg(Camk2a-cre)159Kln/KlnCnrm	B6;Cg-Tg(Camk2a-cre)159Kln			Other
129 x C57BL/6J	129 x C57BL/6J	129xC57BL/6J			Other
BALB/c-Foxn1<nu> x BALB/c-Foxn1<nu>	BALB/c-Foxn1<nu> x BALB/c-Foxn1<nu>	BALB/c (nu/nu)xBALB/c (nu/x)			Other
(NMRI x 129)F1	(NMRI x 129)F1	NMRIx129 hybrid			Other
B6SJLF1	B6SJLF1	B6SJL; B6SJL/F1			Other
129.AK	129.AK	129.AKR			Other
CByJ.CBy-Map7<mshi>/J	CByJ.CBy-Map7<mshi>/J	BALB/cByJ-mshi/J			Other
B10.A-H2<i5>/(R5)SgSn	B10.A-H2<i5>/(R5)SgSn	C57BL/105r			Other
B6.129S7-Cr2<tm1Hmo>	B6.129S7-Cr2<tm1Hmo>	B6.129S7/SvEvBrd-Cr2<tm1Hmo>			Other
B6.CAS3	B6.CAS3	B6.cas3			Other
129S4/SvJae x C57BL/6J	129S4/SvJae x C57BL/6J	129/SvJae X C57BL/6J			Other
STOCK Adcy1<brl>	STOCK Adcy1<brl>	barrelless (brl) mutant; brl mutant			Other
(C57BL/6J x SJL/J)F1	(C57BL/6J x SJL/J)F1	C57BL/6JxSJL/JF1			Other
C57BL/6J-Tub	C57BL/6J-Tub	C57BL6/J-tub/tub			Other
BXD8/TyJ	BXD8/TyJ	BXD-8; BXD RI no 8			Other
C57	C57	c57; C56; C57B/6 x BALB/c; ssp.domesticus; C57			Other
C57BL/6J x SJL	C57BL/6J x SJL	C57BL/6JxSJL			Other
(C3H x DBA/2)F1	(C3H x DBA/2)F1	(C3HxDBA/2)F1			Other
(AKR x BALB/c)F1	(AKR x BALB/c)F1	AKRxBALB/cF1; AKR x BALB/c F1			Other
(C3H/HeH x 101/H)F1	(C3H/HeH x 101/H)F1	C3H/HeH x 101/H F1			Other
C3H/HeSn-Rab27a<ash>/JRos	C3H/HeSn-Rab27a<ash>/JRos	C3H/HeSn-Rab27a<ash>/Ros			Other
CFW stock	CFW stock	CFW stock (Non-Standard)			Other
C3.PRI-Oas1b<Flv-r>	C3.PRI-Oas1b<Flv-r>	C3H.PRI-Flvr			Other
B6C3Fe	B6C3Fe	B6C3/Fe			Other
129S7/SvEvBrd-Hprt<b-m2>	129S7/SvEvBrd-Hprt<b-m2>	129S7/SvEvBrd-Hprtb-m2; 129S7/SvEvBrd-Hprt1<b-m2>			Other
B6.129S4-Fcgr2b<tm1Ttk>	B6.129S4-Fcgr2b<tm1Ttk>	B6J.129S4-Fcgr2b<tm1Ttk>			Other
C57BL/6-Ins2<Akita>/Slc	C57BL/6-Ins2<Akita>/Slc	C57BL/6J-Ins2<Akita>			Other
102 x C3H	102 x C3H	102xC3H			Other
STOCK Fbn1<Tsk>	STOCK Fbn1<Tsk>	tight-skin single point mutation strain; tight-skin strain; Tsk			Other
129P2/Ola	129P2/Ola	129/Ola			Other
C57BL/6-Chr Y<FVB>	C57BL/6-Chr Y<FVB>	B6-YFVB			Other
C57BL/6J-Hlb131/J	C57BL/6J-Hlb131/J	HLB-131			Other
CD-1 x 129X1/SvJ	CD-1 x 129X1/SvJ	CD-1 x 129/SvJ; CD1 x 129SvJ			Other
db/db	B6.BKS(D)-Lepr<db>/J	c57bl/6 db/db; BKS.Cg-Dock7m+/+LeprdbJ; diabetic c57bl/ksj db/db; db/db; db/db c57blks; c57bl/ksj db/db; C57BLKS-Leprdb; C57BLKS/J-db/db; B6.BKS-Lepr<db>; c57blks/j-db/db; BKS db; c57bks db/db; C57BL/Ks db/db			Other
C.129S4-Fcgr2b<tm1Ttk>	C.129S4-Fcgr2b<tm1Ttk>	C.Cg-Fcgr2b<tm1Ttk>			Other
B6.Cg-Enpp2<tm1.1Vart>/Flmg	B6.Cg-Enpp2<tm1.1Vart>/Flmg	C57BL/6-Enpp2<tm1.1Vart>			Other
C3H101H-Dbf/H	C3H101H-Dbf/H	C3H.Cg-Dbf/H			Other
A.129 x C57BL/6	A.129 x C57BL/6	A.129xC57BL/6			Other
C57BL/6J-Chr 17<A/J>/NaJ	C57BL/6J-Chr 17<A/J>/NaJ	C57BL/6J-Chr 17<A/J>			Other
AKXD23/TyJ	AKXD23/TyJ	AKXD-23/Ty			Other
C57BL/6 x SJL	C57BL/6 x SJL	C57BL/6xSJL; C57BL/6 X SJL			Other
(MSM x STOCK Myo15<sh2>)F1	(MSM x STOCK Myo15<sh2>)F1	(MSM +/+ x STOCK Myo15<sh2>)F1			Other
NON.NOD-H2<g7>/LtJ	NON.NOD-H2<g7>/LtJ	NOD.NON-H2<g>			Other
C57BL/6J x CBA	C57BL/6J x CBA	C57BL16JxCBA; C57BL/6JxCBA			Other
C3.W7	C3.W7	C3H.W7			Other
129 x C57	129 x C57	129xC57			Other
B6C3F1	B6C3F1	B6C3H F1; B6C3F1(C57XC3H); B6C9F1			Other
B10.S/SgDv	B10.S/SgDv	B10.S/gDV			Other
BXD31/TyJ	BXD31/TyJ	BXD RI no 31; BXD-31			Other
C57BL x CBA	C57BL x CBA	C57BLxCBA			Other
CBA x BALB/c	CBA x BALB/c	CBAxBALB/c			Other
STOCK Ttc7<fsn> x BALB/c	STOCK Ttc7<fsn> x BALB/c	flaky skin x BALB/c			Other
NSO	NSO	New Zealand Obese			Other
C57BL/6-Fas<lpr>	C57BL/6-Fas<lpr>	C57BL/6-LPR/LPR; C57b1/6-LPR/LPR; C57BL/6 lpr; C57BL/6-lpr/lpr			Other
(C57BL/10 x C3H)F2	(C57BL/10 x C3H)F2	(C57BL/10 X C3H)F2			Other
B10.BR H2<k> H2-T18<a>	B10.BR H2<k> H2-T18<a>	B10. BR			Other
B10.BR-H2<k>	B10.BR-H2<k>	ssp.Domesticus
C57BL/6J-Prkdc<scid>	C57BL/6J-Prkdc<scid>	C57BL/6 SCID			Other
B6C3Fe a/a-Scyl1<mdf>/J	B6C3Fe a/a-Scyl1<mdf>/J	B6C3Fe a/a-mdf/J			Other
M. pahari	M. pahari	pahari			Other
C3H.t<12>/t<w5>	C3H.t<12>/t<w5>	C3H.t(12)/t(w5)			Other
129S(Cg)-Hoxa5<tm1Rob>	129S(Cg)-Hoxa5<tm1Rob>	129.Cg-Hoxa5<tm1Rob>			Other
B6
NIH Swiss	NIH Swiss	NIH/swiss outbred mouse; Swiss-Webster NIH; NIH SWISS; Swiss Webster/NIH embryos; Swiss Webster/NIH; Swiss Webster-NIH; NIH Swiss mouse; swiss webster/NIH; NIH/Swiss; SwissWebster/NIH; Swiss-Webster/NIH; NIH SwissMus; NIH-Swiss; SWISS WEBSTER / NIH; NIH(s); Swiss-NIH; NIH Swiss Mice; Swiss webster/NIH; Swiss-Webster /NIH; Swiss Webster /NIH			Other
C3.C-Nano/H	C3.C-Nano/H	C3H;C-Nano/H			Other
BXD1/TyJ	BXD1/TyJ	BXD-1			Other
B6.129-St3gal4<tm1.1Jxm>	B6.129-St3gal4<tm1.1Jxm>	B6.Cg-St3gal4<tm1.1Jxm>			Other
Kunming	Kunming	Kunmingbai; Kongmin White; Chinese Kunming			Other
BKS.Cg-Dock7<m> +/+ Lepr<db>	BKS.Cg-Dock7<m> +/+ Lepr<db>	C57BLKS/J-Dock7<m> +/+ Lepr<db>			Other
B10.A(R1)	B10.A(R1)	B10.A(1R)			Other
BXD29-Tlr4<lps-2J>/J	BXD29-Tlr4<lps-2J>/J	BXD-29; BXD29/TyJ-Tlr4<lps-2J>			Other
129S1/Sv-Oca2<+> Tyr<+> Kitl<Sl-J>/J	129S1/Sv-Oca2<+> Tyr<+> Kitl<Sl-J>/J	129S1/Sv-p<+>Tyr<+>Kitl<Sl-J>			Other
BXD9/TyJ	BXD9/TyJ	BXD-9; BXD RI no 9			Other
C57BL/6J-Chr 10<A/J>/NaJ	C57BL/6J-Chr 10<A/J>/NaJ	C57BL/6J-Chr 10<A/J>			Other
C57BL/6J x 129S/SvEv	C57BL/6J x 129S/SvEv	C57BL/6J X 129/SvEv; C57BL/6Jx129SvEv			Other
C57BL/6-Dnajc3<tm8663Wcl>/Mmmh	C57BL/6-Dnajc3<tm8663Wcl>/Mmmh	C57BL/6-Dnajc3a<tm8663Wcl>/Mmmh			Other
B10.D2/nSnJ	B10.D2/nSnJ	B10D2/nSnJ			Other
B6.Cg-Tg(APOA4)8018Feb/Cnrm	B6.Cg-Tg(APOA4)8018Feb/Cnrm	C57BL/6-Tg(APOA4)8018Feb			Other
C57BL/6J-Lta<hlb382>/J	C57BL/6J-Lta<hlb382>/J	C57BL/6J-Lta<hlb382>			Other
ddY/std	ddY/std	ddy/std			Other
B6(C)-H2-Ab1<bm12>/KhEgJ	B6(C)-H2-Ab1<bm12>/KhEgJ	B6(C)-H2<bm12>/KhEgJ			Other
B10.BAC1	B10.BAC1	congenic strain B10.BAC; congenic strain B10.BAC1			Other
(C3H x BALB/c)F1	(C3H x BALB/c)F1	F1 (C3H x Balb/c)			Other
B6.Cg-H2<g7> Tg(TcraBDC2.5
B6.129X1-Cmah<tm1Avrk>	B6.129X1-Cmah<tm1Avrk>	B6.129/Sv-Cmah<tm1Avrk>			Other
C3.Cg-Ctnnb1<Bfc>/H	C3.Cg-Ctnnb1<Bfc>/H	C3H;C-Ctnnb1<Bfc>/H			Other
B6.Cg-Tg(OPN1LW-EGFP)85933Hue/Mmmh	B6.Cg-Tg(OPN1LW-EGFP)85933Hue/Mmmh	B6.SJL-Tg(OPN1LW-EGFP)85933Hue/Mmmh			Other
B6.PL-Thy1<a>/Cy	B6.PL-Thy1<a>/Cy	B6.PL-Thy-1ACy			Other
SABRA	SABRA				Outbred
random-bred	random-bred	random bred			Other
B10.BR-H2<k>/SgSnSlc	B10.BR-H2<k>/SgSnSlc	B10.Br/SgSnSlc			Other
B6.C-Tg(CMV-cre)1Cgn/CgnCnrm	B6.C-Tg(CMV-cre)1Cgn/CgnCnrm	B6.129P2-Tg(CMV-cre)1Cgn			Other
BXD25/TyJ	BXD25/TyJ	BXD-25			Other
CB-20-Lyar	CB-20-Lyar	C.B-20 and Ly-1B			Other
C57BL/10ScSn-Dmd<mdx>	C57BL/10ScSn-Dmd<mdx>	C57BL/10.mdx; C57BL/10ScSn Dmd mdx			Other
C57BL/6J-Rabggta<gm>	C57BL/6J-Rabggta<gm>	C57BL/6J-gm/gm			Other
B6C3Fe a/a-tip/J	B6C3Fe a/a-tip/J	B6C3HFe a/a-tip/J			Other
C57BL/6 x 129/Sv	C57BL/6 x 129/Sv	C57BL/6x129/Sv			Other
B6CBAF1	B6CBAF1	B6CBA [C57 Black/6 x CBA]; B6CBA (C57 Black 6 X CBA); B6CBA [C57 Black /6 x CBA]; B6CBA (C57 black /6XCBA); B6CBA [C57Black/6 x CBA]; B6CBA [C57black\6 x CBA]; B6CBA
B6.129S7-Cd47<tm1Fpl>	B6.129S7-Cd47<tm1Fpl>	B6J.129S7-Cd47<tm1Fpl>			Other
CFLP	CFLP				Outbred
B10.A-H2<a>	B10.A-H2<a>	ssp.domesticus
(WB/ReJ Kit<W> x C57BL/6J-Kit<W-v>/J)F1-Kit<W>/Kit<W-v>/J	(WB/ReJ Kit<W> x C57BL/6J-Kit<W-v>/J)F1-Kit<W>/Kit<W-v>/J	WBB6F1-W/WV			Other
BALB/c-Hr<rh>	BALB/c-Hr<rh>	BALB/c rh/rh			Other
129P1/ReJ-Cacna1s<mdg>	129P1/ReJ-Cacna1s<mdg>	mdg in 129Re/J			Other
(C57BR/cdJ x SJL/J)F1	(C57BR/cdJ x SJL/J)F1	C57BR/cdJ x SJL/J hybrid			Other
SM/Ckc-Fbxw4<Dac>	SM/Ckc-Fbxw4<Dac>	SM/Ckc-Dac/+; SM/Ckc-Dac/+-			Other
A2G-Clcn1<adr>	A2G-Clcn1<adr>	A2G adr			Other
AP	AP	Carworth Farms Lane-Petter; Alderley Park			Outbred
(101/Rl x C3H/Rl)F1	(101/Rl x C3H/Rl)F1	(101/Rl x C3H/R1)F1			Other
B6.Hps1<ep>	B6.Hps1<ep>	C57Bl/6 congenic for ep			Other
129S	129S	129s; s129; 129/s; S129			Other
B10.D2-H2<d>/nSnJ	B10.D2-H2<d>/nSnJ	B10.D2-H2<d>/nSnJ (Non-Standard); B10.D2/nSn			Other
STOCK Tg(APOA4)8022Feb/Cnrm	STOCK Tg(APOA4)8022Feb/Cnrm	B6;CD1-Tg(APOA4)8022Feb/Ibcm			Other
B10.S-H2<s>	B10.S-H2<s>	B10.S			Other
BALB/c-H2<d>	BALB/c-H2<d>	BALB/c(H-2d); BALB/c (H-2d)			Other
B10.A-H2<a>/SgSnJ	B10.A-H2<a>/SgSnJ	B10.A-H2a/SgSnJ; C57BL/10.AJ			Other
B6CBAFI/J	B6CBAFI/J	B6/CBAFIJ (C57B X CBA); B6/CBA FIJ; B6/CBAFIJ (C57 Black 6X CBA); B6/CGAFIJ; B6/CBAF1JM; B6/CBAF1J; B6/CBAFIJ (C57 Black 6 X CBA); B6/CBAFIJ(C57BL/6xCBA); B6/CBAF1J; C57 black 6 X CBA; B6/CBAFIJ; B6/CBAF1J (C57 Black/6); B6/CBAFJ			Other
(DBA/2JJcl x C57BL/6JJcl)F1	(DBA/2JJcl x C57BL/6JJcl)F1	(DBA/2JJcl x C57BL/6JJcl)F1/2			Other
129X1/SvJ	129X1/SvJ	129X1; 129/SvJ			Other
STOCK Tg(Fabp1-cre)1Jig/JigCnrm	STOCK Tg(Fabp1-cre)1Jig/JigCnrm	STOCK Tg(Fabp1-cre)1Jig			Other
STOCK t<wLub1> x Chr 17	STOCK t<wLub1> x Chr 17	STOCK twLub1 x Chr 17			Other
