# Supplementary material for: Classification and analysis of a large collection of in vivo bioassay descriptions
Source: PLoS Comput Biol. 2017 Jul 5;13(7):e1005641. doi: 10.1371/journal.pcbi.1005641 (PMC5517062; doi:10.1371/journal.pcbi.1005641)
Supplement: S5 Dataset — List of rat strains and stocks, together with associated substrains and synonyms. (XLSX) [file pcbi.1005641.s007.xlsx]

## Sheet: rat_dictionary
pref_name	strain	synonyms	substrains	substrain_synonyms	strain_type
MIJN/Hblac	MIJN/Hblac		MIJN/Hblac		coisogenic strain
LEW-RT11/Rj	LEW-RT11/Rj		LEW-RT11/Rj		coisogenic strain
ACIS/Hok	ACIS/Hok		ACIS/Hok		coisogenic strain
BN-RT1n/Rj	BN-RT1n/Rj		BN-RT1n/Rj		coisogenic strain
PCK/CrljCrl-Pkhd1pck/Crl	PCK/CrljCrl-Pkhd1pck/Crl	PCK; Polycystic kidney rat; PCK-Pkhd1pck/Crl	PCK/CrljCrl-Pkhd1pck/Crl	PCK; Polycystic kidney rat; PCK-Pkhd1pck/Crl	coisogenic strain
TRMRC/Kyo	TRMRC/Kyo	TRMRC; TRMR Control	TRMRC/Kyo	TRMRC; TRMR Control	coisogenic strain
IS-Tlk/Kyo	IS-Tlk/Kyo	Tail anomaly Lethal Kyoto; IS/Kyo-Tlk	IS-Tlk/Kyo	Tail anomaly Lethal Kyoto; IS/Kyo-Tlk	coisogenic strain
DMYC/Kyo	DMYC/Kyo	DMY Control	DMYC/Kyo	DMY Control	coisogenic strain
ACI.FHH/Eur	ACI.FHH/Eur		ACI.FHH/Eur; ACI/Eur.FHH/Eur		congenic strain
BUF/Mna congenics	BUF/Mna congenics		BUF/Mna congenics; BUF.Cg-Foxn1rnu/Mna		congenic strain
SHRSP/Izm.ZUC	SHRSP/Izm.ZUC		SHRSP/Izm.ZUC		congenic strain
F344/NSlc.ACI	F344/NSlc.ACI		F344/NSlc.ACI		congenic strain
SHR.WKY	SHR.WKY		SHR/Izm.WKY/Izm; SHR/NCrl.WKY/NCrl; SHR.WKY; SHR/NCruk.WKY/NCruk		congenic strain
WKY/Cfd.WKHA/Cfd	WKY/Cfd.WKHA/Cfd		WKY/Cfd.WKHA/Cfd		congenic strain
BBDP/WorSunn.WF	BBDP/WorSunn.WF		BBDP/WorSunn.WF		congenic strain
BDIX/NemOda congenic	BDIX/NemOda congenic		BDIX/NemOda congenic; BDIX.Cg-Tal/NemOda	Tal: Tail anomaly lethal	congenic strain
BN/Seac.SDT/Jcl	BN/Seac.SDT/Jcl		BN/Seac.SDT/Jcl; BN.SDT-Gluco13/Nyo	BN.SDT-Gisdt1 congenic; BS1 congenic	congenic strain
LEW.1AR1/Ztm	LEW.1AR1/Ztm		LEW.1AR1-iddm/Ztm; LEW.1AR1/Ztm		congenic strain
DA congenics	DA congenics		DA.Cg-Foxn1rnu Lystbg/Slc; DA congenics	DA/Slc-bg rnu	congenic strain
LEC/Ncu.BN/Sea	LEC/Ncu.BN/Sea		LEC/Ncu.BN/Sea		congenic strain
F344/DuCrlCrlj congenics	F344/DuCrlCrlj congenics		F344/DuCrlCrlj congenics		congenic strain
P/Iusm.NP/Iusm	P/Iusm.NP/Iusm		P/Iusm.NP/Iusm		congenic strain
BN/Crlj.OLETF/Got	BN/Crlj.OLETF/Got		BN.OLETF-(D1Rat169-D1Rat90)/Got; BN/Crlj.OLETF/Got		congenic strain
F344.GK/KyoSwe	F344.GK/KyoSwe		F344.GK/KyoSwe		congenic strain
WTC.GRY	WTC.GRY		WTC.GRY		congenic strain
LEW.1WR1/WorBrm	LEW.1WR1/WorBrm		LEW.1WR1/WorBrm		congenic strain
OLETF/Got.F344	OLETF/Got.F344		OLETF/Got.F344/DuCrlCrlj; OLETF/Got.F344	OLETF background F344 Congenic	congenic strain
PVG.1AV1	PVG.1AV1	PVG.RT1a; PVG.AV1	DA/Ztm.PVG.1AV1; PVG.1AV1/Kini; DA/ZtmKini.PVG.1AV1/Kini; DA.PVG.1AV1-(D4Rat63-D4Rat203); PVG.1AV1/Kini.DA/ZtmKini; DA.PVG.1AV1-(D9Wox24-D9Rat44)/Kini; DA.PVG.1AV1-(D4Rat155-D4Rat84); PVG.1AV1; DA.PVG.1AV1-(D4Mgh17-D4Rat56)	MDC-01-93; PVG.1AV1Swe; PVG.1AV1/Swe; DA.PVG.1AV1 chromosome 4 R3subcongenic; DA.C4R3[PVG]; DA.BN-Eae4-R25; DA.C4[PVG]; DA.PVG.1AV1 chromosome 4 congenic; PVG.RT1a; PVG.AV1; DA.C4R2[PVG]; DA.PVG.1AV1 chromosome 4 R2subcongenic	congenic strain
SBH/Ygl.SBN/Ygl	SBH/Ygl.SBN/Ygl		SBH/Ygl.SBN/Ygl		congenic strain
F344.LEC	F344.LEC		F344.LEC-xhs1/2Nrs; F344.LEC-xhs1/1Nrs; F344.LEC	PFC; OFC	congenic strain
RCS/Lav congenics	RCS/Lav congenics		RCS/Lav congenics; RCS-rdy+/LavRrrc; RCS-rdy+ p+/LavRrrc; RCS-p+/LavRrrc; (LE x RCS-p+/LavRrrc)F1	RCS-rdy+; RCS-rdy+p+; RCS-p+; RRRC:00662; LE;RCS-p+ /LavRrrc	congenic strain
F344.BN	F344.BN		F344.BN-(D3Mgh13-D3Mgh7)/Dlw; F344.BN-(D5Rat1-D5Mit5)/Dlw; F344.BN; F344.BN-(D16Mit5-D16Rat75)	F344.BN-Edpm3; F344/NHsd-Edpm3BN; F344.BN-Edpm5; F344.BN-(D5Mgh3-D5Mit7)/Dlw; F344.BN-Hcs4	congenic strain
ACI/SegHsd.DA/OlaHsd	ACI/SegHsd.DA/OlaHsd		ACI/SegHsd.DA/OlaHsd		congenic strain
COP/OlaHsd.DA/OlaHsd	COP/OlaHsd.DA/OlaHsd		COP/OlaHsd.DA/OlaHsd		congenic strain
BBDR/Rhw.LA	BBDR/Rhw.LA		BBDR/Rhw.LA		congenic strain
SHR/NDmcr congenics	SHR/NDmcr congenics		SHR/NDmcr congenics		congenic strain
LEW/Rj.BN/Rj	LEW/Rj.BN/Rj		LEW.BN-(D10Wox26-D10Arb4)/Rj; LEW/Rj.BN/Rj; LEW.BN-(D10Rat43-D10Rat27)/Rj; LEW.BN-(D10Got9-D10Rat2)/Rj; LEW.BN-(D10Rat83-D10Rat133)/Rj; LEW.BN-(D10Rat43-D10Mco4)/Rj; LEW.BN-(D10Mgh7-D10Rat27)/Rj; LEW.BN-(D10Rat173-D10Rat133)/Rj; LEW.BN-(D10Rat32-D10Rat133)/Rj	LEW.BNc10H; LEW.BNc10B; LEW.BNc10A; LEW.BNc10C; LEW.BNc10D; LEW.BNc10F; LEW.BNc10I; LEW.BNc10G	congenic strain
F344.OP/Jtt	F344.OP/Jtt		F344.OP-Op/Jtt; F344.OP/Jtt	F344-Opacitas	congenic strain
SHR/Ola.BN-Lx/Cub	SHR/Ola.BN-Lx/Cub		SHR/Ola.BN-Lx/Cub		congenic strain
SHR.Lx	SHR.Lx		SHR.Lx		congenic strain
WKY/Gcrc.SHRSP/Gcrc	WKY/Gcrc.SHRSP/Gcrc		WKY/Gcrc.SHRSP/Gcrc		congenic strain
SHR/NCruk.BN/Crl	SHR/NCruk.BN/Crl		SHR/NCruk.BN/Crl		congenic strain
Wig/Ymas	Wig/Ymas	wiggling	Wig/Ymas	wiggling	congenic strain
SPRD/Ztm.WKY/Ztm	SPRD/Ztm.WKY/Ztm		SPRD/Ztm.WKY/Ztm		congenic strain
SHR.BN	SHR.BN		SHR/OlaIpcv.BN/Crl; SHR/NHsd.BN/SsNHsd; SHR/Ola.BN; SHR.BN		congenic strain
KDP.PVG-RT1a/u/Nyo	KDP.PVG-RT1a/u/Nyo	KDP.PVG-RT1a/u congenic; KP congenic	KDP.PVG-RT1a/u/Nyo	KDP.PVG-RT1a/u congenic; KP congenic	congenic strain
SHR/Snk.F344/Snk	SHR/Snk.F344/Snk		SHR/Snk.F344/Snk		congenic strain
LEW-tl	LEW-tl	LEW.tl	LEW-tl	LEW.tl	congenic strain
SS.SR	SS.SR		SS/JrHsdMcwi.SR/JrHsd; SS.SR; SS/JrHsd.SR/JrHsd; SS/Jr.SR/Jr		congenic strain
BB.WOKW	BB.WOKW		BB.WOKW		congenic strain
SHRSP.WKY	SHRSP.WKY		SHRSP/Izm.WKY/Izm; SHRSP.WKY-(D2Mit21-D2Rat157)/Gcrc; SHRSP.WKY-(D2Rat132-D2Rat53)/Gcrc; SHRSP.WKY; SHRSP.WKY-(D2Rat13-D2Mit5)/Gcrc; SHRSP.WKY-(D2Rat13-D2Rat157)/Gcrc; SHRSP.WKY-(D2Rat14-D2Mgh12)/Gcrc; SHRSP.WKY-(D2Wox15-D2Rat133)/Gcrc; SHRSP.WKY-(D2Wox9-D2Rat231)/Gcrc; SHRSP/Tkyo.WKY/Tkyo; SHRSP.WKY-(D2Rat14-D2Mit5)/Gcrc; SHRSP.WKY-(D2Wox9-D2Mgh12)/Gcrc; SHRSP.WKY-(D2Mit5-D2Rat133)/Gcrc; SHRSP/G…	SP.WKYGla2k; SP.WKYGla2i; SHRSP.WKY-(Fst-D2Mit5)/Gcrc; SHRSP/Gla.WKY/Gla-(Fst-D2Mit5)/Gla; SP.WKYGla2b; SHRSP.WKY-(Fst-D2Mgh12)/Gcrc; SP.WKYGla2a; SHRSP/Gla.WKY/Gla-(Fst-D2Mgh12)/Gla; SP.WKY.Gla2a; SP.WKYGla2f; SP.WKYGla2g; SP.WKY.Gla2b; SP.WKYGla2 (D2Wox9-D2 Mgh12); SP.WKYGla2c; SP.WKYGla2e	congenic strain
SS/Jr.LEW/Crlc	SS/Jr.LEW/Crlc		SS/Jr.LEW/Crlc		congenic strain
SHR.SHRSP	SHR.SHRSP		SHR.SHRSP		congenic strain
WF.DA	WF.DA		WF.DA		congenic strain
WKY/Bbb.SHRSP/Bbb	WKY/Bbb.SHRSP/Bbb		WKY/Bbb.SHRSP/Bbb		congenic strain
WF.LEW-RVFV	WF.LEW-RVFV	RRRC:0208; WF.LEW/N	WF.LEW-RVFV	RRRC:0208; WF.LEW/N	congenic strain
SHRSP/Izm.SHR/Izm	SHRSP/Izm.SHR/Izm		SHRSP/Izm.SHR/Izm		congenic strain
NP/Iusm.P/Iusm	NP/Iusm.P/Iusm		NP/Iusm.P/Iusm		congenic strain
LEW/SsNHsd.WKY/NCrl	LEW/SsNHsd.WKY/NCrl		LEW/SsNHsd.WKY/NCrl		congenic strain
WTC.F344	WTC.F344		WTC.F344		congenic strain
LEW.SD	LEW.SD		LEW.SD		congenic strain
RHA/N congenics	RHA/N congenics		RHA/N congenics; RHA/N-di; RHA.Gunn-Ugt1a1j/N; RHA/N-j	Roman high avoidance-<i>di</i> mutation; congenic inbred RHA/jj; RRRC:0229; Roman high avoidance-jaundice mutation	congenic strain
BBDP.ACI.BBDP-(RT1u)(Gimap5)/Sunn	BBDP.ACI.BBDP-(RT1u)(Gimap5)/Sunn		BBDP.ACI-(D2Arb16-D2Rat63)/Sunn; BBDP.ACI.BBDP-(RT1u)(Gimap5)/Sunn; BBDP.ACI-(D2Mit8-D2Rat69)/Sunn; BBDP.ACI-(D2Rat50-D2Rat63)/Sunn; BBDP.ACI-(D2Mit8-D2Rat354)/Sunn; BBDP.ACI-(D2Mit8-D2Arb16)(D2Rat354-D2Rat69)/Sunn; BBDP.ACI-(D2Mit8-D2Arb16)/Sunn	2BAa; 2BA; 2BAe; 2BAc; 2BAfii; 2BAb	congenic strain
SHR/NHsdMco.SS/Jr	SHR/NHsdMco.SS/Jr		SHR/NHsdMco.SS/Jr		congenic strain
F344/NHsd.HTX/Hcj	F344/NHsd.HTX/Hcj		F344/NHsd.HTX/Hcj		congenic strain
BN/Sea.LEC/Ncu	BN/Sea.LEC/Ncu		BN.LEC-(D4Rat128-D4Rat238)/Hkv; BN.LEC-(D4Rat128-D4Rat106)/Hkv; BN.LEC-(D4Rat184-D4Rat238)/Hkv; BN/Sea.LEC/Ncu		congenic strain
DA.F344	DA.F344		DA/BklArbNsi.F344/NHsd; DA.F344-(D10Rat195-D10Arb27)/Nsi; DA.F344-(D7Rat22-D7Rat15)/Nsi; DA.F344-Aia1/4; DA/BklArbN.F344/NHsd; DA.F344-(D10Mit9-D10Rat24)/Nsi; DA.F344-Aia1/3; DA.F344-Aia1/1; DA.F344-(D10Mit9-D10Rat11)/Nsi; DA.F344-Aia1/2; DA.F344; DA.F344-(D10Rat195-D10Rat92)/Nsi; DA.F344-(D10Arb27-D10Rat6)/Nsi; DA.F344-(D10Arb27-D10Rat92)/Nsi	DA.F344(Cia5d3s); RRRC:00677; RRRC:00680; DA.F344-(D7Rat22-D7Rat15)/Arb; DA.F344(Cia4a); DA.F344-(D10Rat37-D10Arb9)/Nsi; Cia5d; Cia5e; DA.F344-(D10Rat37-D10Wox22)/Nsi; DA.F344(Cia5d3); RRRC:00676; DA.F344-(D10Rat24-D10Rat11)/Nsi; Cia5b; RRRC:00678; DA.F344(Cia5d9)	congenic strain
F344.OLETF	F344.OLETF	F344 background OLETF Congenic	F344.OLETF	F344 background OLETF Congenic	congenic strain
RCS/N congenics	RCS/N congenics		RCS/N congenics; RCS-rdy-p; RCS-rdy-+; RCS-rdy-c	Albino retinal dystrophy	congenic strain
F344/NSlc.SDT/CrljJcl	F344/NSlc.SDT/CrljJcl		F344/NSlc.SDT/CrljJcl		congenic strain
F344-Tg.LEW	F344-Tg.LEW		F344-Tg.LEW		congenic strain
DA.WF	DA.WF		DA.WF		congenic strain
BN.GK	BN.GK		BN.GK		congenic strain
E3/ZtmRhd.DA/ZtmRhd	E3/ZtmRhd.DA/ZtmRhd		E3.DA-(D12Wox5-D12Rat26)/Rhd; E3/ZtmRhd.DA/ZtmRhd; E3.DA-(D20Rat45-D20Rat47)/Rhd; E3.DA-(D4Wox22-D4Got132)(D12Wox5-D12Rat26)/Rhd	E3.DA-Pia4; DA.E3-RT1u/u; E3.DA-Pia457; E3.DA-Pia4/Pia5/Pia7	congenic strain
LEW.Cg-Foxn1rnu/NRrrc	LEW.Cg-Foxn1rnu/NRrrc	RRRC:00363	LEW.Cg-Foxn1rnu/NRrrc	RRRC:00363	congenic strain
DA/ZtmRhd.E3/ZtmRhd	DA/ZtmRhd.E3/ZtmRhd		DA/ZtmRhd.E3/ZtmRhd		congenic strain
SDT.BN	SDT.BN		SDT.BN; SDT.BN-Gluco13/Nyo	SDT.BN-Gisdt1 congenic; SB1 congenic	congenic strain
DA/ZtmRhd.LEW1F	DA/ZtmRhd.LEW1F		DA/ZtmRhd.LEW1F; DA.LEW.RT1f-(D20Wox15-D20Wox13)/Rhd	MDC-03-18; DA.I F- male rat Swe spleen	congenic strain
SS.MNS	SS.MNS		SS.MNS-(D10Mco15-D10Mit11)/Jr; SS/Jr.MNS/NMco; SS.MNS-(D10Rat13-D10Mit11)/Jr; SS.MNS-(D10Mco10-Aldoc)/Jr; SS.MNS-(D10Bra1-D10Mit11)/Jr; SS.MNS-(D10Mco70-D10Mit11)/Jr; SS.MNS-(D10Mco62-D10Mco31)/Jr; SS.MNS-(D10Mco62-D10Mco30)/Mco; SS.MNS-(Aldoc-D10Mco1)/Jr; SS.MNS-(Vamp2-D10M11Mit84)/Mco; SS.MNS-(D10Mco62-D10Got99)/Mco; SS.MNS-(D10Mco30-D10Got91)/2Mco; SS.MNS-(D10Mco30-D10Got91)/3Mco; SS.MNS-(D10M…	S.MNSx3x4; SS.MNS-(D10Mco15-RR1023); SS/Jr.MNS-(D10Mco15-RR1023); SS.MNS-(D10Mco10-Nos2)/Mco; S.M(10c); S.MNSX2; S.MNSx3x2; S.MNSX5; S.MNS(10)X8; SS.MNS-(D10Mgh6-D10M11Mit119)/Mco; S.M(10d); S.MNS(10)X9; S.MNS(10)x12x2C; S.MNS(10)x12x2F; S.MNS-Mit-RR1023/Syb2; S.MNS(10)x12x2E; S.MNSx12; S.MNS(10)x12; S.MNSx3x5; SSJr.MNS-(Adh1-D2Mit5)/Mco; SS/Jr.MNS-(D10Mco17-D10Mco6)/Mco; S.M(10a); SSJr.MNS-(D10M…	congenic strain
DRH/Seac.F344/Seac	DRH/Seac.F344/Seac		DRH.F344-(D1Mgh8-D1Mgh12)/Shigm; DRH/Seac.F344/Seac	DRH.F344-(D1Mgh8-D1Mgh12)/Kyo; DRH.F344-Drh1/Shigm	congenic strain
EHC/Seac.BN/Seac	EHC/Seac.BN/Seac		EHC.BN-(D14Rat43-D14Rat132)/Kyu; EHC/Seac.BN/Seac	Ex.BN-Dihc2	congenic strain
SS/JrHsdMcwi.BN/NHsdMcwi	SS/JrHsdMcwi.BN/NHsdMcwi		SS/JrHsdMcwi.BN/NHsdMcwi		congenic strain
HAS.LAS	HAS.LAS		HAS.LAS		congenic strain
WF/NHsd.COP	WF/NHsd.COP		WF/NHsd.COP		congenic strain
F344/NHsd.DA/BklArb	F344/NHsd.DA/BklArb		F344/NHsd.DA/BklArb		congenic strain
WKY/Izm.SHRSP/Izm	WKY/Izm.SHRSP/Izm		WKY/Izm.SHRSP/Izm		congenic strain
TM.KDP/Tky	TM.KDP/Tky		TM.KDP/Tky		congenic strain
WTC/Kyo.DMY/Kyo	WTC/Kyo.DMY/Kyo		WTC.DMY-dmy/Kyo; WTC/Kyo.DMY/Kyo		congenic strain
ACI/SegHsd congenics	ACI/SegHsd congenics		ACI/SegHsd.BN/SsNHsd; ACI.BN-(D7Uwm33-D7Uwm27)/Shul; ACI.BN-(D7Rat164-D7Uwm27)/Shul; ACI.BN-(D7Uwm36-D7Uwm27)/Shul; ACI/SegHsd congenics; ACI.BN-(D7Rat36-D7Rat11)/Shul; ACI.BN-(D7Rat164-D7Uwm33)/Shul; ACI.BN-(D7Uwm33-D7Mit27)/Shul; ACI.BN-(D7Uwm41-D7Mit16)/Shul; ACI.BN-(D7Rat164-D7Rat22)/Shul; ACI.BN-(D7Uwm33-D7Uwm43)/Shul; ACI.BN-(D7Uwm32-D7Uwm27)/Shul; ACI.BN-(D7Rat206-D7Uwm30)/Shul; ACI.BN-(rs…	Emca4a5d; ACI.BN-Ept7; Emca4a; Emca4a4a; Emca4a3; Emca4a5c; Emca4c1; Emca4a4; Emca4a2a; Emca4a6; Emca4c2; Emca4a2; Emca4a5a; Emca4a4b; Emca4a2b	congenic strain
ACI/NJcl.F344/Jcl	ACI/NJcl.F344/Jcl		ACI.F344-(D16Nkg30-D16Mgh6)/Nkg; ACI.F344-(D16Nkg87-D16Nkg105)/Nkg; ACI.F344-(D16Rat12-D16Mco2)/Nkg; ACI.F344-(D16Mit5-D16Nkg27)/Nkg; ACI.F344-(D16Rat17-D16Rat15)/Nkg; ACI.F344-(D16Nkg112-D16Nkg27)/Nkg; ACI.F344-(D16Rat64-D16Nkg105)/Nkg; ACI.F344-(D16Nkg9-D16Nkg38)/Nkg; ACI.F344-(D16Nkg74)/Nkg; ACI/NJcl.F344/Jcl; ACI.F344-(D16Nkg9-D16Nkg27)/Nkg		congenic strain
Slc:WST congenics	Slc:WST congenics		Slc:WST congenics; WST.F344-Ker/Kyo; WST.F344-Kmch/Kyo; WST.F344	Wistar/ST-Boo; W.F344-Ker/Kyo; Wistar/ST-Komachi; W.F344-Kmch/Kyo	congenic strain
WKY/NCrlCrlj.BUF/Mna	WKY/NCrlCrlj.BUF/Mna		WKY/NCrlCrlj.BUF/Mna		congenic strain
LE.AR	LE.AR		LE.AR-EdnrbSl/Okkm; LE.AR	LE.AR-sl	congenic strain
F344.BBDR(BBDP)	F344.BBDR(BBDP)		F344.BBDR(BBDP); F344.DR(DP)-(D4Mit6-D4Mit24)/Rhw	F344.lyp	congenic strain
SHRSP/Bbb.SHRSR/Bbb	SHRSP/Bbb.SHRSR/Bbb		SHRSP/Bbb.SHRSR/Bbb		congenic strain
SHR/N congenics	SHR/N congenics		SHR/N congenics; SHR/N-di; SHR/N-cp		congenic strain
WKY/NCrl.LEW/SsNHsd	WKY/NCrl.LEW/SsNHsd		WKY/NCrl.LEW/SsNHsd		congenic strain
WKY/Cruk.F344/NHsd	WKY/Cruk.F344/NHsd		WKY/Cruk.F344/NHsd		congenic strain
DA/K.WOKW/K	DA/K.WOKW/K		DA.WOKW-(D3Mit10-D3Rat189)/K; DA.WOKW-(D10Mgh2-D10Rat4)/K; DA.WOKW-(D16Rat88-D16Wox7)/K; DA/K.WOKW/K; DA.WOKW-(D3Mgh5-D3Rat1)/K	DA.3bW; DA.10W; DA.16W; DA.3aW	congenic strain
WTC.ZI	WTC.ZI		WTC.ZI		congenic strain
SHR/OlaIpcv.PD/Cub	SHR/OlaIpcv.PD/Cub		SHR/OlaIpcv.PD/Cub		congenic strain
BUF.ACI	BUF.ACI		BUF.ACI-(D4Rat192-D4Rat66)/Ncc; BUF.ACI-(D16Rat31-D16Arb1)/Ncc; BUF.ACI-(D20Img2-D20Rat5)/Ncc; BUF.ACI; BUF.ACI-(D3Rat56-D3Rat83)/Ncc; BUF.ACI-(D4Rat226-D4Rat109)/Ncc; BUF.ACI-(D15Rat68-D15Rat29)/Ncc; BUF.ACI-(D20Img2-Cdkn1a)/Ncc	BUF.ACI-Gcr1a/Ncc; BUF.ACI-Gcr3; B20-1; BUF.ACI-Gcr2; BUF.ACI-Gcr1b/Ncc; BUF.ACI-Gcs1/Ncc	congenic strain
BB/WorTky.PVG	BB/WorTky.PVG		BB.PVG-RT1u/a/Tky; BB/WorTky.PVG		congenic strain
LA/N-cp	LA/N-cp		LA/N-cp		congenic strain
BN/Rj.LEW/Rj	BN/Rj.LEW/Rj		BN/Rj.LEW/Rj		congenic strain
BN.UPL/Cas	BN.UPL/Cas		BN.UPL-(D2Rat134-D2Rat2)/Cas; BN.UPL/Cas	TAK	congenic strain
SHR.ODS/Jcl	SHR.ODS/Jcl		SHR.ODS/Jcl; SHR.ODS-Gulood/Shi	SHR-od	congenic strain
FHH/EurMcwi.BN/NHsdMcwi	FHH/EurMcwi.BN/NHsdMcwi		FHH/EurMcwi.BN/NHsdMcwi		congenic strain
ACI.BUF/Nac	ACI.BUF/Nac		ACI.BUF/Nac; ACI.BUF-(D7Wox16-D7Rat69)/Mna; ACI/Mna.BUF/Mna; ACI.BUF-Aftm1/Mna; ACI.BUF-(D15Rat97-D15Rat29)/Ncc; ACI.BUF-Pur1 Ten2/Mna; ACI.BUF-Aftm1/2Mna; ACI.BUF-Pur1/Mna; ACI.BUF-(D20Img2-Cdkn1a)/Ncc; ACI.BUF-(D20Img2-D20Rat5)/Ncc; ACI.BUF-Ten2/Mna	ACI/N-Tsr1/Tsr1; ACI.BUF-Gcs1/Ncc; ACI/NMna-Pur1-Ten2; ACI/Mna-Aftm1	congenic strain
ACI/N congenics	ACI/N congenics		ACI/N congenics; ACI/N-j; ACI/N-di	RRRC:0210; August Copenhagen Irish/N-j; August Copenhagen Irish/N-di	congenic strain
FHH.PCK	FHH.PCK		FHH.PCK		congenic strain
BB/OK.SHR/Mol	BB/OK.SHR/Mol		BB/OK.SHR/Mol		congenic strain
WF/NHsd.WKY/NHsd	WF/NHsd.WKY/NHsd		WF/NHsd.WKY/NHsd		congenic strain
AT.ANT	AT.ANT		AT.ANT		congenic strain
SS.SS-Chr 6BN/Mcwi congenics	SS.SS-Chr 6BN/Mcwi congenics	SS.SS-6BN/Mcwi	SS.SS-Chr 6BN/Mcwi congenics	SS.SS-6BN/Mcwi	congenic strain
SS/Jr.SHR/NHsdMco	SS/Jr.SHR/NHsdMco		SS/Jr.SHR/NHsdMco		congenic strain
SHRSR/Bbb.SHRSP/Bbb	SHRSR/Bbb.SHRSP/Bbb		SHRSR.SHRSP-(Klk1-Mt1-ps1)/Bbb; SHRSR/Bbb.SHRSP/Bbb; SHRSR.SHRSP-(Klk1-D1Mit3)/Bbb; SHRSR.SHRSP-(D1Rat134-Mt1-ps1)/Bbb	Stroke congenic IA; SHRsr.SHRsp-(Klk-Mt1pa); MDC-03-14; SHRsr.SHRsp-(Klk-D1Mit3); MDC-03-48; SHRsr.SHRsp-(D1Rat134-Mt1pa); Stroke congenic IC	congenic strain
WAG/Nov.OXYS/Nov	WAG/Nov.OXYS/Nov		WAG/Nov.OXYS/Nov		congenic strain
SBN/Ygl.SBH/Ygl	SBN/Ygl.SBH/Ygl		SBN/Ygl.SBH/Ygl		congenic strain
BN/Cub.PD/Cub	BN/Cub.PD/Cub		BN/Cub.PD/Cub		congenic strain
NER/Kyo.F344/NSlc	NER/Kyo.F344/NSlc		NER/Kyo.F344/NSlc		congenic strain
BN/SsNHsd.ACI/SegHsd	BN/SsNHsd.ACI/SegHsd		BN/SsNHsd.ACI/SegHsd		congenic strain
BN/SsNSlc.MES/Slc	BN/SsNSlc.MES/Slc		BN/SsNSlc.MES/Slc		congenic strain
DA.PVG	DA.PVG		DA.PVG		congenic strain
WKY.GHS	WKY.GHS		WKY.GHS-(D1Rat32-D1Mit32); WKY.GHS	WKY.GHS(RNO1)	congenic strain
OLETF/Got.BN/Crlj	OLETF/Got.BN/Crlj		OLETF/Got.BN/Crlj		congenic strain
SS/Jr.LEW/NCrl	SS/Jr.LEW/NCrl		SS/Jr.LEW/NCrl		congenic strain
F344/NSlc.NER/Kyo	F344/NSlc.NER/Kyo		F344/NSlc.NER/Kyo		congenic strain
DA/ZtmRhd congenics	DA/ZtmRhd congenics		DA.BI.RT1i-(D20Rat42-D20Rat31)/Rhd; DA/ZtmRhd congenics	MDC-04-01	congenic strain
LOU.BN	LOU.BN		LOU/MBbb.BN/Rj; LOU.BN		congenic strain
DA.ACI	DA.ACI		DA.ACI; DA/OlaHsd.ACI/SegHsd; DA.ACI/SegHsd; DA.ACI-(D12Wox12-D12Rat53)/Arb	DA.ACI(Cia25)	congenic strain
LEW.1N	LEW.1N		LEW.1N		congenic strain
F344/NSlc congenics	F344/NSlc congenics		F344/NSlc congenics; F344.Cg-Du TyrC/Kyo		congenic strain
DA/ZtmKini.BN/Rj congenics	DA/ZtmKini.BN/Rj congenics		DA/ZtmKini.BN/Rj congenics		congenic strain
SS/Jr.WKY/NHsd	SS/Jr.WKY/NHsd		SS/Jr.WKY/NHsd		congenic strain
SDT.ZDF	SDT.ZDF		SDT.ZDF		congenic strain
LA/NJcr-cp	LA/NJcr-cp	JCR:LA-corpulent rat; JCR:LA-cp	LA/NJcr-cp	JCR:LA-corpulent rat; JCR:LA-cp	congenic strain
WF/NHsd.BBDR/Wor	WF/NHsd.BBDR/Wor		WF/NHsd.BBDR/Wor; WF.ART2/Wor; WF.BBDR-ART2a/Wor	WF.ART2a	congenic strain
LEW/Crlc.SS/Jr	LEW/Crlc.SS/Jr		LEW/Crlc.SS/Jr		congenic strain
DA/BklArbNsi.ACI/SegHsd congenics	DA/BklArbNsi.ACI/SegHsd congenics		DA/BklArbNsi.ACI/SegHsd congenics		congenic strain
SS/JrHsdMcwi.SS-Chr 2BN/Mcwi congenics	SS/JrHsdMcwi.SS-Chr 2BN/Mcwi congenics		SS/JrHsdMcwi.SS-Chr 2BN/Mcwi congenics		congenic strain
WKY.SHR	WKY.SHR		WKY.SHR/NCrl; WKY.SHR; WKY/NCrlCrlj.SHR/NCrlj		congenic strain
WKAH.LEC/Tj	WKAH.LEC/Tj		WKAH.LEC-Ptprkthid/Tj; WKAH.LEC/Tj	WKAH.LEC-Ptprk/Tj; WKAH background LEC-derived thid Congenic; WKAH.C-thid	congenic strain
BN/Cub.SHR	BN/Cub.SHR		BN/Cub.SHR		congenic strain
SHRSP/Izm.MES/Slc	SHRSP/Izm.MES/Slc		SHRSP/Izm.MES/Slc; SHRSP.MES-CybaMES/Izm	SHRSP.MES-(Cyba)/Izm; SP.MES	congenic strain
LEW.1AV1.DA	LEW.1AV1.DA		LEW.1AV1.DA; LEW.1AV1.DA-(D4Mgh17-D4Rat203)/Kiru	LEW.1AV1.C4(DA)S	congenic strain
BN/Elh.GH/OmrMcwi	BN/Elh.GH/OmrMcwi		BN/Elh.GH/OmrMcwi		congenic strain
SHR/OlaIpcv-mtBN/Crl	SHR/OlaIpcv-mtBN/Crl	SHR conplastic strain	SHR/OlaIpcv-mtBN/Crl	SHR conplastic strain	conplastic strain
SBH-SBN Consomics	SBH-SBN Consomics		SBH-SBN Consomics; SBH-Chr 1SBN/Ygl	SBH.SBN-1; SBH-1SBN/Ygl	consomic strain
FHH-BN/Mcwi Consomics	FHH-BN/Mcwi Consomics		FHH-BN/Mcwi Consomics		consomic strain
COP-Chr 16DA/McoRrrc	COP-Chr 16DA/McoRrrc	COP-16DA/McoRrrc	COP-Chr 16DA/McoRrrc	COP-16DA/McoRrrc	consomic strain
F344-Chr 15OLETF/Tj	F344-Chr 15OLETF/Tj	F344-15OLETF/Tj	F344-Chr 15OLETF/Tj	F344-15OLETF/Tj	consomic strain
SHRSP/Tkyo-WKY/Tkyo Consomics	SHRSP/Tkyo-WKY/Tkyo Consomics		SHRSP/Tkyo-WKY/Tkyo Consomics		consomic strain
BN-LH/Mav Consomics	BN-LH/Mav Consomics		BN-LH/Mav Consomics; BN-Chr 17LH/Mav; BN-Chr 13LH/MavRrrc; BN-Chr 2LH/MavRrrc	BN-17LH/Mav; BN-17LH; RRRC:0395; BN-13LH; BN-13LH/Mav; RRRC:0444	consomic strain
SS-Chr BN/Mcwi Consomics	SS-Chr BN/Mcwi Consomics		SS-Chr BN/Mcwi Consomics		consomic strain
SHR/Tkyo-WKY/Tkyo Consomics	SHR/Tkyo-WKY/Tkyo Consomics		SHR/Tkyo-WKY/Tkyo Consomics		consomic strain
SHR-MWF Consomics	SHR-MWF Consomics		SHR-MWF Consomics; SHR-Chr 6MWF/Rkb; SHR-Chr 8MWF/Rkb	SHR-Chr 6MWF; SHR-6MWF/Rkb	consomic strain
BN-SS/Mcwi Consomics	BN-SS/Mcwi Consomics		BN-SS/Mcwi Consomics		consomic strain
SBN-SBH Consomics	SBN-SBH Consomics		SBN-Chr 1SBH/Ygl; SBN-SBH Consomics	SBN.SBH-1; SBN-1SBH/Ygl	consomic strain
CDS-Chr 4CDR/Ygl	CDS-Chr 4CDR/Ygl	CDs-4CDr; CDS-4CDR/Ygl	CDS-Chr 4CDR/Ygl	CDs-4CDr; CDS-4CDR/Ygl	consomic strain
MWF-SHR/Rkb Consomics	MWF-SHR/Rkb Consomics		MWF-Chr 6SHR Chr 8SHR/Rkb; MWF-SHR/Rkb Consomics; MWF-Chr 8SHR/Rkb; MWF-Chr 6SHR/Rkb	MWF-8SHR/Rkb; MWF-8SHR; MWF-6SHR; MWF-6SHR/Rkb	consomic strain
WFF344F1/Crl	WFF344F1/Crl		WFF344F1/Crl		hybrid strain
ZSF1-Leprfa Leprcp/Crl	ZSF1-Leprfa Leprcp/Crl	ZSF1	ZSF1-Leprfa Leprcp/Crl	ZSF1	hybrid strain
FBNF1/Hsd	FBNF1/Hsd		FBNF1/Hsd		hybrid strain
LEWBNF1/Crl	LEWBNF1/Crl	LEWBNF1/Crlg	LEWBNF1/Crl	LEWBNF1/Crlg	hybrid strain
SDLEF7/Barth	SDLEF7/Barth	SLM26	SDLEF7/Barth	SLM26	hybrid strain
WI-Foxn1em1NipsWI-Foxn1em2NipsF1/Nips	WI-Foxn1em1NipsWI-Foxn1em2NipsF1/Nips		WI-Foxn1em1NipsWI-Foxn1em2NipsF1/Nips		hybrid strain
BG	BG	anemic Belgrade; RRRC:0072	BG	anemic Belgrade; RRRC:0072	inbred strain
FDIO/Rrrc	FDIO/Rrrc	RRRC:0060	FDIO/Rrrc	RRRC:0060	inbred strain
OXYR/Nov	OXYR/Nov		OXYR/Nov		inbred strain
BP	BP		BP; BP/Cub		inbred strain
BS	BS		BS/Ztm; BS	MDC-03-62	inbred strain
RLA	RLA	Roman low avoidance	RLA; RLA/N; RLA/Verh	Roman low avoidance	inbred strain
BEG	BEG		BEG		inbred strain
BIL	BIL		BIL/1; BIL; BIL/2		inbred strain
FCH	FCH	Fice Combined Hyperlipidemic Strain	FCH	Fice Combined Hyperlipidemic Strain	inbred strain
IR	IR		IR		inbred strain
IS	IS	Ishibashi Rat	IS/Kyo; IS	MDC-02-12; Ishibashi Rat	inbred strain
VF	VF		VF/Kyo; VF	vacuole formation rat	inbred strain
IA	IA	incisor absent; RRRC:0064	IA	incisor absent; RRRC:0064	inbred strain
SDT	SDT		SDT; SDT/Jcl; SDT/CrljJcl		inbred strain
TS	TS		TS		inbred strain
SDR	SDR		SDR/Slc; SDR	RRRC:0066; spontaneous dwarf rat	inbred strain
NAR	NAR	non-albumin rat	NAR; NAR/SaU	non-albumin rat; MDC-03-69	inbred strain
DRY	DRY		DRY		inbred strain
WDF	WDF		WDF		inbred strain
ZDF	ZDF	Zucker fatty; Vancouver diabetic fatty Zucker; zucker diabetic fa/fa; zucker diabetic fatty/clr-leprfa; Zucker Diabetic Fatty; ZDF-Leprfa/Crl; diabetic zucker fatty; zucker diabetic fatty (ZDF); zdf fa/fa; zucker fa/fa	ZDF	Zucker fatty; Vancouver diabetic fatty Zucker; zucker diabetic fa/fa; zucker diabetic fatty/clr-leprfa; Zucker Diabetic Fatty; ZDF-Leprfa/Crl; diabetic zucker fatty; zucker diabetic fatty (ZDF); zdf fa/fa; zucker fa/fa	inbred strain
BH	BH		BH/Ztm; BH	MDC-03-61	inbred strain
BDVII	BDVII		BDVII/Cub; BDVII		inbred strain
SDL	SDL		SDL; SDL/Ipcv		inbred strain
SDH	SDH		SDH/Ztu; SDH		inbred strain
Brown Norway	BN	Norwegian; Brown Norway	BN/SsNHsd; BN/Rj; BN/Gut; BN/RijHsd; BN/MolTac; BN/fMaiHok; BN/Han; BN; BN/RijN; BN/2NHsdMcwi; BN/SsNSlc; BN/CrlCrlj; BN/1Hok; BN/Ztm; BN/Cub; BN/HsdMcwiCwr; BN/KtsSlc; BN/Seac; BN/Maas; F344/NNarl; BN/Rij; BN/Elh; BN/Orl; BN/NHsdMcwi; BN/OlaHsd; BN/Gro; BN/OrlIcoCrlf; BN/HsdMcwiCrl; BN/SsNNarl; BN/SsN; BN/RijKun; BN/RijHsdArc; BN/Crl; BN/Ka; BN/Mol; BN/Sea; BN/2Hok; BN/HanKini; BN/NHsdCpb; BN/Ri…	Brown Norway/SsNHsd; Norwegian; Brown Norway; MDC-01-68; BN/t1; MDC-03-88; BN/fKtsSlc; BN/fMaiSeac; MDC-03-05; Brown Norway/HsdMcwi; BN/SsNHsdMcwi; RRRC:00562; Eve; BN/CrlBR; BN_EC_Array7; Brown Norway Katholiek (kinninogen or kinin deficient); BN/t2; BN Swe; MDC-03-24	inbred strain
NAK	NAK		NAK; NAK/Nokh	Nodai aphakia	inbred strain
BC	BC		BC/CpbU; BC		inbred strain
SDJ	SDJ		SDJ/Hok; SDJ	sprague dawley	inbred strain
BB	BB	biobreeding rat	BB/N; BB/OK; BB; BB/WorTky	RRRC:0144; MDC-02-70; biobreeding rat; MDC-01-67	inbred strain
SPRD	SPRD		SPRD; SPRD/Ztm; SPRD/Han	SPRD/Han; SPRD/HanZtm; MDC-03-20; SPRD-Cu3	inbred strain
A990	A990		A990; A35322		inbred strain
KIRBY-B	KIRBY-B		KIRBY-B		inbred strain
GEPR	GEPR		GEPR		inbred strain
IER	IER	Ihara Epileptic Rat; IGER	IER/Ihr; IER; IER/Sums	Ihara Epileptic Rat; IGER	inbred strain
DB	DB	Dilute Brown	DB	Dilute Brown	inbred strain
WAG	WAG	Wistar Albino Glaxo/Rij-rat; Wistar Glaxo	WAG/RijHfr; WAG/OlaHsd; WAG; WAG/RijYcb; WAG/Rij; WAG/RijCrl; WAG/Nov; WAG/RijCmcr; WAG/RijKyo	MDC-03-85; Wistar Albino Glaxo/Rij-rat; Wistar Glaxo; WAG Rats; WAG/RijMCW; MDC-02-84	inbred strain
P	P	alcohol-preferring	P; P/Iusm	alcohol-preferring; iP	inbred strain
HEP	HEP	high ethanol preferring	HEP	high ethanol preferring	inbred strain
AGUS	AGUS		AGUS/OlaHsd; AGUS		inbred strain
LS/Rrrc	LS/Rrrc	Low Self-Administration; RRRC:00536	LS/Rrrc	Low Self-Administration; RRRC:00536	inbred strain
INR	INR		INR/N; INR	RRRC:0160	inbred strain
TMD	TMD		TMD		inbred strain
WAB	WAB		WAB		inbred strain
SHHF	SHHF	spontaneously hypertensive heart failure; spontaneously hypertensive heart failure (SHHF); SHHF/MccGmiCrl-Leprcp/Crl	SHHF/Bbb; SHHF	spontaneously hypertensive heart failure; spontaneously hypertensive heart failure (SHHF); SHHF/MccGmiCrl-Leprcp/Crl	inbred strain
MF	MF		MF		inbred strain
BLK	BLK		BLK/N; BLK	RRRC:0146	inbred strain
RNU	RNU	Athymic; NIH nude; Rowett nude; nude; Athymic nude; Crl:NIH-Foxn1rnu; Hsd:RH-Foxn1rnu	RNU/Mol; RNU	Athymic; NIH nude; Rowett nude; nude; Athymic nude; Crl:NIH-Foxn1rnu; Hsd:RH-Foxn1rnu	inbred strain
BDVIII	BDVIII		BDVIII		inbred strain
BBNB	BBNB		BBNB; BBNB/WorN	BB NB; RRRC:0093	inbred strain
ANT	ANT	Alcohol-Nontolerant; RRRC:0078	ANT	Alcohol-Nontolerant; RRRC:0078	inbred strain
CBH	CBH		CBH		inbred strain
ANA	ANA	Alko-nonaccepting	ANA	Alko-nonaccepting	inbred strain
LCR	LCR		LCR; LCR/Mco; LCR/1Mco; LCR/2Mco	Low endurance running capacity; Low-capacity runners; Low-capacity runners; generation 5; LCR/Mco g5; Low-capacity runners; generation 26; LCR/Mco g26	inbred strain
TMB	TMB		TMB		inbred strain
WMI/Eer	WMI/Eer	WKY most immobile	WMI/Eer	WKY most immobile	inbred strain
IEW	IEW		IEW/Ihr; IEW	IEW	inbred strain
GRY	GRY		GRY/Idr; GRY	groggy rat	inbred strain
NSD	NSD		NSD; NSD/N	RRRC:0175	inbred strain
SC	SC		SC		inbred strain
JC	JC		JC		inbred strain
FHR	FHR		FHR		inbred strain
TM	TM	Tester Moriyama rat	TM; TM/Kyo	Tester Moriyama rat; tester moriyama rat/Kyo; MDC-02-27	inbred strain
LAP/Hshyo	LAP/Hshyo	low alcohol preference rat	LAP/Hshyo	low alcohol preference rat	inbred strain
HCR	HCR		HCR; HCR/Mco; HCR/2Mco; HCR/1Mco	High endurance running capacity; High-capacity runners; HCR/Mco g26; High-capacity runners; generation 26; HCR/Mco g5; High-capacity runners; generation 5	inbred strain
A2	A2		A2/Colle; A2		inbred strain
HCS	HCS		HCS		inbred strain
LUDW	LUDW	Ludwig Wistar	LUDW/OlaHsd; LUDW	MDC-03-79; Ludwig Wistar	inbred strain
RCS	RCS		RCS/N; RCS/Kyo; RCS/LavRrrc; RCS	RRRC:0180; royal college of surgeons rat; MDC-02-19; royal college of surgeons rat/Kyo; royal college of surgeons rat/Lav	inbred strain
TOM	TOM		TOM		inbred strain
FHL	FHL	Fawn Hooded Low Blood Pressure	FHL/Eur; FHL; FHL/EurMcwi	Fawn Hooded Low Blood Pressure; MDC-03-07; Fawn Hooded Low blood pressure	inbred strain
ZI	ZI		ZI		inbred strain
CDS	CDS		CDS/Sza; CDS/Ygl; CDS	Cohen Diabetic-Sensitive Rat; MDC-01-88	inbred strain
CDR	CDR		CDR/Sza; CDR; CDR/Ygl	Cohen Diabetic-Resistant Rat; MDC-01-89	inbred strain
WELS	WELS		WELS		inbred strain
BDI	BDI		BDI		inbred strain
K	K		K		inbred strain
DSS	DSS		DSS/1N; DSS/3N; DSS; DSS/2N	RRRC:0155; RRRC:0157; RRRC:0156	inbred strain
Fawn Hooded Hypertensive	FHH	fawn hooded; Fawn Hooded Hypertensive; FHR	FHH/Eur; FHH/EurMcwiCrl; FHH/EurMcwi; FHH	fawn hooded; Fawn Hooded Hypertensive; FHR	inbred strain
WST	WST		WST		inbred strain
HS	HS		HS/Rrrc; HS	High Self-Administration; RRRC:00537	inbred strain
WMS	WMS		WMS; WMS/SimNcp		inbred strain
TO	TO		TO; TO/Hkm; TO/Hok	MDC-02-28; Tokyo; Tokyo rat	inbred strain
TU	TU		TU		inbred strain
TT	TT		TT		inbred strain
TW	TW		TW		inbred strain
TX	TX		TX		inbred strain
HER	HER		HER/Wkmt; HER	Hotaka Epileptic Rat	inbred strain
Z61	Z61		Z61		inbred strain
KYN	KYN		KYN/Hok; KYN	Kyoto Notched; KYO	inbred strain
TF	TF		TF		inbred strain
NIG-III	NIG-III		NIG-III; NIG-III/Hok; NIG-III/Tj		inbred strain
MES	MES		MES/Slc; MES	MDC-02-15	inbred strain
LET	LET		LET		inbred strain
LER	LER		LER; LER/N	RRRC:0164	inbred strain
KZC	KZC		KZC; KZC/Tky	Komeda Zucker Creeping rat	inbred strain
LEP	LEP		LEP; LEP/Cub		inbred strain
DRU/Uubc	DRU/Uubc		DRU/Uubc		inbred strain
LEM	LEM		LEM		inbred strain
LEJ	LEJ		LEJ; LEJ/Hok; LEJ/Hkm	MDC-02-78	inbred strain
WIN	WIN		WIN; WIN/RhwRrrc	RRRC:00481	inbred strain
Lewis	LEW	Lewis	LEW/Jms; LEW/MolTac; LEW/SsN; LEW/Mol; LEW/JmsNgs; LEW/OlaHsd; LEW/Ipcv; LEW/Maas; LEW/CrlCrlj; LEW/Han; LEW/SsNNarl; LEW/Crlc; LEW/Crl; LEW/Pit; LEW/Nhg; LEW/NIcoCrlf; LEW/SsNSlc; LEW/Kuv; LEW/Rkb; LEW/NCrl; LEW/HsdUnibAnra; LEW/HanHfr; LEW/Rj; LEW/Jr; LEW/NHsd; LEW/CrlArc; LEW/Cub; LEW/NHsdCpb; LEW/Seac; LEW/Ztm; LEW/CrlMco; LEW/Orl; LEW/SsNHsd; LEW; LEW/Gut	RRRC:0054; MDC-02-79; LEW/Crlj; MDC-03-89; LEW/CrlBR; MDC-01-40; LEW/CRLIFO; LEW/NIco; MDC-02-80; LEW/NCrlBR; MDC-03-06; Lewis	inbred strain
LEC	LEC	Long-Evans Cinnamon	LEC; LEC/Ncu	Long-Evans Cinnamon; Long-Evans Cinnamon/Ncu	inbred strain
TE	TE		TE		inbred strain
AA	AA	Alko-accepting	AA	Alko-accepting	inbred strain
KGH	KGH		KGH; KGH/PitN	RRRC:0162	inbred strain
WLP	WLP	Warsaw Low Prefering	WLP	Warsaw Low Prefering	inbred strain
WOKW	WOKW	WOK.1W	WOKW/K; WOKW	MDC-02-92; WOK.1W	inbred strain
MAXX	MAXX		MAXX		inbred strain
CD	CD	Cohen Diabetic Rat	CD	Cohen Diabetic Rat	inbred strain
ICR	ICR		ICR; ICR/Ihr	ICR; Ihara	inbred strain
AGA	AGA		AGA		inbred strain
AT	AT	RRRC:0076; Alcohol-Tolerant	AT	RRRC:0076; Alcohol-Tolerant	inbred strain
U	U		U/A; U		inbred strain
TA	TA		TA		inbred strain
AS	AS	Albino Surgery	AS/Ztm; AS	Albino Surgery	inbred strain
AN	AN		AN		inbred strain
AO	AO		AO/OlaHsd; AO		inbred strain
AM	AM		AM		inbred strain
BBDP	BBDP	BB DP	BBDP/WorN; BBDP/WorSunn; BBDP; BBDP/Wor; BBDP/Rhw; BBDP/WorBrm; BBDP/Hri	RRRC:0092; BB DP	inbred strain
AI	AI	amelogenesis imperfecta rat	AI	amelogenesis imperfecta rat	inbred strain
WLI	WLI		WLI/Eer; WLI	WKY least immobile	inbred strain
NE	NE		NE/Mave; NE	NE/Ins; NE; MDC-02-16	inbred strain
Hooded	Hooded		Hooded; Hooded/Colle		inbred strain
NP9	NP9		NP9		inbred strain
WOKA	WOKA		WOKA; WOKA/K		inbred strain
LEA	LEA	Long-Evans Agouti	LEA; LEA/Hkm; LEA/Ncu; LEA/Hok; LEA/Tj	Long-Evans Agouti; Long-Evans Agouti/Hkm; Long-Evans Agouti/Ncu; Long-Evans Agouti/Hok; MDC-01-77; Long-Evans Agouti/Tj	inbred strain
SD/HsdCwr	SD/HsdCwr		SD/HsdCwr		inbred strain
M520	M520		M520; M520/N	RRRC:0168	inbred strain
MD/Tama	MD/Tama	Myelin Deficient Rat	MD/Tama	Myelin Deficient Rat	inbred strain
P77PMC	P77PMC		P77PMC		inbred strain
MNR	MNR	Maudsely non-reactive	MNR; MNR/N	Maudsely non-reactive; RRRC:0174	inbred strain
BDIX	BDIX		BDIX/NemOda; BDIX/OrlCrl; BDIX/Orl; BDIX/HanHsd; BDIX; BDIX/Zte; BDIX/Ifz; BDIX/CrCrl; BDIX/Han	MDC-03-40; BDIX/ICB Essen; BDIX/CrCrlBR; MDC-03-91	inbred strain
LOS/NdkRrrc	LOS/NdkRrrc	LoS; Low-Saccharin-Consuming (HiS) Rat; STOCK:LOS; RRRC:00440	LOS/NdkRrrc	LoS; Low-Saccharin-Consuming (HiS) Rat; STOCK:LOS; RRRC:00440	inbred strain
BBWB	BBWB		BBWB/Mol; BBWB	BB WB	inbred strain
MWF	MWF	Munich Wistar Fromter	MWF/Hsd; MWF/Fub; MWF; MWF/ZtmRrrc; MWF/FubRkb	MDC-03-68; Munich Wistar Fromter; RRRC:00482	inbred strain
OKA	OKA		OKA; OKA/Wsl		inbred strain
BDIV	BDIV		BDIV/Zte; BDIV/lfz; BDIV		inbred strain
HPE/Jer	HPE/Jer		HPE/Jer		inbred strain
KH	KH	King-Holtzman Tfm rat; ect; ect rat	KH	King-Holtzman Tfm rat; ect; ect rat	inbred strain
OM	OM	Osborne-Mendel; N:OM	OM/Ztm; OM; OM/NSlc; OM/N	MDC-03-70; OM/Han; Osborne-Mendel; N:OM; osborne-mendel; MDC-02-81; RRRC:0177	inbred strain
BDII	BDII		BDII; BDII/Ztm	MDC-03-59	inbred strain
ISIAH	ISIAH	Inherited stress-induced arterial hypertension	ISIAH	Inherited stress-induced arterial hypertension	inbred strain
HFJ/Hblac	HFJ/Hblac		HFJ/Hblac		inbred strain
BIRMB	BIRMB		BIRMB		inbred strain
WMN	WMN		WMN; WMN/Nrs	Wistar/MsNrs	inbred strain
BIRMA	BIRMA		BIRMA		inbred strain
ALD/Hyo	ALD/Hyo	Wolman; acid lipase deficiency rat	ALD/Hyo	Wolman; acid lipase deficiency rat	inbred strain
RICO	RICO		RICO; RICO/Ngs	MDC-02-20; rat with increased cholesterol	inbred strain
S5B	S5B		S5B		inbred strain
BDE	BDE		BDE; BDE/Ztm	MDC-03-60	inbred strain
LAA	LAA	Hatano Low Avoidance	LAA/FDSC; LAA	MDC-01-75; Hatano Low Avoidance	inbred strain
UPL	UPL	Upjohn Pharmaceuticals Limited	UPL/Cas; UPL; UPL/Ncc; UPL/CasTakeu	Upjohn Pharmaceuticals Limited	inbred strain
Noble	NBL	Noble	NBL/CrCrl; NBL	NBL/CrCrlBR; Noble	inbred strain
MSUBL	MSUBL		MSUBL		inbred strain
ODU	ODU	Osaka Dental University	ODUS/Odu; ODUR/Odu; ODU/N; ODU; ODUS	RRRC:0176; Osaka Dental University	inbred strain
GC	GC		GC/Kun; GC		inbred strain
ODS	ODS		ODS/Jcl; ODS	ODS	inbred strain
NBR	NBR		NBR		inbred strain
EHC	EHC		EHC; EHC/Seac	ExHC/Seac	inbred strain
Goto-Kakizaki	GK	Goto-Kakizaki; Goto Kakizaki; Goto-Kakizaki (GK)	GK/KyoSwe; GK/Far; GK/MolTac; GK/Ox; GK/CskCrljCrl; GK; GK/Slc; GK/FarMcwi	GK/Swe; MDC-01-66; NTac:WKY; GK/TohiCskCrljCrl; Goto-Kakizaki; Goto Kakizaki; Goto-Kakizaki (GK); Goto Kakizaki Rat; MDC-02-73; Goto-Kakizaki	inbred strain
ACP	ACP		ACP		inbred strain
ACH	ACH		ACH		inbred strain
Ni	Ni		Ni; Ni/Hin		inbred strain
HTX	HTX	Hydrocephalus Texas	HTX/HcjRrrc; HTX/Hcj; HTX	RRRC:0050; Hydrocephalus Texas/Hcj; H-Tx/Hcj; Hydrocephalus Texas	inbred strain
Fischer 344	F344	Fischer-344; Fischer 344; Fischer Rat; Fischer; Fischer CDF (F-344)/CrlBr	F344/IcoCrlf; F344/NRrrc; F344/Eer; F344/Stm; F344/NTac; F344/NHsd; F344/Nin; F344/NCrl; F344/DuCrlSwe; F344/NCr; F344/NSim; F344; F344/DuCrlCrlj; F344/DuCrl; F344/NHfr; F344/Seac; F344/Crli; F344/Ztm; F344/Arc; F344/Jcl; F344/Snk; F344/Pit; F344/NHok; F344/NSlc; F344/N; F6R	F344/IcoCrf; Fischer/IcoCrf; RRRC:00158; Fischer/N; Fischer/Eer; MDC-01-73; Fischer/Stm; MDC-03-03; Fischer/NHsd; F344/Crl; F344/CrCrlBR; Fischer/Crl; F344/Swe; RRRC:00734; Fischer-344; Fischer 344; Fischer Rat; Fischer; Fischer CDF (F-344)/CrlBr; F344/Crlj; F344/DuCrlj; Fischer/Crj; CDF(F-344)/CrlBR; CDF; CDF/Crl; Fischer/NHfr; Fischer/Seac; Fischer/Crli; MDC-03-93; F344/Han; Fischer/Han; Fische…	inbred strain
AVN	AVN		AVN; AVN/Orl		inbred strain
GH	GH	Genetically Hypertensive	GH/OmrMcwi; GH/Omr; GH	Genetically hypertensive; MDC-03-11; Genetically Hypertensive/Omr; Genetically Hypertensive	inbred strain
WKHA	WKHA		WKHA; WKHA/Bord; WKHA/Cfd; WKHA/N; WKHA/Edh	RRRC:0188; RRRC:00663	inbred strain
BDX	BDX		BDX; BDX/Cub		inbred strain
BDV	BDV		BDV/Ztm; BDV	MDC-03-92	inbred strain
WKYO	WKYO		WKYO/Kyo; WKYO	MDC-02-90	inbred strain
WKHT	WKHT		WKHT/Edh; WKHT/N; WKHT	RRRC:00664; RRRC:0189	inbred strain
FOK	FOK		FOK/Ncu; FOK	Furuyama rat	inbred strain
LE (inbred)	LE (inbred)		LE/Ztm; LE/OrlBarth; LE/Orl; LE/Mol; LE/Stm; LE/CpbHfr; LE/BluGill; LE (inbred)	Long-Evans/Han; MDC-03-65; LE/Han; Long-Evans/Cryptorchid; Long-Evans/Cryptorchid; Long-Evans/Mol; MDC-02-14; Long-Evans/Stm; Long-Evans/CpbHfr; Long-Evans/BluGill	inbred strain
WR	WR		WR		inbred strain
KX	KX		KX		inbred strain
M17	M17		M17		inbred strain
Dahl Salt-Sensitive	SS	Dahl Salt-Sensitive; Salt Sensitive; dahl-ss	SS/3JrHsdMcwi; SS/JrHsd; SS/JrNgs; SS/Hsd; SS; SS/JrIpcv; SS/JrRkb; SS/JrHsdMcwi; SS/NEisSlc; SS/JrMco; SS/NEis; SS/JrSeac; SS/N; SS/Jr; SS/HsdMcwiCrl; SS/2JrHsdMcwi	Dahl S/hsd; MDC-03-84; Dhal SS Rat; Dahl Salt-Sensitive/Hsd; Dahl Salt-Sensitive; Salt Sensitive; dahl-ss; Dahl Salt Sensitive/JrHsdMcwi; MDC-03-09; Dahl-Iwai S; DIS/Eis; Dahl salt-sensitive; Dahl S/JrSeac; SS/JrMolSeac; MDC-03-13; SS/jrctr; Salt Sensitive/Jr; RRRC:0055; SS/JrHsdMcwiCrl	inbred strain
SR	SR	Dahl Salt-Resistant; Salt Resistant	SR/N; SR/NEisSlc; SR/NEis; SR; SR/Jr; SR/JrIpcv; SR/JrNgs; SR/JrSeac; SR/JrHsd; SR/Hsd; SR/JrMol	Dahl-Iwai R; DIR/Eis; Dahl Salt-Resistant; Salt Resistant; RRRC:0056; Dhal SR Rat; Dahl R/JrSeac; Dahl R/hsd; MDC-03-83; Salt-Resistant; Dahl Salt Resistant; Salt Resistant/JrMol	inbred strain
SEL	SEL		SEL		inbred strain
LETO	LETO		LETO		inbred strain
ALB	ALB		ALB/Hok; ALB; ALB/N		inbred strain
TLE	TLE		TLE; TLE/Utp	Tsukuba low-emotional rat; MDC-02-26	inbred strain
BBZ	BBZ		BBZ		inbred strain
HBLS/Jer	HBLS/Jer		HBLS/Jer		inbred strain
CLX	CLX		CLX/Ta; CLX		inbred strain
NP	NP	alcohol-nonpreferring	NP; NP/Iusm	alcohol-nonpreferring; iNP	inbred strain
ALC	ALC		ALC; ALC/Colle		inbred strain
MNS	MNS	Milan Normotensive strain	MNS/Gib; MNS/NMco; MNS; MNS/N	MDC-03-67; Milan Normotensive strain; RRRC:0171	inbred strain
B	B		B; B/1N	RRRC:0143	inbred strain
AS2	AS2		AS2		inbred strain
ARISTORAT	ARISTORAT		ARISTORAT/Wsl; ARISTORAT		inbred strain
BDVI	BDVI		BDVI		inbred strain
PVG	PVG	Piebald Virol Glaxo	PVG/Pit; PVG/Seac; PVG/OlaHsd; PVG; PVG/Arc	MDC-02-18; Piebald Virol Glaxo; PVG/CArc	inbred strain
SB	SB		SB		inbred strain
R	R		R/AEurRij; R/A; R; R/AWa		inbred strain
COP	COP	Copenhagen	COP/OlaHsd; COP; COP/CrCrl	Copenhagen/OlaHsd; MDC-03-77; Copenhagen; COP/CrCrlBR; Copenhagen/Crl; MDC-03-19	inbred strain
BBDR	BBDR	BB DR	BBDR/Wor; BBDR/WorBrm; BBDR; BBDR/RhwRrrc; BBDR/WorN; BBDR/Rhw	BB DR; RRRC:0463; RRRC:0094	inbred strain
Dark Agouti	DA	Dark Agouti; Dark-agouti	DA/ZtmRhd; DA/Slc; DA/Bkl; DA/MolTac; DA/ZtmKini; DA/OlaHsd; DA; DA/BklArbN; DA/BklArbNsi; DA/Arc; DA/K; DA/Ham; DA/PitN; DA/Ztm; DA/BklArb	DA/Rhd; Dark Agouti/Slc; MDC-02-72; Dark Agouti/Bkl; DA/HanKini; DA/Swe; MDC-01-92; DA Swe; MDC-03-04; Dark Agouti/OlaHsd; Dark Agouti; Dark-agouti; RRRC:0091; Dark Agouti/K; Dark Agouti/Ham; RRRC:0154; Dark Agouti/Han; DA/Han; Dark Agouti/BklArb	inbred strain
AMORAT	AMORAT		AMORAT; AMORAT/Wsl		inbred strain
Wistar Kyoto	WKY	Wistar Kyoto (WKY); Wistar-Kyoto; Wistar Kyoto	WKY/Tkyo; WKY/Ezo; WKY/Snk; WKY/NCrlNarl; WKY/Cfd; WKY/NCrlCrlj; WKY/Ta; WKY/NCruk; WKY/Bbb; WKY/NHsd; WKY/NCrlArc; WKY/NMna; WKY/Hcm; WKY/Ztm; WKY/Eer; WKY/OlaHsd; WKY/NCrl; WKY/Izm; WKY/N; WKY/NMolTac; WKY; WKY/Gcrc	WKY/NCrlj; MDC-01-82; WKY-0HD; MDC-02-89; WKY/HanZtm; WKY/Han; MDC-03-74; WKY/NCrlBR; Wistar-Kyoto/NCrl; MDC-01-41; MDC-02-34; RRRC:0190; Wistar-Kyoto/N; Wistar Kyoto (WKY); Wistar-Kyoto; Wistar Kyoto; WKY/Gla	inbred strain
YA	YA		YA; YA/N	RRRC:0191	inbred strain
WKA	WKA		WKA; WKA/Seac	MDC-02-32	inbred strain
LOU	LOU	Louvain	LOU/MBbb; LOU/MNCr; LOU/CN; LOU/NimrOlaHsd; LOU/Ins; LOU/M; LOU/MN; LOU; LOU/C; LOU/CHan	RRRC:00733; RRRC:0167; Louvain; MDC-03-66	inbred strain
BHD/Dspe	BHD/Dspe	Birt-Hogg-Dube rat; Nihon rat	BHD/Dspe	Birt-Hogg-Dube rat; Nihon rat	inbred strain
SLA	SLA		SLA/BruRrrc; SLA	Syracuse Low Avoidance; SLA/Bru; RRRC:0069	inbred strain
WHP	WHP	Warsaw High Prefering	WHP	Warsaw High Prefering	inbred strain
WNA	WNA		WNA; WNA/Nshm	MDC-02-91; WNA; WNA/Num; WNA/Nem	inbred strain
CWS	CWS		CWS		inbred strain
WIAR	WIAR		WIAR; WIAR/Iar	MDC-02-87; Wistar-Imamichi	inbred strain
T2DN	T2DN		T2DN; T2DN/Mcwi	MDC-03-10	inbred strain
Y59	Y59		Y59; Y59/Zgd		inbred strain
GAERS	GAERS		GAERS/Mave; GAERS	Genetic Absence Epilepsy Rats from Strasbourg; GAERS/Ins; GAERS; MDC-01-74	inbred strain
KDP	KDP		KDP/Tky; KDP	MDC-02-76; Komeda Diabetes Prone Rat	inbred strain
HTG	HTG	Prague Hypertriglyceridemic; hHTG	HTG	Prague Hypertriglyceridemic; hHTG	inbred strain
AUG	AUG		AUG/OlaHsd; AUG	MDC-03-75	inbred strain
MSHRSP/Kpo	MSHRSP/Kpo	M-SHRSP A3-T-B/Kpo	MSHRSP/Kpo	M-SHRSP A3-T-B/Kpo	inbred strain
WBN	WBN	MDC-02-85	WBN; WBN/KobSlc	MDC-02-85; wistar bonn/kobori/KobSlc	inbred strain
WBB	WBB		WBB; WBB/2N; WBB/1N	RRRC:0187; RRRC:0186	inbred strain
MHS	MHS	MHS Mailand; Milan Hypertensive Strain	MHS/N; MHS; MHS/Gib	MHS Mailand; Milan Hypertensive Strain; MDC-03-44	inbred strain
SBH	SBH	Sabra hypertensive	SBH; SBH/Ygl	Sabra hypertensive; Sabra hypertension prone/Ygl; MDC-01-86	inbred strain
OLETF	OLETF	Otsuka Long-Evans Tokushima Fatty	OLETF; OLETF/Got	Otsuka Long-Evans Tokushima Fatty; OLETF/Otk; Otsuka Long Evans Tokushima/Got	inbred strain
SBN	SBN	Sabra hypertension resistant	SBN; SBN/Ygl	Sabra hypertension resistant; Sabra hypertension resistant/Ygl; MDC-01-87	inbred strain
CPB-WE	CPB-WE		CPB-WE		inbred strain
LN	LN		LN; LN/Mav; LN/MavRrrcAek; LN/MavRrrc	MDC-03-56; Lyon Normotensive; RRRC:0058	inbred strain
LH	LH	Lyon Hypertensive	LH/MavRrrc; LH/MavRrrcAek; LH; LH/Lac; LH/Ztu; LH/Mav	RRRC:0057; Lyon Hypertensive; Liverpool Hooded; MDC-03-55	inbred strain
LAD	LAD		LAD; LAD1; LAD2	Low Alcohol Drinking 1; Low Alcohol Drinking 2	inbred strain
LETL	LETL		LETL		inbred strain
RHA	RHA	Roman high avoidance	RHA; RHA/N; RHA/Verh; RHA/Kun	Roman high avoidance; Roman high avoidance/N; Roman high avoidance/Kun	inbred strain
APR	APR	Apnea Prone Rat	APR	Apnea Prone Rat	inbred strain
SDNK	SDNK		SDNK		inbred strain
HAP/Hshyo	HAP/Hshyo	high alcohol preference rat	HAP/Hshyo	high alcohol preference rat	inbred strain
IIM	IIM		IIM		inbred strain
AMDIL	AMDIL		AMDIL		inbred strain
SDDIO	SDDIO		SDDIO/Rrrc; SDDIO	RRRC:0044; diet induced obese/Rrrc	inbred strain
WTC	WTC		WTC/Kyo; WTC	MDC-01-76	inbred strain
RP	RP		RP		inbred strain
NZR	NZR		NZR		inbred strain
FNL	FNL	Fice Normolipidemic Strain	FNL	Fice Normolipidemic Strain	inbred strain
GHA	GHA		GHA		inbred strain
ABH	ABH		ABH		inbred strain
LL	LL	Lyon hypotensive	LL; LL/Mav; LL/MavRrrc	Lyon hypotensive; RRRC:0059; Lyon Low-Tensive; lyon low blood pressure rats	inbred strain
PSDO	PSDO		PSDO; PSDO/N	RRRC:0178	inbred strain
P5C	P5C		P5C		inbred strain
WCF	WCF		WCF		inbred strain
LA	LA		LA/N; LA		inbred strain
WKS	WKS		WKS		inbred strain
CHOC	CHOC		CHOC; CHOC/Cub		inbred strain
BROFO	BROFO		BROFO		inbred strain
MITE	MITE		MITE; MITE/Mna		inbred strain
LAS	LAS		LAS1; LAS2; LAS	RRRC:0080; Low Alcohol Sensitive strain 1; RRRC:0081; Low Alcohol Sensitive strain 2	inbred strain
MNRA	MNRA		MNRA/Har; MNRA/N; MNRA		inbred strain
OXYS/Nov	OXYS/Nov		OXYS/Nov		inbred strain
YO	YO		YO		inbred strain
ET	ET		ET		inbred strain
W	W		W/Nin; W; W/Hok; W/Nhg; W/Gaox; W/HsdFcen; W/Kyo	Wistar NIN; WNIN; MDC-02-31	inbred strain
SHE	SHE		SHE/N-cp; SHE		inbred strain
SHA	SHA		SHA; SHA/BruRrrc	Syracuse High Avoidance; SHA/Bru; RRRC:0068	inbred strain
CAS	CAS		CAS		inbred strain
G	G		G		inbred strain
SHR	SHR	Spontaneously Hypertensive; Spontaneously Hypertensive Rat; spontaneously hypertensive (SHR); spontaneous hypertensive	SHR/Nig; SHR/2Dmcr; SHR/NCrl; SHR/Kyo; SHR/Dmcr; SHR/Ta; SHR/OlaHsd; SHR/NCrlCrlj; SHR/3Dmcr; SHR/NCrlPrin; SHR/Shi; SHR/NCrlNarl; SHR/NCruk; SHR/Snk; SHR/FubRkb; SHR/Mol; SHR/Fub; SHR/Izm; SHR/Hcm; SHR/Ola; SHR; SHR/1NCrl; SHR/4Dmcr; SHR/N; SHR/HktIzm; SHR/NCrlArc; SHR/NCrlAnra; SHR/Tkyo; SHR/Utx; SHR/OlaIpcvPrin; SHR/Bbb; SHR/NIcoCrlf; SHR/Maas; SHR/NHsd; SHR/OlaIpcv; SHR/NHsdMco	SHR-Cd36m1Dmcr; SHRB2/Izm; SHR2/Dmcr; SHR/NCrlBR; MDC-03-01; Spontaneously Hypertensive Rat/NCrl; spontaneously hypertension rat; MDC-02-23; Spontaneously Hypertensive Rat/NCrlj; SHR/NCrlj; SHR-Cd36m2Dmcr; SHRCH/Izm; Spontaneously Hypertensive Rat/NCruk; Spontaneously Hypertensive Rat/Snk; Spontaneously Hypertensive Rat/FubRkb; SHR/Rkb; MDC-01-79; Spontaneously Hypertensive Rat/Fub; MDC-02-22; Sp…	inbred strain
CAR	CAR		CAR/N; CAR	CA/R; Hunt-Hoppert caries resistant	inbred strain
E3	E3		E3/ZtmRhd; E3/Ztm; E3	MDC-01-85; MDC-03-64; E3/Han	inbred strain
PKD	PKD		PKD		inbred strain
MIJ/Hblac	MIJ/Hblac		MIJ/Hblac		inbred strain
CAP	CAP		CAP; CAP/Kuv		inbred strain
ETR/Eis	ETR/Eis	WKY/Eis-tur; Eisai Turning Rat	ETR/Eis	WKY/Eis-tur; Eisai Turning Rat	inbred strain
UChA	UChA		UChA		inbred strain
UChB	UChB		UChB		inbred strain
HMT	HMT	Hawell Mouth Tumor	HMT	Hawell Mouth Tumor	inbred strain
WDB/Nips	WDB/Nips		WDB/Nips		inbred strain
Wistar Furth	WF	Wistar Furth; Wistar-Furth	WF; WF/NHfr; WF/Pit; WF/Gut; WF/CrCrli; WF/Ztm; WF/CrCrl; WF/Kga; WF/NHsd; WF/N; WF/Kop; WF/IcoCrl; WF/Mol; WFfzHsd	Wistar Furth; Wistar-Furth; Wistar-Furth/NHfr; Wistar Furth/Pit; Wistar Furth/Gut; WF/Han; WF/CrCrlBR; Wistar-Furth/Kga; Wistar Furth/NHsd; MDC-02-86; Wistar/Furth; Wistar Rats; Hsd:FUZZY-fz; RRRC 340	inbred strain
AAW	AAW		AAW		inbred strain
DZB	DZB		DZB; DZB/Gro		inbred strain
BDIII	BDIII		BDIII		inbred strain
THA	THA		THA		inbred strain
PAR	PAR		PAR; PAR/Wsl	MDC-03-71	inbred strain
DEBR	DEBR		DEBR		inbred strain
HAS	HAS		HAS; HAS1; HAS2	RRRC:0077; High Alcohol Sensitive strain 1; High Alcohol Sensitive strain 2; RRRC:0079	inbred strain
THE	THE		THE; THE/Utp	MDC-02-25; Tsukuba high-emotional rat	inbred strain
A7322	A7322		A28807/N; A7322	A28807; RRRC:0141	inbred strain
ODS/ShiJcl	ODS/ShiJcl	ODS/ShiJcl (od/od); Osteogenic disorder Shionagi rat	ODS/ShiJcl	ODS/ShiJcl (od/od); Osteogenic disorder Shionagi rat	inbred strain
BI	BI		BI		inbred strain
HAD	HAD	high-alcohol-drinking	HAD1; HAD2; HAD	high-alcohol-drinking	inbred strain
NEDH	NEDH		NEDH; NEDH/K; NEDH/KSim		inbred strain
HAA	HAA	Hatano High Avoidance	HAA; HAA/FDSC	Hatano High Avoidance	inbred strain
WEK	WEK		WEK		inbred strain
KB	KB		KB; KB/Oda		inbred strain
BNW/Jer	BNW/Jer		BNW/Jer		inbred strain
TRMR	TRMR		TRMR; TRMR/Kyo	MDC-02-30; TRM/Tan; tremor resistant	inbred strain
WEC	WEC		WEC		inbred strain
DOB	DOB		DOB; DOB/Oda		inbred strain
RII	RII		RII/1; RII/2; RII		inbred strain
DRH	DRH		DRH; DRH/Seac	MDC-01-71	inbred strain
DON	DON	Donryu rat; DONRYU	DON/Melb; DON; DON/Kyo	Donryu; Donryu rat; DONRYU; DONRYU/Kyo; MDC-01-70	inbred strain
DDI	DDI		DDI; DDI/Ddia	dokkyo diabetes insipidus rat; M520	inbred strain
SDDR	SDDR		SDDR/Rrrc; SDDR	RRRC:0045	inbred strain
WKAM	WKAM		WKAM		inbred strain
MW	MW	Munich Wistar	MW	Munich Wistar	inbred strain
C	C		C		inbred strain
M14	M14		M14		inbred strain
Buffalo	BUF	Buffalo	BUF/Pit; BUF/NacJcl; BUF/Nac; BUF/NHsd; BUF/Ztm; BUF/Mna; BUF; BUF/N; BUF/SimRijHsd; BUF/CrCrl	Buffalo/Han; Buffalo/Mna; MDC-02-71; Buffalo; Buffalo/N; MDC-03-76; BUF/CrCrlBR	inbred strain
MV	MV		MV/Opu; MV	myelin vacuolation rat	inbred strain
MR	MR	Maudsely reactive	MR/Pit; MR/N; MR; MR/Har	Maudsely reactive	inbred strain
PD	PD	polydactylous	PD/Cub; PD	polydactylous/Cub; polydactylous	inbred strain
TS3	TS3		TS3/N; TS3	RRRC:0185	inbred strain
CRDH	CRDH	Cohen Rosenthal Diabetic Hypertensive	CRDH	Cohen Rosenthal Diabetic Hypertensive	inbred strain
A5M/Khos	A5M/Khos	AQP5-mutant rat	A5M/Khos	AQP5-mutant rat	inbred strain
LEO	LEO		LEO		inbred strain
TS1	TS1		TS1		inbred strain
BHE	BHE	Bureau of Home Economics	BHE; BHE/N	Bureau of Home Economics; RRRC:0247	inbred strain
WOK	WOK		WOK		inbred strain
PA	PA		PA		inbred strain
MKO/Tami	MKO/Tami		MKO/Tami		inbred strain
FH	FH	Fawn Hooded; Fawn-hooded	FH; FH/Unc	Fawn Hooded; Fawn-hooded; FH/Wjd	inbred strain
IRL/NCr	IRL/NCr	RRRC:00732	IRL/NCr	RRRC:00732	inbred strain
GHS	GHS	genetic hypercalciuric strain; SD/GHS; Sprague-Dawley/GHS	GHS	genetic hypercalciuric strain; SD/GHS; Sprague-Dawley/GHS	inbred strain
HIS/NdkRrrc	HIS/NdkRrrc	HiS; STOCK:HIS; RRRC:00366; High-Saccharin-Consuming (HiS) Rat	HIS/NdkRrrc	HiS; STOCK:HIS; RRRC:00366; High-Saccharin-Consuming (HiS) Rat	inbred strain
EXHC	EXHC		EXHC; EXHC/Ta	Exogenously hypercholesterolemic rat	inbred strain
WM	WM		WM/Nrs; WM; WM/Tj		inbred strain
WN	WN		WN/N; WN	Inbred Wistar; W/N; MDC-04-46	inbred strain
WA	WA		WA		inbred strain
KND	KND		KND; KND/Tky	MDC-02-77; Komeda Non-diabetic Rat	inbred strain
LE-EdnrbSlHkv	LE-EdnrbSlHkv	LEH/Hkv-Ednrbsl	LE-EdnrbSlHkv	LEH/Hkv-Ednrbsl	mutant strain
RDW/UmeSlc	RDW/UmeSlc	rdw	RDW/UmeSlc	rdw	mutant strain
WDF-Leprm1Rll	WDF-Leprm1Rll	WDF/Vc	WDF-Leprm1Rll	WDF/Vc	mutant strain
SPRD-Anks6m1Fsn	SPRD-Anks6m1Fsn	Han:SPRD-Cy; Cy rat	SPRD-Anks6m1Fsn	Han:SPRD-Cy; Cy rat	mutant strain
BBDR.BBDP-(D4Mit6-D4Mit7)/RhwMcwi mutants	BBDR.BBDP-(D4Mit6-D4Mit7)/RhwMcwi mutants		BBDR.BBDP-(D4Mit6-D4Mit7)/RhwMcwi mutants; BBDR.BBDP-(D4Mit6-D4Mit7)/RhwMcwi (ZFN) mutants		mutant strain
Crl:WI mutants	Crl:WI mutants		Crl:WI (CRISPR/Cas9) mutants; Crl:WI (TALEN) mutants; WI-CitfhJjloRrrc; WI-Rosa26em1(CAG-EGFP)Kyo; WI-Tlr4em1Geh; Crl:WI mutants	RRRC:00322; Rosa EGFP knockin; RRRC:00694	mutant strain
(SDxF344)F1 mutants	(SDxF344)F1 mutants		(SDxF344)F1-Rbm20m1Mlgw; (SDxF344)F1xBN-Rbm20m1Mlgw+/+; (SDxF344)F1xBN-Rbm20m1Mlgw; (SDxF344)F1-Rbm20m1Mlgw+/+; (SDxF344)F1 mutants	(SDxF344)F1xBN-Rbm20m1+/Rbm20m1+; (SDxF344)F1-Rbm20m1+/Rbm20m1+	mutant strain
SS.BN-(D13Rat20-D13Got22)/Mcwi mutants	SS.BN-(D13Rat20-D13Got22)/Mcwi mutants		SS.BN-(D13Rat20-D13Got22)/Mcwi (ZFN) mutants; SS.BN-(D13Rat20-D13Got22)/Mcwi-Nckap5em4Mcwi-/-; SS.BN-(D13Rat20-D13Got22)/Mcwi-Nckap5em4Mcwi-/+; SS.BN-(D13Rat20-D13Got22)/Mcwi Wild Type (ZFN) mutants; SS.BN-(D13Rat20-D13Got22)/Mcwi mutants; SS.BN-(D13Rat20-D13Got22)/Mcwi Homozygous (ZFN) mutants; SS.BN-(D13Rat20-D13Got22)/Mcwi-Nckap5em4Mcwi+/+; SS.BN-(D13Rat20-D13Got22)/Mcwi Hetrozygous (ZFN) muta…	SS.BN-(D13Rat20-D13Got22)/Mcwi-Nckap5em4Mcwi/1Mcwi; SS.BN-(D13Rat20-D13Got22)/Mcwi-Nckap5em4Mcwi-/Nckap5em4Mcwi-; SS.BN-(D13Rat20-D13Got22)/Mcwi-Nckap5em4Mcwi-/Nckap5em4Mcwi+; SS.BN-(D13Rat20-D13Got22)/Mcwi-Nckap5em4Mcwi/2Mcwi; SS.BN-(D13Rat20-D13Got22)/Mcwi-Nckap5em4Mcwi/3Mcwi; SS.BN-(D13Rat20-D13Got22)/Mcwi-Nckap5em4Mcwi+/Nckap5em4Mcwi+	mutant strain
FHH.BN-(D1Hmgc14-D1Hmgc15)/Mcwi mutants	FHH.BN-(D1Hmgc14-D1Hmgc15)/Mcwi mutants		FHH.BN-(D1Hmgc14-D1Hmgc15)/Mcwi-Rab38em1Mcwi; FHH.BN-(D1Hmgc14-D1Hmgc15)/Mcwi-Rab38em1Mcwi+/+; FHH.BN-(D1Hmgc14-D1Hmgc15)/Mcwi Wild Type (ZFN) mutants; FHH.BN-(D1Hmgc14-D1Hmgc15)/Mcwi-Rab38em1Mcwi-/-; FHH.BN-(D1Hmgc14-D1Hmgc15)/Mcwi Homozygous (ZFN) mutants; FHH.BN-(D1Hmgc14-D1Hmgc15)/Mcwi mutants; FHH.BN-(D1Hmgc14-D1Hmgc15)/Mcwi (ZFN) mutants	FHH.BN-Rab38em1Mcwi; FHH.BN1-Rab38-Rab38em2Mcwi; FHH.BN-(Rab38)Mcwi-Rab38em1Mcwi; FHH.BN-(Rab38)/Mcwi-Rab38em1Mcwi+/Rab38em3Mcwi+; FHH.BN-(Rab38)/Mcwi-Rab38em1Mcwi+/+; FHH.BN-(Rab38)/Mcwi-Rab38em1Mcwi/3Mcwi; FHH.BN-(Rab38)/Mcwi-Rab38em1Mcwi-/Rab38em3Mcwi-; FHH.BN-(Rab38)/Mcwi-Rab38em1Mcwi-/-; FHH.BN-(Rab38)/Mcwi-Rab38em1Mcwi/1Mcwi	mutant strain
AMI/Tj	AMI/Tj		AMI/Tj		mutant strain
WDB mutants	WDB mutants		WDB-Rosa26em1(RT2)Nips; WDB mutants	RT2	mutant strain
HTX/Kyo	HTX/Kyo	MDC-02-74; Hydrocephalus Texas/Kyo; H-Tx; HTx	HTX/Kyo	MDC-02-74; Hydrocephalus Texas/Kyo; H-Tx; HTx	mutant strain
NAR/Slc	NAR/Slc	non albumin rat	NAR/Slc	non albumin rat	mutant strain
SS mutants	SS mutants		SS-Cyp1a1em1Mcwi-/-; SS-Mstnem1Mcwi-/-; SS-Plekha7em1Mcwi-/-; SS-Nckap5em2Mcwi-/-; SS-Agtrapem4Mcwi+/+; SS-Cdh13em1Mcwi-/-; SS-Rag1em2Mcwi+/+; SS-Mmp2em2Mcwi+/+; SS-Wdr72em1Mcwi+/+; SS-Apoeem8Mcwi+/+; SS-Nppbem2Mcwi+/+; SS-Ncf2em1Mcwi+/+; SS-Rag1em2Mcwi-/-; SS-Mstnem3Mcwi-/+; SS-Agtrapem4Mcwi-/-; SS-Agtr1aem5Mcwi-/-; SS-Nckap5em2Mcwi+/+; SS-Mstnem3Mcwi-/-; SS-Aldh2em2Mcwi-/-; SS/JrHsdMcwi (ZFN) m…	SS-Cyp1a1em1Mcwi/1Mcwi; SS-Cyp1a1em1Mcwi-/Cyp1a1em1Mcwi-; SS-Mstnem1Mcwi/1Mcwi; SS-Mstnem1Mcwi-/Mstnem1Mcwi-; SS-Plekha7em1Mcwi-/Plekha7em1Mcwi-; SS-Plekha7em1Mcwi/1Mcwi; SS-Nckap5em2Mcwi-/Nckap5em2Mcwi-; SS-Nckap5em2Mcwi/1Mcwi; SS-Agtrapem4Mcwi/3Mcwi; SS-Agtrapem4Mcwi+/Agtrapem4Mcwi+; SS-Cdh13em1Mcwi-/Cdh13em1Mcwi-; SS-Cdh13em1Mcwi/1Mcwi; SS-Rag1em2Mcwi+/Rag1em2Mcwi+; SS-Rag1em2Mcwi/3Mcwi; SS-Mm…	mutant strain
BN mutants	BN mutants		BN/NHsdMcwi (ENU) mutants; BN-Lx; BN-Lx/CubPrin; BN-Lx/Cub; BN mutants; BN-Lx mutants; BN/KunKtsSlc; BN/NHsdMcwi mutants	Brown Norway with polydactyly-luxate; BN/Cub-lx; MDC-01-26; BN/KatholiekKtsSlc; BN/Katholiek/KtsSlc	mutant strain
AR mutants	AR mutants		AR-EdnrbSlOkkm; AR-EdnrbSl/Hkv; AR mutants	Aganglionosis rat; AR rats; AGH/Hkv-Ednrbsl	mutant strain
ACI mutants	ACI mutants		ACI-Chib/Kyo; ACI mutants; ACI (ENU) mutants		mutant strain
HWY/Slc	HWY/Slc	MDC-02-75; Hairless Wistar Yagi	HWY/Slc	MDC-02-75; Hairless Wistar Yagi	mutant strain
W mutants	W mutants		W-LeprfaNin; W (CRISPR/Cas9) mutants; W-AspatmKyo; W-Il2rgem1Hina; W-Plpmd/Nya; W mutants	WNIN-Ob; WNIN-Obese; Wistar-X-SCID; W-Il2rgKO /Hina; myelin-deficient rat	mutant strain
PL/Iet	PL/Iet	Polydactyly Lethal	PL/Iet	Polydactyly Lethal	mutant strain
FHH-Chr 1BN/Mcwi mutants	FHH-Chr 1BN/Mcwi mutants		FHH-Chr 1BN-Sorcs1em1Mcwi-/-; FHH-Chr 1BN/Mcwi mutants; FHH-Chr 1BN-Sorcs1em1Mcwi+/+; FHH-Chr 1BN/Mcwi Homozygous (ZFN) mutants; FHH-Chr 1BN-Sorcs1em1Mcwi; FHH-Chr 1BN/Mcwi Wild Type (ZFN) mutants; FHH-Chr 1BN/Mcwi (ZFN) mutants; FHH-Chr 1BN-Sorcs3em1Mcwi	FHH-Chr 1BN-Sorcs1em1Mcwi-/Sorcs1em1Mcwi-; FHH-Chr 1BN-Sorcs1em1Mcwi/1Mcwi; FHH-Chr 1BN-Sorcs1em1Mcwi+/Sorcs1em1Mcwi+; FHH-Chr 1BN-Sorcs1em1Mcwi/3Mcwi; FH-1BN-Sorcs1em1Mcwi	mutant strain
SS.BN-(D13Rat124-D13Hmgc3694)/Mcwi mutants	SS.BN-(D13Rat124-D13Hmgc3694)/Mcwi mutants		SS.BN-(D13Rat124-D13Hmgc3694)/Mcwi (CRISPR/Cas9) mutants; SS.BN-(D13Rat124-D13Hmgc3694)/Mcwi mutants		mutant strain
ODURM/Odu	ODURM/Odu	ODUR	ODURM/Odu	ODUR	mutant strain
Crl:LE mutants	Crl:LE mutants		LE-Lrrk1em1Sage-/-; Crl:LE Homozygous (ZFN) mutants; Crl:LE mutants; LE-Park7em1Sage-/-; LE-Lrrk2em1Sage-/-; LE-Park2em1Sage-/-; LE-Lrrk1em1Sage-/-Lrrk2em1Sage-/-; LE-Pink1em1Sage-/-; Crl:LE (ZFN) mutants		mutant strain
TM/Kyo mutants	TM/Kyo mutants		TM/Kyo (ZFN) mutants; TM/Kyo mutants; TM-Prkdcem4KyoIl2rgem5Kyo	TM-DSCID	mutant strain
Crlj:WI mutants	Crlj:WI mutants		Crlj:WI (CRISPR/Cas9) mutants; Crlj:WI mutants		mutant strain
CVD/Opu	CVD/Opu	Cerebellar vermis defect rat	CVD/Opu	Cerebellar vermis defect rat	mutant strain
FHH-Chr 3BN/Mcwi mutants	FHH-Chr 3BN/Mcwi mutants		FHH-Chr 3BN/Mcwi mutants; FHH-Chr 3BN/Mcwi (CRISPR/Cas9) mutants		mutant strain
SS-Chr 5BN mutants	SS-Chr 5BN mutants		SS-Chr5BN Heterozygous (ZFN) mutants; SS-Chr 5BN mutants; SS-Chr 5BN-Cyp4a2em1Mcwi+/+; SS-Chr5BN (ZFN) mutants; SS-Chr5BN Wild Type (ZFN) mutants; SS-Chr5BN Homozygous (ZFN) mutants; SS-Chr 5BN-Cyp4a2em1Mcwi-/+; SS-Chr 5BN-Cyp4a3em3Mcwi; SS-Chr 5BN-Cyp4a2em1Mcwi-/-; SS-Chr 5BN-Cyp4a2em1Mcwi	SS-Chr 5BN-Cyp4a2em1Mcwi+/Cyp4a2em1Mcwi+; SS-Chr 5BN-Cyp4a2em1Mcwi/3Mcwi; SS-Chr 5BN-Cyp4a2em1Mcwi/2Mcwi; SS-Chr 5BN-Cyp4a2em1Mcwi-/Cyp4a2em1Mcwi+; SS-Chr 5BN-Cyp4a2em1Mcwi-/Cyp4a2em1Mcwi-; SS-Chr 5BN-Cyp4a2em1Mcwi/1Mcwi	mutant strain
ZDF mutants	ZDF mutants		ZDF-Leprm1Rll; ZDF-LeprfaCrlCrlj; ZDF mutants	ZDF/Vc; ZDF-Leprfa/CrlCrlj	mutant strain
SS-Rosa26em1(SB11)Mcwi	SS-Rosa26em1(SB11)Mcwi		SS-Rosa26em1(SB11)Mcwi		mutant strain
KHR mutants	KHR mutants		KHR/Kyo; KHR mutants	Kaken Hairless Rat	mutant strain
LEW mutants	LEW mutants		LEW (ZFN) mutants; LEW-RT1.Bm1Trg/Rrrc; LEW-Rag1em1Ztm; LEW mutants; LEW/Crl (CRISPR/Cas9) mutants; LEW (ENU) mutants; LEW/Crl mutants	RT1.B	mutant strain
AI/Msik	AI/Msik		AI/Msik		mutant strain
ACI.FHH-(D1Mit18-D1Rat90)(D14Mit11-D14Rat33)(D14Rat65-D14Rat90)/EurMcwi mutants	ACI.FHH-(D1Mit18-D1Rat90)(D14Mit11-D14Rat33)(D14Rat65-D14Rat90)/EurMcwi mutants		ACI.FHH-(D1Mit18-D1Rat90)(D14Mit11-D14Rat33)(D14Rat65-D14Rat90)/EurMcwi mutants; ACI.FHH-(D1Mit18-D1Rat90)(D14Mit11-D14Rat33)(D14Rat65-D14Rat90)/EurMcwi-Asipem1Mcwi; ACI.FHH-(D1Mit18-D1Rat90)(D14Mit11-D14Rat33)(D14Rat65-D14Rat90)/EurMcwi (ZFN) mutants	Rf-1A+4-Asipem1Mcwi	mutant strain
DMY/Kyo	DMY/Kyo	Demyelination Rat; MDC-01-69	DMY/Kyo	Demyelination Rat; MDC-01-69	mutant strain
FH/HamSlc	FH/HamSlc	Fawn Hooded/HamSlc	FH/HamSlc	Fawn Hooded/HamSlc	mutant strain
FHH mutants	FHH mutants		FHH-Tg(CAG-Rab38)1Mcwi; FHH/EurMcwi mutants; FHH-Tg(CAG-Rab38)2Mcwi; FHH (sleeping beauty) mutants; FHH/EurMcwi (ENU) mutants; FHH mutants	FHH-T2Rab38-A; T2Rab38-A; FHH-T2Rab38-B; T2Rab38-B	mutant strain
PD mutants	PD mutants		PD mutants; CV/Iet	Curly Vibrissae	mutant strain
WKY mutants	WKY mutants		WKY/NCrl (CRISPR/Cas9) mutants; WKY/Cruk mutants; WKY/Cruk (ZFN) mutants; WKY-Slc39a12em77Tja+/-; WKY/Kiha; WKY-Slc39a12em77Tja; WKY-Slc39a12em77Tja-/-; WKY mutants; WKY/NCrl mutants	HA-WKY	mutant strain
TCR/Ibu	TCR/Ibu	Toyoda Circling Rat	TCR/Ibu	Toyoda Circling Rat	mutant strain
HanTac:WH mutants	HanTac:WH mutants		DWH/Iet; HanTac:WH mutants	Dwarfism derived from Wistar Hannover GALAS rats	mutant strain
SERC/Kyo	SERC/Kyo	SER Control	SERC/Kyo	SER Control	mutant strain
SD mutants	SD mutants		SD-Pax6Sey2Mce; SD-GCDHem1Dba; SD (CRISPR/Cas9) mutants; SD mutants; SD-Abcc6em4Qlju; SD-Mutem1Dba; SD-Abcc6em1Qlju; Hsd:SD mutants; QljuCrl:SD (ZFN) mutants; SD-Abcc6em2Qlju; SD-Abcc6em3Qlju; Crl:SD mutants; SD-Abcc6em5Qlju; Crl:SD (ZFN) mutants; Crl:SD (TALEN) mutants; SD-Pax6SeyMce	rSey2; rSey	mutant strain
MPOD/Kyo	MPOD/Kyo	Myeloperoxidase deficient rat; MPOD	MPOD/Kyo	Myeloperoxidase deficient rat; MPOD	mutant strain
OP/Jtt	OP/Jtt	Opacitas	OP/Jtt	Opacitas	mutant strain
WT/Jtt	WT/Jtt		WT/Jtt		mutant strain
DA mutants	DA mutants		DA/OlaHsd (CRISPR/Cas9) mutants; DA/OlaHsd mutants; DA mutants; DA/OlaHsd (ZFN) mutants		mutant strain
SHR mutants	SHR mutants		SHR-Ndufc2em1Mcwi+/+; SHR-Gja8m1Cub; SHR/NCrl Heterozygous (ZFN) mutants; SHR/2Kpo; SHR/NCrl Wild Type (ZFN) mutants; SHR/NCrl (ZFN) mutants; SHR/OlaIpcv mutants; SHR mutants; SHR/NCrl mutants; SHR-Ndufc2em1Mcwi-/+; SHR-Ndufc2em2Mcwi-/+; SHR/Kpo	SHR-Ndufc2em1Mcwi+/Ndufc2em1Mcwi+; SHR-dominant cataract; SHR-Gja8m1/Cub; SHR-Dca; SHR-C/Kpo; SHR-Ndufc2em1Mcwi-/Ndufc2em1Mcwi+; SHR-Ndufc2em2Mcwi-/Ndufc2em2Mcwi+; SHR-B2/Kpo; B2	mutant strain
BCR/Nn	BCR/Nn	DR150-2	BCR/Nn	DR150-2	mutant strain
Taiep/Dun	Taiep/Dun	taiep	Taiep/Dun	taiep	mutant strain
Wild mutants	Wild mutants		Wild (ZFN) mutants; Wild mutants; Wild-Rag1em1Ang		mutant strain
T2DN/Mcwi mutants	T2DN/Mcwi mutants		T2DN/Mcwi (CRISPR/Cas9) mutants; T2DN/Mcwi mutants; T2DN-Sirt3em25Mcwi; T2DN-Sirt3em30Mcwi		mutant strain
Hsd:RH-Foxn1rnu	Hsd:RH-Foxn1rnu		Hsd:RH-Foxn1rnu		outbred strain
NTac:SHR	NTac:SHR	Spontaneously Hypertensive; SHR/NTac	NTac:SHR	Spontaneously Hypertensive; SHR/NTac	outbred strain
Zucker	ZUC	Zucker	Crl:ZUC-Leprfa; ZUC; Crlj:ZUC-Leprfa; 13M; Crl:ZUC(Orl)-Leprfa	Crl:(ZUC)-faBR; ZUC-Leprfa; Zucker; Crlj:Z-Leprfa	outbred strain
SPRD/Hsd	SPRD/Hsd		SPRD/Hsd		outbred strain
OFA	Crl:OFA(SD)	OFA Sprague-Dawley; OFA; Oncins France Strain A	Crl:OFA(SD)	OFA Sprague-Dawley; OFA; Oncins France Strain A	outbred strain
Slc:W	Slc:W	Slc: Wistar/ST; Slc: Wistar-ST; Wistar-ST; Slc:WST	Slc:W	Slc: Wistar/ST; Slc: Wistar-ST; Wistar-ST; Slc:WST	outbred strain
Crlj:LEC	Crlj:LEC		Crlj:LEC		outbred strain
HsdHlr:ZUC-Leprfa	HsdHlr:ZUC-Leprfa		HsdHlr:ZUC-Leprfa		outbred strain
N:HS	N:HS	N:NIH; N/HS; NIH-HS; Heterogeneous stock; N-NIH-HS	NMcwi:HS; NAft:HS; N:HS	N:NIH; N/HS; NIH-HS; Heterogeneous stock; N-NIH-HS	outbred strain
NTac:NIH-Foxn1rnu	NTac:NIH-Foxn1rnu	NTac:NIH-Whn	NTac:NIH-Foxn1rnu; NTacFcfiq:NIH-Foxn1rnu	NTac:NIH-Whn; NTacFcfiq:NIH-Whn	outbred strain
Crl:CD-Hrhr	Crl:CD-Hrhr	CD hairless rats	Crl:CD-Hrhr	CD hairless rats	outbred strain
Wistar	WI	Han wistar; Wistar; Wistar Hannower; Hannover Wistar; Wistar Unilever	ArcCrl:WI; WIST/Zihk; CrlCembe:WI; WI; Sim:WI; Crl:WI(WU); Hsd:WI; Crl:WI(Han); HsdFcen:WI; WIST/Nhg; Crlj:WI; Crl:WI	Han wistar; Wistar; Wistar Hannower; Hannover Wistar; Wistar Unilever; Wistar Wu Rat; WIST/Hsd; Wistar Han IGS; Crl:WI(Glx/BRL/Han)IGSBR; Wistar/Nhg; WIST/Crl; Crl:(WI)BR	outbred strain
Obese Prone	Crl:OP(CD)	Obese Prone Rats; Obese Prone CD; OP-CD	Crl:OP(CD)	Obese Prone Rats; Obese Prone CD; OP-CD	outbred strain
RccHan:WIST	RccHan:WIST		RccHan:WIST		outbred strain
Sprague Dawley	SD	CD IGS; Sprague-Dawley; Sprague Dawley	HsdHot:SD; Slc:SD; NTacFcfiq:SD; Hsd:SD; NTac:SD; CrljJcl:SD; CrljKwl:SD; Sim:SD; SD/A; MolTac:SD; ArcCrl:CD(SD); N:SD; Crl:SD; SD/Rij; Crl:CD(SD); Crlj:SD; HsdFcen:SD; SD	SD/Slc; Sprague Dawley/Hsd; SD/NTac; Sprague-Dawley/CrljJcl; SD/CrljJcl; Jcl:SD; SD-JCL; Sprague-Dawley Derived; Sprague-Dawley/A; SD/MolTac; ArcCrl:CD(SD)IGS; ArcCrl:CDSDIGS; SD/N; SDN:SD; RRRC:0239; Sprague-Dawley/Crl; Sprague-Dawley/Rij; Crl:CDå¨(SD)IGSBR; CD. IGS; Crl:CD.(SD)IGSBR; Crl:CD*(SD)IGSBR; CDIGS; CD IGS; Sprague-Dawley; Sprague Dawley	outbred strain
HanTac:WH	HanTac:WH	WH/HanTac; Wistar Hannover GALAS	HanTac:WH; HanTacFcfiq:WH	WH/HanTac; Wistar Hannover GALAS	outbred strain
N:NIH	N:NIH	RRRC:0237; N/N; NIH	N:NIH	RRRC:0237; N/N; NIH	outbred strain
Scr:sP	Scr:sP	Sardinian alcohol-preferring rats; sP/Scr	Scr:sP	Sardinian alcohol-preferring rats; sP/Scr	outbred strain
Hooded Lister	Crl:LIS	Lister Hooded Rat; Hooded Lister; RHL; Rowett hooded Lister	Crl:LIS	Lister Hooded Rat; Hooded Lister; RHL; Rowett hooded Lister	outbred strain
Crlj:DON	Crlj:DON		Crlj:DON		outbred strain
NTac:WKY	NTac:WKY	WKY/NTac	NTac:WKY	WKY/NTac	outbred strain
Obese Resistant	Crl:OR(CD)	OR-CD; Obese Resistant CD; Obese Resistant Rats	Crl:OR(CD)	OR-CD; Obese Resistant CD; Obese Resistant Rats	outbred strain
BXS/Ipcv	BXS/Ipcv		BXS/Ipcv		recombinant inbred strain
CXH	CXH		CXH; CXH10/Tj; CXH5/Tj; CXH6/Tj; CXH2/Tj		recombinant inbred strain
DXE	DXE		DXE1/Ztm; DXE; DXE-1-?; DXE3/Ztm; DXE2/Ztm	DXEA; DXE1/Han; DXEC; DXE3/Han; DXE2/Han; DXEB	recombinant inbred strain
EXBH	EXBH		EXBH		recombinant inbred strain
BXH/Ipcv	BXH/Ipcv	(BN-Lx/CubxSHR/OlaIpcv)F2	PXO8-2/Cub; BXH13/CubPrin; BXH8/CubPrin; BXH10/CubPrin; PXO9/Cub; BXH9/Cub; BXH12-1/Cub; SHR.LxXBXH2/Cub; PXO2/Cub; BXH13/Cub; PXO5-1/Cub; BXH6/Cub; PXO4/Cub; BXH3/Cub; BXH5/CubPrin; BXH6/CubPrin; BXH12/CubPrin; BXH2/Cub; PXO6-1/Cub; BXH11/CubPrin; PXO6-3/Cub; BXH9/CubPrin; PXO8-1/Cub; PXO10/Cub; PXO7-1/Cub; PXO3-2/Cub; BXH5/Cub; BXH8/Cub; PXO6-2/Cub; PXO5-2/Cub; BXH10/Cub; PXO3-1/Cub; BXH11/Cub;…	PXO8b; MDC-01-52; BXH13/IpcvPrin; BXH8/IpcvPrin; BXH10/IpcvPrin; MDC-01-53; MDC-01-37; BXH12; MDC-01-30; PXO/Cub; MDC-04-42; MDC-01-31; MDC-01-44; PXO5a; MDC-01-27; MDC-01-43; MDC-01-34; BXH5/IpcvPrin; BXH6/IpcvPrin; BXH12/IpcvPrin; MDC-01-33; MDC-01-46; PXO6a; BXH11/IpcvPrin; MDC-01-48; PXO6c; BXH9/IpcvPrin; PXO8a; MDC-01-51; MDC-01-39; PXO7a; MDC-01-49; MDC-01-42; PXO3b; MDC-01-35; MDC-01-36; M…	recombinant inbred strain
MLCS	MLCS	Milan low-calpastatin strain	MLCS	Milan low-calpastatin strain	recombinant inbred strain
FXLE/Stm	FXLE/Stm		FXLE14/Stm; FXLE20/Stm; FXLE17/Stm; FXLE16/Stm; FXLE/Stm; FXLE18/Stm; FXLE24/Stm; FXLE22/Stm; FXLE23/Stm; FXLE19/Stm; FXLE15/Stm; FXLE25/Stm; FXLE13/Stm; FXLE12/Stm; FXLE21/Stm; FXLE26/Stm	MDC-02-38; MDC-02-44; MDC-02-41; MDC-02-40; MDC-02-42; MDC-02-48; MDC-02-46; MDC-02-47; MDC-02-43; MDC-02-39; MDC-02-37; MDC-02-36; MDC-02-45; MDC-02-50	recombinant inbred strain
HXB/Ipcv	HXB/Ipcv		HXB23/Ipcv; HXB23/IpcvPrin; HXB22/Ipcv; HXB2/Ipcv; HXB29/Ipcv; HXB4/Ipcv; HXB7/Ipcv; HXB24/Ipcv; HXB21/Ipcv; HXB27/Ipcv; HXB13/IpcvPrin; HXB10/Ipcv; HXB3/IpcvPrin; HXB5/Ipcv; HXB18/Ipcv; HXB25/IpcvPrin; HXB13/Ipcv; HXB-1-43/Ipcv; HXB7/IpcvPrin; HXB15/IpcvPrin; HXB1/IpcvPrin; HXB3/Ipcv; HXB1/Ipcv; HXB/Ipcv; HXB10/IpcvPrin; HXB31/Ipcv; HXB18/IpcvPrin; HXB20/IpcvPrin; HXB4/IpcvPrin; HXB31/IpcvPrin; …	MDC-01-16; MDC-01-15; MDC-01-02; MDC-01-21; MDC-01-04; MDC-01-06; MDC-01-17; MDC-01-14; MDC-01-20; MDC-01-07; MDC-01-05; MDC-01-12; MDC-01-08; (SHR/OlaIpcvx BN-Lx/Cub)F2 x 20-45; MDC-01-03; MDC-01-01; MDC-01-22; MDC-01-10; MDC-01-13; MDC-01-18; MDC-01-09; MDC-01-11	recombinant inbred strain
LXB	LXB		LXB		recombinant inbred strain
LEXF/Stm	LEXF/Stm		LEXF10A/Stm; LEXF4/Stm; LEXF1A/Stm; LEXF9/Stm; LEXF1D/Stm; LEXF11/Stm; LEXF7B/Stm; LEXF8D/Stm; LEXF2D/Stm; LEXF8C/Stm; LEXF5/Stm; LEXF8A/Stm; LEXF10B/Stm; LEXF10C/Stm; LEXF7C/Stm; LEXF6A/Stm; LEXF/Stm; LEXF7A/Stm; LEXF2A/Stm; LEXF6B/Stm; LEXF2B/Stm; LEXF2C/Stm; LEXF8B/Stm; LEXF1C/Stm; LEXF1B/Stm; LEXF3/Stm	MDC-02-51; MDC-02-61; MDC-02-55; MDC-02-69; MDC-02-54; MDC-02-65; MDC-02-68; MDC-02-62; MDC-02-67; MDC-02-52; MDC-02-53; MDC-02-66; MDC-02-64; MDC-02-57; MDC-02-63; MDC-02-58; MDC-02-59; MDC-02-56; MDC-02-60	recombinant inbred strain
CXA	CXA		CXA; CXA1/Tj; CXA5/Tj		recombinant inbred strain
AXC	AXC		AXC		recombinant inbred strain
HA/Humd	HA/Humd	HA; High Autotomy; oHA	HA/Humd; HAn/Humd	HA; High Autotomy; oHA; nHA/Huj; high autotomy new; nHA	segregating inbred strain
DOP/Nem	DOP/Nem	dilute opisthotonus	DOP/Nem	dilute opisthotonus	segregating inbred strain
YCHR/Yuyi	YCHR/Yuyi		YCHR/Yuyi		segregating inbred strain
Gunn-Ugt1a1jSlc	Gunn-Ugt1a1jSlc	Gunn-Ugt1a1j/Slc	Gunn-Ugt1a1jSlc	Gunn-Ugt1a1j/Slc	segregating inbred strain
KZ-LeprfaTky	KZ-LeprfaTky	KZF; KZ-Leprfa/Tky	KZ-LeprfaTky	KZF; KZ-Leprfa/Tky	segregating inbred strain
SER/Kyo	SER/Kyo	MDC-02-21; spontaneously epileptic rat	SER/Kyo	MDC-02-21; spontaneously epileptic rat	segregating inbred strain
TRM/Kyo	TRM/Kyo	MDC-02-29; tremor rat/Kyo	TRM/Kyo	MDC-02-29; tremor rat/Kyo	segregating inbred strain
KMI/Tky	KMI/Tky	Miniature Rat Ishikawa	KMI/Tky	Miniature Rat Ishikawa	segregating inbred strain
LA/Humd	LA/Humd	low autotomy	LA/Humd; LAn/Humd	low autotomy; low autotomy new; nLA; nLA/Huj	segregating inbred strain
DA/Crlj transgenics	DA/Crlj transgenics		DA-Tg(CAG-lacZ)19Jmsk; DA-Tg(Alb-HSVtk)5Jmsk; DA/Crlj transgenics; DA-Tg(CAG-lacZ)30Jmsk; DA-Tg(Alb-TTR*V30M)9Jmsk; DA-Tg(Alb-TTR*V30M)7Jmsk	DA-Tg(LacZ)19Jmsk; tk5; DA-Tg(LacZ)30Jmsk; DA-Tg(Alb-ATTR)9Jmsk; ATTR9; ATTR7; DA-Tg(Alb-ATTR)7Jmsk	transgenic strain
SHRSP-Tg(Tagln-ACE2)6918Bdr	SHRSP-Tg(Tagln-ACE2)6918Bdr	SHRSP-ACE2	SHRSP-Tg(Tagln-ACE2)6918Bdr	SHRSP-ACE2	transgenic strain
SS/Opaz transgenics	SS/Opaz transgenics		SS-Tg(RA1V9)64Opaz; SS-Tg(APOA1)116OpazRrrc; SS-Tg(ApoC3-CETP)53Opaz; SS-Tg(alpha1NK)24OpazRrrc; SS/Opaz transgenics; SS-Tg(R-alpha1NK)48Opaz; SS-Tg(ApoC3-CETP)25Opaz	RRRC:0308; RA1V9 Tg 64; RRRC:00282; SS-Tg(APOA1)116Opaz; Tg[hCETP]53; RRRC:0310; Tg[hCETP]DS; RRRC:00280; SS-Tg(alpha1NK)24Opaz; RRRC:0281; Dahl SS/Jr-Tg[R-alpha1NK]48; RRRC:00637; Tg25 [hCETP] Dahl S	transgenic strain
LEA transgenics	LEA transgenics		LEA-Tg(Pou5f1-YFP*)3Ncco; LEA transgenics	Oct4-Venus Tg rat; LEA-esTgN(Oct4/Venus)3NCCRI	transgenic strain
STOCK.dmyTg(CMV-Mrs2)Kyo	STOCK.dmyTg(CMV-Mrs2)Kyo		STOCK.dmyTg(CMV-Mrs2)Kyo		transgenic strain
WTC.Cg transgenics	WTC.Cg transgenics		WTC.Cg-dmyTg(Mrs2-EGFP)15Kyo; WTC.Cg-dmyTg(Mrs2-EGFP)131Kyo; WTC.Cg-dmyTg(Mrs2-EGFP)92Kyo; WTC.Cg transgenics; WTC.Cg-dmyTg(Mrs2-EGFP)39Kyo	WTC.Cg-dmy Tg(Mrs2/EGFP)39/Kyo	transgenic strain
SI-Tg(Ednrb)1Ywa	SI-Tg(Ednrb)1Ywa	transgenic spotting lethal	SI-Tg(Ednrb)1Ywa	transgenic spotting lethal	transgenic strain
Eker transgenics	Eker transgenics		Eker-Tg(Tsc2)28Hin; Eker-Tg(Tsc2)5Hin; Eker transgenics		transgenic strain
SS/JrHsdMcwi transgenics	SS/JrHsdMcwi transgenics		SS-Tg(CAG-eGFP)1Mcwi; SS-Tg(CAG-eGFP)28Mcwi; SS-Tg(CAG-eGFP)2Mcwi; SS-TgTn(T2ePet-eGFP)A1Mcwi; SS-Tg(CAG-eGFP)10Mcwi; SS/JrHsdMcwi transgenics; SS-Tg(CAG-eGFP)23Mcwi; SS-Tg(CAG-eGFP)43Mcwi; SS-Tg(CAG-eGFP)18Mcwi; SS-TgTn(T2GFP)E3Mcwi	transgenic founder line #1; transgenic founder line #28; transgenic founder line #2; transgenic founder line #10; transgenic founder line #23; transgenic founder line #43; transgenic founder line #18; T2GFP/SB	transgenic strain
SHR transgenics	SHR transgenics		SHR/Izm transgenics; SHR-Tg(PEPCK-SREBF1)1Ipcv; SHR-Tg(PEPCK-SREBF1)2Ipcv; SHR-Tg(Thy1-MAPT)72; SHR transgenics; SHR-Tg(Ef1a-Cd36)93Ipcv; SHR-Tg(APOC3-CETP)3Tkyo; SHR-Tg(APOC3-CETP)4Tkyo; SHR-Tg(Ef1a-Cd36)19Ipcv; SHR/OlaIpcv transgenics; SHR-Tg(Ef1a-Cd36)10Ipcv; SHR-Tg(Thy1-MAPT)318; SHR-Tg(APOC3-CETP)2Tkyo; SHR-Tg(APOC3-CETP)1Tkyo; SHR-Tg(Ef1a-Cd36)106Ipcv	SHR-Tg(PEPCK-SREBF1)Ipcv; SHR-Tg(PEPCK-SREBP-1c)Ipcv; SHR-Tg(PEPCK-SREBP-1a)2Ipcv; SHR-Tg(PEPCK-SREBP-1a); Axon transgenic rat line 72; SHR-TG93; SHR/Ola-TgN(Ef1aCd36)93Ipcv; TgCETPL1-0; TgCETPL4-30HOM; SHR/Ola-TgN(Ef1aCd36)19Ipcv; SHR-TG19; SHR-TG10; SHR/Ola-TgN(Ef1aCd36)10Ipcv; Axon transgenic rat line 318; TgCETPL1-14HOM; TgCETPL1-30HET; SHR-TG106; SHR/Ola-TgN(Ef1aCd36)106Ipcv	transgenic strain
SER.TRMR.W-Tg(RNB1-186G14)51Kyo	SER.TRMR.W-Tg(RNB1-186G14)51Kyo	SER-Tg(Spata22)	SER.TRMR.W-Tg(RNB1-186G14)51Kyo	SER-Tg(Spata22)	transgenic strain
KDP transgenics	KDP transgenics		KDP transgenics; KDP-Tg(H2Kd-Cblb)2Nyo; KDP-Tg(INS-Cblb)1Nyo; KDP-Tg(CAG-Cblb)1Nyo; KDP-Tg(H2Kd-Cblb)1Nyo		transgenic strain
LEC-Tg(ATP7B)Tohm	LEC-Tg(ATP7B)Tohm	LEC(LECSDF1)-Tg(hATP7B)Tohm	LEC-Tg(ATP7B)Tohm	LEC(LECSDF1)-Tg(hATP7B)Tohm	transgenic strain
TRMR.W transgenics	TRMR.W transgenics		TRMR.W-Tg(RNB1-186G14)51Kyo; TRMR.W transgenics; TRMR.W-Tg(RNB1-186G14)33Kyo; SER.TRMR.W-tmTRMAtrnziTg(RNB1-186G14)/Kyo	TRMR Spata22 Tg Line51; TRMR Spata22 Tg Line33; SER-Tg(Spata22)	transgenic strain
TRM.W transgenics	TRM.W transgenics		TRM.W-Tg(RNB1-186G14)51Kyo; TRM.W transgenics; TRM.W-Tg(RNB1-186G14)33Kyo	TRM Spata22 Tg Line51; TRM Spata22 Tg Line33	transgenic strain
LE transgenics	LE transgenics		LE-Tg(DIO-mCherry)2Ottc; LE-Tg(Pvalb-iCre)2Ottc; LE-Tg(DIO--iRFP)3Ottc; LE-Tg(cFos-eGFP)2Ottc; LE-Tg(ChAT-Cre)5.1Deis; Ottc:LE transgenics; LE-Tg(Drd1-iCre)3Ottc; LE-Tg(EF1a-TetR)1Ottc; LE-Tg(cFos-TetO-iCre)6Ottc; LE transgenics; LE-Tg(EF1a-TetR)2Ottc; LE-Tg(DAT-iCre)6Ottc; LE-Tg(GAD1-iCre)3Ottc; LE-Tg(Pvalb-tTA)15Hio; LE-Tg(GAD1-iCre)2Ottc; LE-Tg(cFos-LacZ)1Ottc; LE-Tg(Drd2-iCre)1Ottc; LE-Tg(DAT…	OTTC337; RRRC:00687; TgR - LE Tg(OTTC465) Pvalb-iCre L2; TgR - LE Tg(OTTC374) DIO-IRFP L3; TgR - LE Tg(OTTC257) cfos-eGFP L2; RRRC:00658; TgR - LE Tg(OTTC464) Drd1-iCre L3; TgR - LE Tg(OTTC338) TetR L1; TgR - LE Tg(OTTC161) cfos TetO-iCre L6; TgR - LE Tg(OTTC338) TetR L2; TgR - LE Tg(OTTC173) DAT-iCre L6; TgR - LE Tg(OTTC335) GAD1-iCre L3; TgR - LE Tg(OTTC335) GAD1-iCre L2; TgR - LE Tg(OTTC126) c…	transgenic strain
FHH/EurMcwi transgenics	FHH/EurMcwi transgenics		FHH-TgTn(T2/Rab38)AMcwi; FHH/EurMcwi transgenics		transgenic strain
SD transgenics	SD transgenics		SD-Tg(Insr-shRNA)14Bdr; SD-Tg(TRE-TDP43-M337V); CrljJcl:SD transgenics; SD-Tg(ROSA26-EGFP)RehRrrc; SD-Tg(Dsp-mCherry-DTR)Jfln; SD-Tg(ICAM2-DAF)AngRrrc; SD-Tg(UBC-Cre/ERT2)7Narl; SD-Tg(UBC-DsRedT3-emGFP)26Narl; SD-Tg(Pou5f1-Dsred); SD-Tg(Sp6)5Tj; SD-Tg(CAG-Rgn)Slc; SD-Tg(S334ter)3Lav; SD-Tg(hsMt-LacZ)Reh; SD-Tg(Gfap-Tk)Jog; SD-Tg(Npy)400Mcwi; SD-Tg(TETRA-EGFP)Besey; Slc:SD transgenics; Crl:CD(SD) …	Tet14; RRRC:00633; TRE-TDP43-M337V; RRRC:00541; SDTgN(ROSA-EGFP)Reh; DSP-STOP-hDTR; RRRC:0051; SD-Tg(ICAM2-DAF)Ang/Rrrc; RMRC23002; RMRC23003; Oct-Red; RRRC:0320; Sp6 transgenic rat; RC-Tg; RRRC:00540; hsMt-LacZ; GFAP-TK; NPY-tg; SD-Tg (TETRA-EGFP)/Besey; RRRC:00650; RMRC23004; Hras246; NSE-VCP(L16); Tg(P23H)2Lav; transgenic founder line #63; CamK2a-flpO; SD-Tg(CALNL-LacZ)541; LacZ541; S344ter-9;…	transgenic strain
Wild/Nov	Wild/Nov		Wild/Nov		Wild
Wild/Tku	Wild/Tku	Wild	Wild/Tku	Wild	Wild
Wild/K	Wild/K		Wild/K		Wild
Wild/Mcwi	Wild/Mcwi		Wild/Mcwi		Wild
Wild1/Hubr	Wild1/Hubr	MDC-03-86	Wild1/Hubr	MDC-03-86	Wild
DONRYU	DONRYU
NIG	NIG
Long-Evans	Crl:LE	Crl:(LE)BR; long-evans black-hooded; LE; Long-Evans; LE (outbred); SimTac:LE; black-hooded long-evans; Sim:LE; LE/SimTac; Long Evans Blue Spruce; CrlNarl:LE; Long Evans; Crl:LE; HsdBlu:LE; Kwl:LE; LE Blue Spruce
AD	AD
AKR	AKR	University of Akron
OXYR	OXYR
OXYS	OXYS
HXB	HXB
A28807	A28807
ODUS	ODUS
Holzman Rat	Holzman Rat	Holtzman Rat
SHROB	SHROB	spontaneously hypertensive obese; SHROB/KolGmiCrl-Leprcp/Crl; spontaneously hypertensive obese (shrob)
Kunming	Kunming
REN2	REN2	TG(mRen2)27
F6R	F6R
A35322	A35322
LE	LE
CPB	CPB
KIRBY	KIRBY
WIST	WIST
Wistar Okamoto	Wistar Okamoto	spontaneously hypertensive Wistar-Okamoto
AB	AB
Kini:DA
Rhd:F344
Kini:DA
BBDR/Rhw.BBDP/Rhw	BBDR/Rhw.BBDP/Rhw		BBDR.F344-(D4Rat27-D4Rhw8)			BBDP-(D4Rhw6-D4Rat62)/Rhw; BBDR.F344-(D4Got33-D4Rhw8)	BBDP-(D4Rhw6-D4Rat62)/Rhw; BBDR.F344-(D4Rat26-D4Rhw8)	BBDP-(D4Rhw6-D4Rat62)/Rhw; BBDR.F344-(D4Got59-D4Rhw8)	BBDP-(D4Rhw6-D4Rat62)/Rhw; BBDR.F344-(D4Rat102-D4Rat27)	BBDP-(D4Rhw11-D4Rhw10)/Rhw; BBDR/Rhw.BBDP/Rhw; BBDR/Rhw.F344/NCrl	BBDP/Rhw; BBDR.F344-(D4Rat102-D4Rhw8)	BBDP-(D4Rhw6-D4Rat62)/2Rhw; BBDR.F344-(D4Rat102-D4Rhw8)	BBDP-(D4Rhw6-D4Rat62)/1Rhw|DRF.K; DRF.I; DRF.G; DRF.E; DRF.F; DRF.A; DRF.f/f;DRF.f/f; DRF.B; DRF.J; DRF.L; DRF.H; DRF.D; DRF.C|congenic strain
PETH	PETH	Royal College of Surgeons
NER	NER	noda epileptic rat	NER/Kyo; NER; NER/Slc	noda epileptic rat
ACI	ACI	August Copenhagen Irish	ACI/NJcl; ACI/NSlc; ACI; ACI/EurMcwi; ACI/NKyo; ACI/ZtmKini; ACI/Tj; ACI/N; ACI/Ztm; ACI/Kun; ACI/Eur; ACI/NHok; ACI/SegHsd; ACI/NMna	MDC-02-93; August Copenhagen Irish; RRRC:00284; MDC-01-65; ACI Swe; MDC-03-23; MDC-04-48; A x C 9935
WKAH	WKAH	Wistar-King Aptekman Hokkaido	WKAH/Hok; WKAH; WKAH/HkmSlc	MDC-02-33; Wistar-King A
SHRSR	SHRSR	Spontaneously Hypertensive Rat
SHRSP	SHRSP	MDC-01-80; SHRSP/A3NCrl; Spontaneously Hypertensive Rat
F344 mutants	F344 mutants		F344 mutants; F344-Kmch/NSlc; F344-Kuru2/Kyo; F344/NSlc (TALEN) mutants; F344/Stm mutants; F344-Tbr2/Kyo; F344-Tbr1/Kyo; F344/NSlc (ENU) mutants; F344/NTac (ENU) mutants; F344-Egrm1Kyo; F344-HrKrh/Kyo; F344/NSlcKyo (ZFN) mutants; F344/NTac mutants; F344-ApcPircUwm; F344/NSlc Heterozygous mutants; F344.NER-(D1Mgh6-D1Rat73)(D5Mgh4-D5Rat36)Lgi1m1/Kyo; F344-Kmch/Kyo; F344-Kuru1/Kyo; F344-Trdk/Kyo; F3…	F344/NSlc-Kmch; Kyo1440; Tsubura2; TBR2; Tsubura1; TBR1; Kyo1755; F344-Egr/Kyo; F344-hrk/Kyo; Hairless Kyoto
KFRS mutants	KFRS mutants		KFRS4/Kyo; KFRS4A/Kyo; KFRS5A/Kyo; KFRS mutants; KFRS3A/Kyo+/+; KFRS3B/Kyo; KFRS6/Kyo; KFRS3A/Kyo	SRR04; SRR04-A; SRR05-Rex; KFRS3A/Kyo(mink/mink
WI transgenics	WI transgenics		WI transgenics; WI-Tg(Wap-GH1)2Mni; WI-Tg(Wap-GH1)1Mni; WI-Tg(Nanog-YFP*)1Utr	WistarImamichi-Tg(Wap-GH1)2Mni; WAP/hGH-transgenic rat (low line); WistarImamichi-Tg(Wap-GH1)1Mni; WAP/hGH-transgenic rat (high line); Iar:W-I-Tg(Nanog-Venus
W transgenics	W transgenics		W-Tg(RNB1-116K03-EGFP-mRFP)20Kyo; W-Tg(CAG-ABO*A)32Jmsk; W-Tg(Gnrh1-EGFP)Nphy; W-Tg(RNB1-116K03-EGFP-mRFP)104Kyo; WI-Tg(CAG/Venus)Nips; W-Tg(Slc32a1-YFP*)1Yyan; WI-Tg(WSCD2)Tkyo; W-Tg(GnRH-GFP)Mni; W-Tg(Plcb2-WGA-EGFP)F1Abek; W-Tg(Alb-DsRed2)34Jmsk; WI-Tg(Prl-EGFP)Yamp; W-Tg(RNB1-116K03-EGFP-mRFP)3Kyo; WI-Tg(CAG-Cre)Nips; W/Jfhy transgenics; W-Tg(CAG-ABO*B)2Jmsk; WI-Tg(WSCD2)6Tkyo; WI-Tg(Nanog-GF…
LEW transgenics	LEW transgenics		LEW-Tg(EGFP)463-5Rrrc; LEW-Tg(CAG-EGFP)YsRrrc; LEW-Tg(EGFP)463-1Rrrc; LEW-Tg(Gt(ROSA)26Sor-luc)11Jmsk; LEW-Tg(Gt(ROSA)26Sor-DsRed*)7Jmsk; LEW-Tg(CAG-EGFP)1Ys; LEW-Tg(HLA-B*2705m1
F344 transgenics	F344 transgenics		F344-Tg(CXCR4)1Hik; F344-AW527406Tn(sb-T2/Bart3)2.156Mcwi; F344-Syne1Tn(sb-T2/Bart3)2.68Mcwi; F344-TgTn(PGK2-SB11)Ceb (sleeping beauty) mutants; F344-Tg(Cyp1a1-Ren2)10Jmul; F344-Tg(ROSA26-hPAP)EpsRrrc; F344-Slc7a11Tn(sb-T2/Bart3)2.266Mcwi; F344-Tg(betaCTF-l45F); F344-Tg(APP-Prp.PS1-Prp)19; F344/Hik-transgenics; F344-Spetex-2HTn(sb-T2/Bart3)2.136Mcwi; F344-TrdnTn(sb-T2/Bart3)2.238Mcwi; F344/N tran…
