# Supplementary material for: Classification and analysis of a large collection of in vivo bioassay descriptions
Source: PLoS Comput Biol. 2017 Jul 5;13(7):e1005641. doi: 10.1371/journal.pcbi.1005641 (PMC5517062; doi:10.1371/journal.pcbi.1005641)
Supplement: S6 Dataset — List of relationships used to generate the animal model—drug network. (XLSX) [file pcbi.1005641.s008.xlsx]

## Sheet: model_drug_edges
animal_model	drug	drug_atc_codes	weight	PMI
carrageenan	INDOMETHACIN	S; M; C	590	3.98559
maximal electroshock	PHENYTOIN	N	466	4.40718
carrageenan	CELECOXIB	M; L	205	5.64209
carrageenan	IBUPROFEN	C; R; M; G	199	5.71556
pentylenetetrazole	PHENYTOIN	N	143	2.70287
maximal electroshock	CARBAMAZEPINE	N	140	5.07441
db/db mouse	ROSIGLITAZONE	A	132	5.47233
pentylenetetrazole	ETHOSUXIMIDE	N	115	5.19214
maximal electroshock	PHENOBARBITAL	N	105	5.61111
maximal electroshock	ETHOSUXIMIDE	N	100	4.99051
pentylenetetrazole	DIAZEPAM	N	99	4.22979
maximal electroshock	VALPROIC ACID	N	98	5.90033
carrageenan	PHENYLBUTAZONE	M	98	6.3175
pentylenetetrazole	CARBAMAZEPINE	N	84	4.33744
adjuvant	INDOMETHACIN	S; M; C	81	1.12087
tail flick	MORPHINE	A; N	80	4.39175
carrageenan	ASPIRIN	A; B; N	77	4.62347
carrageenan	DICLOFENAC	S; M; D	73	7.76715
pentylenetetrazole	PHENOBARBITAL	N	66	4.94126
streptozotocin	GLYBURIDE	A	65	6.13806
ZDF rat	ROSIGLITAZONE	A	63	4.40521
apomorphine	CLOZAPINE	N	62	5.90805
SHR rat	HYDRALAZINE	C	61	7.47753
apomorphine	HALOPERIDOL	N	61	5.71482
xenograft	VINBLASTINE	L	60	6.5046
acetic acid	ASPIRIN	A; B; N	59	4.23933
xenograft	VINDESINE	L	58	6.63609
hot plate	MORPHINE	A; N	57	3.90271
triton wr 1339	GEMFIBROZIL	C	55	7.549
SHR rat	PRAZOSIN	C	50	7.7228
streptozotocin	METFORMIN	A	49	5.08655
l1210 leukemia	VINCRISTINE	L	48	6.87058
acetic acid	INDOMETHACIN	S; M; C	48	0.365981
pentylenetetrazole	VALPROIC ACID	N	47	4.84021
hbv	BORTEZOMIB	L	46	7.13174
1.3.32 transgenic	BORTEZOMIB	L	46	7.13174
xenograft	VINCRISTINE	L	44	6.74505
pseudomonas aeruginosa m57 15	AZITHROMYCIN	S; J	44	9.03675
SHR rat	PROPRANOLOL	C	43	8.29898
SHR rat	NIFEDIPINE	C	43	6.5764
maximal electroshock	LACOSAMIDE	N	43	7.93784
carrageenan	NAPROXEN	M; G	43	7.57919
rotarod	PHENYTOIN	N	42	0.935313
metrazole	PHENYTOIN	N	42	0.935313
xenograft	FLUOROURACIL	L	42	8.5161
SHR rat	ENALAPRIL	C	41	8.81463
p388 leukemia	VINDESINE	L	40	6.10004
high fat diet	FENOFIBRATE	C	40	7.1559
forced swimming	IMIPRAMINE	N	39	5.57256
carrageenan	NIMESULIDE	M	36	9.07179
p388 leukemia	VINBLASTINE	L	36	5.76764
l1210 leukemia	VINBLASTINE	L	36	5.76764
adjuvant	PHENYLBUTAZONE	M	36	4.87272
angiotensin 1	CAPTOPRIL	C	35	8.25306
forced swimming	FLUOXETINE	N	33	7.08704
d galactosamine	GLUCOSAMINE	M	33	9.47233
db/db mouse	PIOGLITAZONE	A	31	7.59596
high fat diet	METFORMIN	A	31	4.42604
lipopolysaccharide	DEXAMETHASONE	A; C; D; H; S; R	29	5.24499
tail withdrawal reflex	ALFENTANIL	N	29	9.12557
tnbs	RIFAXIMIN	A; D	28	8.44673
glucose tolerance	VILDAGLIPTIN	A	28	7.77789
haloperidol	HALOPERIDOL	N	28	4.59143
rotarod	DIAZEPAM	N	28	2.40779
doca salt	NIFEDIPINE	C	28	5.95749
adjuvant	IBUPROFEN	C; R; M; G	28	2.88629
sucrose	METFORMIN	A	27	4.22673
hsv 2	GANCICLOVIR	S; J	27	8.04051
db/db mouse	METFORMIN	A	27	4.22673
yeast	ACETAMINOPHEN	N	27	7.48683
apomorphine	RISPERIDONE	N	27	8.39426
l1210 leukemia	VINDESINE	L	26	5.47855
formalin	MORPHINE	A; N	26	2.77026
fasted	GLYBURIDE	A	25	4.75955
glucose tolerance	GLYBURIDE	A	24	4.70066
lewis lung carcinoma	TIAZOFURIN	L	24	10.1015
metrazole	PHENOBARBITAL	N	24	3.48183
xylene	IBUPROFEN	C; R; M; G	24	2.6639
scopolamine	DONEPEZIL	N	24	7.92661
cocaine	BUPROPION	N	23	6.99301
diet	METFORMIN	A	23	3.9954
metrazole	VALPROIC ACID	N	23	3.80918
fasted	PHENFORMIN	A	23	9.92235
drug discrimination studies	BUPROPION	N	23	6.99301
SHR rat	LABETALOL	C	23	9.4941
SHR rat	LOSARTAN	C	23	7.34859
mycoplasma pneumoniae atcc	TIGECYCLINE	J	23	10.1629
haloperidol	LEVODOPA	N	22	8.09881
maximal electroshock	DIAZEPAM	N	22	2.05987
seb	SIROLIMUS	S; L	21	10.0317
SHR rat	CLONIDINE	C; S; N	21	9.26504
h1rko	CLOZAPINE	N	21	4.34617
adjuvant	DEXAMETHASONE	A; C; D; H; S; R	21	4.77932
SHR rat	CAPTOPRIL	C	20	7.44571
tetrabenazine	IMIPRAMINE	N	20	4.60908
avoidance	CAFFEINE	N	20	8.58952
systemic infection	CIPROFLOXACIN	S; J	20	8.58952
metrazole	ETHOSUXIMIDE	N	19	2.59458
formalin	ASPIRIN	A; B; N	19	2.60461
trophozoite	PYRIMETHAMINE	P	19	10.4386
tail flick	PENTAZOCINE	N	19	7.47859
pylorus ligated	OMEPRAZOLE	A	19	8.36362
hsv 1	BRIVUDINE	J	19	8.29057
maximal electroshock	TOPIRAMATE	N	19	9.31972
scopolamine	TACRINE	N	18	9.24172
xenograft	TOPOTECAN	L	18	9.24172
pithed	HYDRALAZINE	C	18	5.71671
avoidance	THEOPHYLLINE	R	18	8.36057
formalin	CELECOXIB	M; L	18	2.13254
human pxr expressing transgenic	RIFAXIMIN	A; D	18	7.8093
DDY mouse	ORLISTAT	A	18	7.6865
DDY mouse	CLOFIBRATE	C	18	7.29371
SHR rat	GUANETHIDINE	C; S	18	8.36057
carrageenan	MEFENAMIC ACID	M	18	9.8093
olive oil	CLOFIBRATE	C	18	7.29371
olive oil	ORLISTAT	A	18	7.6865
amphetamine	CLOZAPINE	N	18	4.12378
metrazole	CARBAMAZEPINE	N	17	2.03259
p388 leukemia	DOXORUBICIN	L	17	7.79026
l name	LOSARTAN	C	17	6.91249
SHR rat	INDORAMIN	C	17	10.599
fasted	TOLBUTAMIDE	A; V	17	9.48625
acetic acid	MORPHINE	A; N	17	2.15729
amphetamine	HALOPERIDOL	N	17	3.87154
standard lipschitz method	FUROSEMIDE	C	16	9.39879
zymosan	DEXAMETHASONE	A; C; D; H; S; R	16	4.38701
p388 leukemia	AMSACRINE	L	16	9.90187
adjuvant	KETOPROFEN	M	16	8.42793
mk 801	CLOZAPINE	N	16	3.95386
standard lipschitz method	UREA	B; D	16	10.6865
phenylbenzoquinone	ASPIRIN	A; B; N	16	2.35669
dmba	AMINOGLUTETHIMIDE	L	16	10.6865
pentylenetetrazole	STIRIPENTOL	N	16	10.0426
rotarod	VALPROIC ACID	N	16	3.28562
plasmodium berghei infection	CHLOROQUINE	P	16	10.1906
acetic acid	CELECOXIB	M; L	16	1.96261
acetic acid	IBUPROFEN	C; R; M; G	16	2.07894
CDF1 mouse	CHLORAMBUCIL	L	16	10.1906
constriction injury	GABAPENTIN	N	16	6.77811
apomorphine	OLANZAPINE	N	15	9.30568
carrageenan	KETOPROFEN	M	15	8.33483
alloxan	GLYBURIDE	A	15	4.02259
nicotine	BUPROPION	N	15	6.37634
ob/ob mouse	ROSIGLITAZONE	A	15	2.33483
viral infection	CIDOFOVIR	J	15	10.0975
lipopolysaccharide	ASPIRIN	A; B; N	15	2.26358
heart transplanted	TOFACITINIB	L	15	10.7796
carrageenan	HYDROCORTISONE	A; C; D; H; S; R	15	5.94953
acetic acid	PHENYLBUTAZONE	M	15	3.60968
bicuculline	CARBAMAZEPINE	N	15	1.85202
diuretic	HYDROCHLOROTHIAZIDE	C	15	10.2535
rotarod	PHENOBARBITAL	N	15	2.80376
pithed	PRAZOSIN	C	15	5.98583
acetic acid	ACETAMINOPHEN	N	14	6.5393
triton wr 1339	FENOFIBRATE	C	14	5.64133
3 mercaptopropionic acid	CARBAMAZEPINE	N	14	1.75248
reserpine	IMIPRAMINE	N	14	4.09451
xenograft	MITOMYCIN	L	14	7.57499
adjuvant	NAPROXEN	M; G	14	5.96028
mechanical hyperalgesia	CELECOXIB	M; L	14	1.76997
adjuvant	CLODRONIC ACID	M	14	9.20614
isoniazid	CARBAMAZEPINE	N	14	1.75248
tnbs	TRYPTOPHAN	N	14	9.44673
DDY mouse	DIAZEPAM	N	13	1.30088
d galactosamine/lps	HYDROCORTISONE	A; C; D; H; S; R	13	5.74308
carrageenan	DEXAMETHASONE	A; C; D; H; S; R	13	4.08745
rotarod	ETHOSUXIMIDE	N	13	2.04709
vitamin d deficient	CALCITRIOL	A; D	13	10.9861
water maze	PIRACETAM	N	13	7.15752
systemic hsv 1 infection	ACYCLOVIR	S; J; D	13	9.33982
systemic hsv 1 infection	BRIVUDINE	J	13	7.74308
tail flick	NALORPHINE	V	13	7.60231
diet	RIMONABANT	A	13	6.08745
reserpine	APOMORPHINE	G; N	13	7.96803
KKaY mouse	ROSIGLITAZONE	A	13	2.12837
pentobarbital	DIAZEPAM	N	12	1.1854
hot plate	ASPIRIN	A; B; N	12	1.94165
p388 leukemia	VINCRISTINE	L	12	4.87058
carrageenan	METHOTREXATE	L	12	7.93161
xenograft	TEGAFUR	L	12	10.6568
plasmodium berghei infection	PRIMAQUINE	P	12	10.2715
tail suspension	FLUOXETINE	N	12	5.62761
sciatic nerve ligation	GABAPENTIN	N	12	6.36307
rotarod	CARBAMAZEPINE	N	12	1.53009
high fat diet	ORLISTAT	A	12	7.10154
6 hydroxydopamine	METARAMINOL	C	12	11.1015
SHR rat	VERAPAMIL	C	12	9.77561
tnbs	MESALAMINE	A	12	9.10154
pentylenetetrazole	METHAQUALONE	N	12	9.22434
thiosemicarbazide	CARBAMAZEPINE	N	12	1.53009
testosterone propionate	FINASTERIDE	D; G	12	11.1015
systemic infection	CEFTAZIDIME	J	12	11.1015
lipopolysaccharide	PREDNISOLONE	A; C; D; H; S; R	12	6.65675
l1210 leukemia	METHOTREXATE	L	12	7.93161
b16 melanoma	DOCETAXEL	L	12	9.48683
SHR rat	METHYLDOPA	C	12	10.2715
phenobarbital	ETHCHLORVYNOL	N	12	11.1015
spinal nerve ligated	GABAPENTIN	N	12	6.36307
four plate	DIAZEPAM	N	12	1.1854
k+	AMIFAMPRIDINE	N	12	9.10154
thermal stimulus	MORPHINE	A; N	12	1.65478
basal	AMIFAMPRIDINE	N	12	9.10154
hole board	DIAZEPAM	N	12	1.1854
lewis lung adenocarcinoma	MITOMYCIN	L	12	7.3526
acetic acid	DIPYRONE SODIUM	N	12	9.93161
virus inoculation	GANCICLOVIR	S; J	12	6.87058
adjuvant	HYDROCORTISONE	A; C; D; H; S; R	12	5.62761
adjuvant	ASPIRIN	A; B; N	12	1.94165
win 55212 2	RIMONABANT	A	12	5.97197
amphetamine	CHLORPROMAZINE	N	12	5.48683
chloroform	LIDOCAINE	C; S; R; D; N	12	10.2715
db/db mouse	VILDAGLIPTIN	A	12	6.5555
carrageenan	PREDNISOLONE	A; C; D; H; S; R	12	6.65675
pentylenetetrazole	NIFEDIPINE	C	11	4.60956
pentylenetetrazole	CHLORDIAZEPOXIDE	N	11	7.97101
xylene	ASPIRIN	A; B; N	11	1.81612
elevated plus maze	DIAZEPAM	N	11	1.05987
apomorphine	QUETIAPINE	N	11	10.7451
fasted	DIAZEPAM	N	11	1.05987
fasted	IMIPRAMINE	N	11	3.74659
ob/ob mouse	METFORMIN	A	11	2.93127
apomorphine	CHLORPROMAZINE	N	11	5.3613
metrazole	LACOSAMIDE	N	11	5.97101
adjuvant	CELECOXIB	M; L	11	1.42204
picrotoxin	ETHOSUXIMIDE	N	11	1.80608
constriction injury	MORPHINE	A; N	11	1.52925
von frey filament	MORPHINE	A; N	11	1.52925
dss	PREDNISOLONE	A; C; D; H; S; R	11	6.53122
gamma butyrolactone	APOMORPHINE	G; N	11	7.72703
ethylene glycol	MENADIONE	B	11	10.5312
quipazine	SERTINDOLE	N	11	10.3322
carrageenan	KETOROLAC	S; M	11	8.63616
passive avoidance	SCOPOLAMINE	A; S; N	11	9.50208
db/db mouse	EXENATIDE	A	11	7.57513
nicotine	DIAZEPAM	N	11	1.05987
KKaY mouse	PIOGLITAZONE	A	11	6.1012
tbu8 high fat diet	RIMONABANT	A	11	5.84644
ethanol	OMEPRAZOLE	A	11	7.57513
methamphetamine	HALOPERIDOL	N	10	3.10601
glucose tolerance	SITAGLIPTIN	A	10	8.60755
d amphetamine	CHLORPROMAZINE	N	10	5.22379
5 hydroxytryptophan	CITALOPRAM	N	10	8.60755
5 hydroxytryptophan	FLUOXETINE	N	10	5.36457
DDY mouse	HYDROCORTISONE	A; C; D; H; S; R	10	5.36457
SHR rat	DINOPROSTONE	G	10	10.3937
passive avoidance	PIRACETAM	N	10	6.77901
scopolamine	PIRACETAM	N	10	6.77901
oxazolone	DEXAMETHASONE	A; C; D; H; S; R	10	3.70893
strychnine	ETHOSUXIMIDE	N	10	1.66858
human mammary carcinoma	PACLITAXEL	L	10	8.29247
basal	DALFAMPRIDINE	N	10	8.29247
SHR rat	DILTIAZEM	C	10	8.00843
k+	DALFAMPRIDINE	N	10	8.29247
tpa	BETAMETHASONE DIPROPIONATE	A; C; D; H; S; R	10	11.3646
ethanol	DIAZEPAM	N	10	0.922365
tncb	DEXAMETHASONE	A; C; D; H; S; R	10	3.70893
carrageenan	ROFECOXIB	M	10	7.8335
thermal stimulus	PENTAZOCINE	N	10	6.55259
high fat diet	ROSIGLITAZONE	A	10	1.74986
streptozotocin	ROSIGLITAZONE	A	10	1.74986
liver injury	HYDROCORTISONE	A; C; D; H; S; R	10	5.36457
pithed	GUANETHIDINE	C; S	10	7.51257
lymphoid leukemia	CYTARABINE	L	10	9.51257
hypothermia	PINDOLOL	C	10	10.0084
sucrose	GLYBURIDE	A	10	3.43762
tail flick	NICOTINE	N	10	8.49865
scopolamine	THEOPHYLLINE	R	10	7.51257
yeast	ASPIRIN	A; B; N	10	1.67861
antigen	CLODRONIC ACID	M	10	8.72072
light dark box	DIAZEPAM	N	10	0.922365
apomorphine	FLUANISONE	N	10	8.39372
adjuvant	ROFECOXIB	M	10	7.8335
Wistar Okamoto rat	HYDRALAZINE	C	10	4.86872
sucrose	ACARBOSE	A	10	7.36457
formalin	ACETAMINOPHEN	N	10	6.05387
scopolamine	CAFFEINE	N	10	7.58952
cook davidson behavior	DIAZEPAM	N	9	0.770362
glucose	EXENATIDE	A	9	7.28562
histamine	CIMETIDINE	A	9	7.94803
glucose tolerance	METFORMIN	A	9	2.64176
cp 55940	RIMONABANT	A	9	5.55693
high fat diet	GEMFIBROZIL	C	9	4.93756
maze	DONEPEZIL	N	9	6.51157
morris water maze	PROTIRELIN	V	9	11.2126
alloxan	PROBUCOL	C	9	10.2417
lithogenic diet	URSODIOL	A	9	11.5166
writhing	MORPHINE	A; N	9	1.23975
pithed	MINOXIDIL	C; D	9	10.4555
morris water maze	DONEPEZIL	N	9	6.51157
b16 melanoma	DOXORUBICIN	L	9	6.87272
tail suspension	IMIPRAMINE	N	9	3.45708
5 hydroxytryptophan	CLOMIPRAMINE	N	9	7.85643
yohimbine	CLOMIPRAMINE	N	9	7.85643
metrazole	DIAZEPAM	N	9	0.770362
glucose	SITAGLIPTIN	A	9	8.45555
glucose tolerance	ROSIGLITAZONE	A	9	1.59786
yohimbine	FLUOXETINE	N	9	5.21257
yohimbine	CITALOPRAM	N	9	8.45555
acr	TRYPTOPHAN	N	9	8.8093
formalin	NORTRIPTYLINE	N	9	9.07179
open field	FLUOXETINE	N	9	5.21257
open field	NORTRIPTYLINE	N	9	9.07179
KKaY mouse	TROGLITAZONE	A	9	7.76764
glucose	VILDAGLIPTIN	A	9	6.14046
high cholesterol diet	GEMFIBROZIL	C	9	4.93756
plasmodium berghei infection	ARTEMISININ	P	9	10.2417
alloxan	PIOGLITAZONE	A	8	5.64176
maximal electroshock	IDROCILAMIDE	M	8	9.04264
hot plate	FENTANYL	N	8	8.39879
carrageenan	PIROXICAM	S; M	8	7.59771
alloxan	CLOFIBRATE	C	8	6.12378
chloroform	TOCAINIDE	C	8	11.6865
maximal electroshock	METHSUXIMIDE	N	8	10.5166
athymic nude mouse	BRIVUDINE	J	8	7.04264
formalin	GABAPENTIN	N	8	5.77811
adrenaline	PROPRANOLOL	C	8	5.87272
hot plate	PREGABALIN	N	8	7.77811
maximal electroshock	VALPROMIDE	N	8	9.34665
carrageenan administration	CELECOXIB	M; L	8	0.962613
sham operated	NIFEDIPINE	C	8	4.15013
methacholine	DILTIAZEM	C	8	7.6865
croton oil	HYDROCORTISONE	A; C; D; H; S; R	8	5.04264
lipopolysaccharide	CELECOXIB	M; L	8	0.962613
glucocorticoid	ALFACALCIDOL	A	8	11.6865
SHR rat	PHENTOLAMINE	C; V	8	11.0426
strychnine	CARBAMAZEPINE	N	8	0.945126
ht 29 human colon xenograft	TOPOTECAN	L	8	8.07179
xenograft	PACLITAXEL	L	8	7.97054
xenograft	ETOPOSIDE	L	8	10.2856
glucose	GLYBURIDE	A	8	3.1157
apomorphine	LEVOSULPIRIDE	N	8	11.6865
tnbs	SULFASALAZINE	A	8	9.34665
human apoa1 transgenic	FENOFIBRATE	C	8	4.83397
glucocorticoid	RALOXIFENE	G	8	11.3467
l1210 leukemia	IFOSFAMIDE	L	8	11.6865
collagen	BETAMETHASONE	A; C; D; H; S; R	8	11.0426
endomethacin	OMEPRAZOLE	A	8	7.1157
passive avoidance	DONEPEZIL	N	8	6.34165
lipopolysaccharide	FLUTICASONE PROPIONATE	R; D	8	10.7676
angiotensin 1	ENALAPRIL	C	8	6.45708
CDF1 mouse	THIOTEPA	L	8	11.6865
CDF1 mouse	FLUOROURACIL	L	8	6.12378
DDY mouse	CHLORPROMAZINE	N	8	4.90187
phenylquinone	PHENYLBUTAZONE	M	8	2.70279
plus maze	DIAZEPAM	N	8	0.600437
estrogen	FULVESTRANT	L	8	11.6865
fasted	GLIMEPIRIDE	A	8	11.3467
scopolamine	DALFAMPRIDINE	N	8	7.97054
nacl	CELECOXIB	M; L	8	0.962613
tetrabenazine	AMITRIPTYLINE	N	8	9.19065
high fat diet	SIBUTRAMINE	A	8	10.7676
db/db mouse	LIRAGLUTIDE	A	8	9.6865
lesioned	TACROLIMUS	L; D	8	10.0718
phenylquinone	MORPHINE	A; N	8	1.06982
d amphetamine	PENFLURIDOL	N	7	10.575
hot plate	IBUPROFEN	C; R; M; G	7	0.886294
bicuculline	PHENOBARBITAL	N	7	1.70422
adjuvant	PIROXICAM	S; M	7	7.40507
cytomegalovirus infection	GANCICLOVIR	S; J	7	6.09298
d amphetamine	HALOPERIDOL	N	7	2.59143
ischemia reperfusion	ASCORBATE	A; S; G	7	10.093
electroconvulsive shock	CHLORPROMAZINE	N	7	4.70922
ischemia reperfusion	ALLOPURINOL	M	7	9.49386
ischemia reperfusion	VITAMIN E	A	7	11.4939
carrageenan	MESALAMINE	A	7	8.32393
bar	LEVODOPA	N	7	6.44673
hot plate	ALFENTANIL	N	7	7.07495
ischemia reperfusion	MANNITOL	A; R; B	7	11.8791
kcl	DIAZOXIDE	C; V	7	11.154
cholesterol	GEMFIBROZIL	C	7	4.57499
pentylenetetrazole	TOPIRAMATE	N	7	7.87915
fasted	REPAGLINIDE	A	7	11.4939
phenylquinone	PENTAZOCINE	N	7	6.03801
phenylquinone	IBUPROFEN	C; R; M; G	7	0.886294
phenylquinone	ASPIRIN	A; B; N	7	1.16404
tail flick	NALOXONE	V	7	6.38468
tail flick	DRONABINOL	A	7	7.58546
tail flick	BUPRENORPHINE	N	7	8.57499
SHR rat	NITRENDIPINE	C	7	11.8791
streptozotocin	ACARBOSE	A	7	6.85
vasopressin	DILTIAZEM	C	7	7.49386
carrageenan	GABAPENTIN	N	7	5.58546
hot plate	CELECOXIB	M; L	7	0.769968
human tumor	MITOMYCIN	L	7	6.57499
carrageenan	DEXIBUPROFEN	M	7	10.3239
morphine	NALOXONE	V	7	6.38468
formalin	IBUPROFEN	C; R; M; G	7	0.886294
hsv 1	ACYCLOVIR	S; J; D	7	8.44673
mptp	LEVODOPA	N	7	6.44673
tail withdrawal reflex	MORPHINE	A; N	7	0.877177
lipopolysaccharide	PENTOXIFYLLINE	C	7	11.8791
maze	PIRACETAM	N	7	6.26444
high cholesterol diet	EZETIMIBE	C	7	9.68007
glucose	METFORMIN	A	7	2.27919
apomorphine	APOMORPHINE	G; N	7	7.07495
methamphetamine	CHLORPROMAZINE	N	7	4.70922
CDF1 mouse	IRINOTECAN	L	7	10.3239
monosodium l glutamate	ROSIGLITAZONE	A	7	1.23529
tetrabenazine	NOMIFENSINE	N	7	10.3239
tpa	BECLOMETHASONE DIPROPIONATE	A; R; D	7	10.575
foot shock	DIAZEPAM	N	7	0.407792
electric shock	CHLORPROMAZINE	N	7	4.70922
alloxan	TROGLITAZONE	A	7	7.40507
plate	DIAZEPAM	N	7	0.407792
starch	ACARBOSE	A	7	6.85
tail withdrawal reflex	FENTANYL	N	7	8.20614
glucose	LIRAGLUTIDE	A	7	9.49386
angiotensin 2	SPIRONOLACTONE	C	7	11.154
angiotensin 2	LOSARTAN	C	7	5.63238
KKaY mouse	VILDAGLIPTIN	A	7	5.77789
high fat diet	EZETIMIBE	C	7	9.68007
nicotine	ALPRAZOLAM	N	7	7.40507
pylorus ligated	CIMETIDINE	A	7	7.58546
potassium oxonate	ALLOPURINOL	M	7	9.49386
writhing	NALORPHINE	V	7	6.70922
xenograft	DOXORUBICIN	L	7	6.51015
adjuvant	THALIDOMIDE	L	6	8.93161
formalin	DICLOFENAC	S; M; D	6	4.16229
phenylquinone	NAPROXEN	M; G	6	4.73789
db/db mouse	FENOFIBRATE	C	6	4.41893
heat tail flick	MORPHINE	A; N	6	0.654785
geller seifter	DIAZEPAM	N	6	0.185399
pithed	LOSARTAN	C	6	5.40999
k+	DOPAMINE	C	6	10.1015
hot plate	NICOTINE	N	6	7.76169
systemic infection	AZTREONAM	J	6	12.1015
fasted	PHENYLBUTAZONE	M	6	2.28776
formalin	LACOSAMIDE	N	6	5.09654
phenoxybenzamine	VASOPRESSIN	H	6	10.6276
fasted	RIMONABANT	A	6	4.97197
Wistar Okamoto rat	PROPRANOLOL	C	6	5.45768
natriuretic	FUROSEMIDE	C	6	7.98375
chronic constriction injury	MORPHINE	A; N	6	0.654785
apomorphine	REMOXIPRIDE	N	6	12.1015
natriuretic	DILTIAZEM	C	6	7.27146
hot plate	ACETAMINOPHEN	N	6	5.3169
SHR rat	MILRINONE	C	6	12.1015
tetrabenazine	DESIPRAMINE	N	6	9.27146
paw edema	IBUPROFEN	C; R; M; G	6	0.663902
paw edema	PHENYLBUTAZONE	M	6	2.28776
Zucker rat	FENOFIBRATE	C	6	4.41893
diet	DAPAGLIFLOZIN	A	6	9.87058
hot plate	MEPERIDINE	N	6	9.09654
disk agar diffusion	CIPROFLOXACIN	S; J	6	6.85256
passive avoidance	DIAZEPAM	N	6	0.185399
apomorphine	SULPIRIDE	N	6	12.1015
SHR rat	IRBESARTAN	C	6	12.1015
dmba	TAMOXIFEN	L	6	10.6276
passive cutaneous anaphylaxis	THEOPHYLLINE	R	6	6.77561
maximal electroshock	PHENSUXIMIDE	N	6	10.6276
ccl4	ANETHOLTRITHION	A	6	12.1015
6 hydroxydopamine lesioned	LEVODOPA	N	6	6.22434
nicotine	VARENICLINE	N	6	10.1015
xenograft	CYTARABINE	L	6	8.77561
trypanosoma cruzi y	POSACONAZOLE	J	6	10.6276
trypanosoma cruzi y	BENZNIDAZOLE	P	6	10.6276
collagen	PREDNISOLONE	A; C; D; H; S; R	6	5.65675
l1210 leukemia	DAUNORUBICIN	L	6	11.6568
castor oil	LOPERAMIDE	A	6	12.1015
serotonin	CLOMIPRAMINE	N	6	7.27146
sympathetic outflow activation	GUANETHIDINE	C; S	6	6.77561
Dahl Salt-Sensitive rat	MACITENTAN	C	6	12.1015
Dahl Salt-Sensitive rat	BOSENTAN	C	6	12.1015
b16 melanoma	DACTINOMYCIN	L	6	12.1015
tpa	GLYCYRRHIZIN	A	6	12.1015
htz electrical	HYDRALAZINE	C	6	4.13175
dnbs	DEXAMETHASONE	A; C; D; H; S; R	6	2.97197
human lung adenocarcinoma	MITOMYCIN	L	6	6.3526
bar	HALOPERIDOL	N	6	2.36904
alloxan	ROSIGLITAZONE	A	6	1.0129
ovalbumin	PREDNISOLONE	A; C; D; H; S; R	6	5.65675
hypoxia	NIFEDIPINE	C	6	3.73509
viral infection	SPARFLOXACIN	J	6	10.9316
morphine	NALTREXONE	N	6	8.3526
tail flick	BUTORPHANOL	N	6	8.22434
6 hydroxydopamine	BROMOCRIPTINE	G; N	6	12.1015
tlx/5 lymphoma	DACARBAZINE	L	6	12.1015
pentylenetetrazole	TRIAZOLAM	N	6	7.98375
pentylenetetrazole	ALPRAZOLAM	N	6	7.18267
tail flick	CODEINE	R; N	6	9.45768
tail flick	ASPIRIN	A; B; N	6	0.941649
tail flick	NALTREXONE	N	6	8.3526
tail flick	HYDROCODONE	R	6	9.65675
tail flick	OXYCODONE	N	6	10.3526
DDY mouse	ACARBOSE	A	6	6.62761
sucrose	GLICLAZIDE	A	6	8.62761
immobilization stress	DIAZEPAM	N	6	0.185399
ethanol	CELECOXIB	M; L	6	0.547575
streptozotocin	EXENATIDE	A	6	6.70066
mk 801	RISPERIDONE	N	6	6.22434
pressor response	LOSARTAN	C	6	5.40999
reserpine	HALOPERIDOL	N	6	2.36904
reserpine	SELEGILINE	N	6	12.1015
abdominal constriction	CELECOXIB	M; L	6	0.547575
bicuculline	VALPROIC ACID	N	6	1.87058
maximal electroshock	METHAQUALONE	N	6	8.22434
fasted	EXENATIDE	A	6	6.70066
phenylephrine	TERAZOSIN	G	6	10.1015
carrageenan	AMINOPYRINE	N	6	10.1015
forced swimming	SERTRALINE	N	6	12.1015
zymosan	PIROXICAM	S; M	6	7.18267
carrageenan	METRONIDAZOLE	A; P; J; D; G	6	11.6568
carrageenan	NORDIHYDROGUAIARETIC ACID	L	6	9.45768
forced swimming	ONDANSETRON	A	6	9.65675
athymic nude mouse	GANCICLOVIR	S; J	6	5.87058
electroconvulsive shock	PRAMIRACETAM	N	6	12.1015
electroconvulsive shock	METHYLPHENIDATE	N	5	12.3646
abdominal irritant	DEXMEDETOMIDINE	N	5	11.8385
electroconvulsive shock	NICOTINE	N	5	7.49865
electroconvulsive shock	COCAINE	S; R; N	5	11.0084
carrageenan	DIFLUNISAL	N	5	10.3646
protection	SULBACTAM	J	5	12.3646
collagen	ASPIRIN	A; B; N	5	0.678615
nicotine	ADINAZOLAM	N	5	8.36457
l1210 leukemia	DOXORUBICIN	L	5	6.02472
protection	AMOXICILLIN	J	5	11.8385
lipopolysaccharide	POLYMYXIN B	A; S; J	5	12.3646
dl dopa	IMIPRAMINE	N	5	2.60908
pentobarbital	ZOLPIDEM	N	5	9.19465
protection	CIPROFLOXACIN	S; J	5	6.58952
apomorphine	ARIPIPRAZOLE	N	5	7.8385
electroconvulsive shock	DEXTROAMPHETAMINE	N	5	11.3937
glucose	GLICLAZIDE	A	5	8.36457
electroconvulsive shock	PEMOLINE	N	5	11.3937
formaldehyde	NICORANDIL	C	5	11.0084
triton wr 1339	CLOFIBRATE	C	5	5.44571
writhing	BUTORPHANOL	N	5	7.9613
amphetamine	FLUANISONE	N	5	7.39372
electroconvulsive shock	CAFFEINE	N	5	6.58952
adjuvant	ETODOLAC	M	5	10.6686
systemic infection	OFLOXACIN	S; J	5	12.3646
scopolamine	RIVASTIGMINE	N	5	11.3937
carrageenan	FLURBIPROFEN	S; R; M	5	11.8385
mx 1	PACLITAXEL	L	5	7.29247
viral infection	ZANAMIVIR	J	5	11.3937
high cholesterol diet	RUTIN	C	5	11.8385
reserpine	AMITRIPTYLINE	N	5	8.51257
db/db mouse	TROGLITAZONE	A	5	6.91964
high fat diet	RIMONABANT	A	5	4.70893
carrageenan	NIFLUMIC ACID	M	5	11.8385
electroconvulsive shock	ETHOSUXIMIDE	N	5	0.668579
electroconvulsive shock	PENTYLENETETRAZOL	R	5	10.3646
formalin	ROFECOXIB	M	5	6.8335
passive avoidance	PHYSOSTIGMINE	S; V	5	11.3937
nicotine	TRIAZOLAM	N	5	7.72072
tryptamine	CLOZAPINE	N	5	2.27578
passive avoidance	GALANTAMINE	N	5	10.6686
carrageenan	VALDECOXIB	M	5	11.3937
pylorus ligated	DRONABINOL	A	5	7.10004
passive avoidance	TACRINE	N	5	7.39372
formalin	DEXAMETHASONE	A; C; D; H; S; R	5	2.70893
mk 801	HALOPERIDOL	N	5	2.10601
arachidonic acid	ASPIRIN	A; B; N	5	0.678615
glucocorticoid	DEXAMETHASONE	A; C; D; H; S; R	5	2.70893
testosterone	BICALUTAMIDE	L	5	10.0896
rotarod	BACLOFEN	M	5	10.3646
adrenaline	NIFEDIPINE	C	5	3.47206
alloxan	GEMFIBROZIL	C	5	4.08957
phenylbenzoquinone	MORPHINE	A; N	5	0.391751
maximal electroshock	FELBAMATE	N	5	10.0896
ZDF rat	TELMISARTAN	C	5	12.3646
ZDF rat	RIMONABANT	A	5	4.70893
ZDF rat	PIOGLITAZONE	A	5	4.96369
fasted	MIGLITOL	A	5	10.3646
picrotoxin	PHENOBARBITAL	N	5	1.21879
adrenaline	TOLAZOLINE	C; M	5	12.3646
picrotoxin	VALPROIC ACID	N	5	1.60755
cantharidin	DEXAMETHASONE	A; C; D; H; S; R	5	2.70893
forced swimming	VENLAFAXINE	N	5	9.39372
dmba	TRETINOIN	D; L	5	9.8385
fasted	CHLOROTHIAZIDE	C	5	10.6686
potassium oxonate	FEBUXOSTAT	M	5	11.3937
sucrose tolerance	ACARBOSE	A	5	6.36457
fasted	ZOLPIDEM	N	5	9.19465
maximal electroshock	TRIMETHADIONE	N	5	9.60755
scopolamine	OXIRACETAM	N	5	12.3646
forced swimming	CLOMIPRAMINE	N	5	7.00843
hot plate	NALOXONE	V	5	5.89925
5 hydroxytryptophan	KETANSERIN	C	5	8.22379
DDY mouse	MIGLITOL	A	5	10.3646
tail flick	HYDROMORPHONE	N	5	9.60755
carrageenan	TENIDAP	M	5	11.0084
tail flick	MEPERIDINE	N	5	8.8335
tpa	HYDROCORTISONE	A; C; D; H; S; R	5	4.36457
methamphetamine	CLOZAPINE	N	5	2.27578
oxymorphone	NALORPHINE	V	4	5.90187
reserpine	AMANTADINE	N	4	12.0426
plasmodium berghei nk65	ARTEMISININ	P	4	9.07179
cacl2	QUINIDINE	C	4	9.28562
reserpine	DESIPRAMINE	N	4	8.6865
SHR rat	ATROPINE	A; S	4	10.3467
oxymorphone	BUTORPHANOL	N	4	7.63938
tail flick	PROPOXYPHENE	N	4	8.6865
trophozoite	PRIMAQUINE	P	4	8.6865
fasted	NIACIN	C	4	12.6865
adjuvant	DIACEREIN	M	4	12.0426
hot plate	THALIDOMIDE	L	4	8.34665
fasted	TOLAZAMIDE	A	4	12.6865
carrageenan	SALICYLIC ACID	S; D	4	11.0718
6 hydroxydopamine	MEMANTINE	N	4	12.6865
CBA mouse	CYCLOSPORINE	S; L	4	10.0426
fasted	VASOPRESSIN	H	4	10.0426
adjuvant	ETORICOXIB	M	4	10.0426
scopolamine	GALANTAMINE	N	4	10.3467
Wistar Okamoto rat	TIMOLOL	S; C	4	10.6865
pentylenetetrazole	LAMOTRIGINE	N	4	8.19065
streptozotocin	PREGABALIN	N	4	6.77811
SHR rat	IMIDAPRIL	C	4	10.6865
ZDF rat	TROGLITAZONE	A	4	6.59771
phenylquinone	ZOMEPIRAC	M	4	8.87272
tyloxapol	SIMVASTATIN	C	4	12.6865
SHR rat	AMLODIPINE	C	4	12.6865
SHR rat	DRONABINOL	A	4	6.77811
streptozotocin	ASCORBATE	A; S; G	4	9.28562
streptozotocin	NATEGLINIDE	A	4	12.6865
streptozotocin	GLICLAZIDE	A	4	8.04264
carrageenan	FELBINAC	M	4	12.0426
hot plate	BACLOFEN	M	4	10.0426
SHR rat	DOXAZOSIN	C	4	12.6865
phenylquinone	BUTORPHANOL	N	4	7.63938
SHR rat	VALSARTAN	C	4	11.5166
tnbs	AMINOSALICYLIC ACID	J	4	12.6865
phenylephrine	GUANETHIDINE	C; S	4	6.19065
SHR rat	TACROLIMUS	L; D	4	9.07179
SHR rat	TIMOLOL	S; C	4	10.6865
reserpine	VILOXAZINE	N	4	12.6865
phenylquinone	TOLMETIN	M	4	11.5166
ZDF rat	SITAGLIPTIN	A	4	7.28562
maximal electroshock	METHAZOLAMIDE	S	4	12.6865
stress	CIMETIDINE	A	4	6.77811
formalin	FENTANYL	N	4	7.39879
pithed	LABETALOL	C	4	6.97054
dss	SULFASALAZINE	A	4	8.34665
maximal electroshock	NIMODIPINE	C	4	11.0718
gamma radiation	AMIFOSTINE	V	4	10.6865
adp	ANAGRELIDE	L	4	11.0718
adp	SULFINPYRAZONE	M	4	10.6865
aconitine	QUINIDINE	C	4	9.28562
foot shock	CHLORDIAZEPOXIDE	N	4	6.51157
pithed	KETANSERIN	C	4	7.90187
elevated plus maze	BUSPIRONE	N	4	9.51658
formalin	EZOGABINE	N	4	11.5166
ob/ob mouse	MIFEPRISTONE	G	4	12.6865
tetrabenazine	MIANSERIN	N	4	10.6865
ob/ob mouse	TROGLITAZONE	A	4	6.59771
cowpox virus	CIDOFOVIR	J	4	8.19065
CDF1 mouse	AMIFOSTINE	V	4	10.6865
anemic ny1dd transgenic	NALOXONE	V	4	5.57732
heat tail flick	NALOXONE	V	4	5.57732
ovalbumin	FEXOFENADINE	R	4	10.6865
ovalbumin	BECLOMETHASONE DIPROPIONATE	A; R; D	4	9.76764
metrazole	FELODIPINE	C	4	10.6865
maximal electroshock	MEPROBAMATE	N	4	10.3467
maximal electroshock	FELODIPINE	C	4	10.6865
maximal electroshock	LAMOTRIGINE	N	4	8.19065
maximal electroshock	ACETAZOLAMIDE	S	4	11.5166
metrazole	CLONAZEPAM	N	4	9.28562
5 hydroxytryptamine	ONDANSETRON	A	4	9.07179
5 hydroxytryptamine	KETANSERIN	C	4	7.90187
plasmodium berghei infection	ARTEMETHER	P	4	12.0426
ovalbumin	ROFLUMILAST	R	4	10.6865
metrazole	VALPROMIDE	N	4	8.34665
croton oil	NORDIHYDROGUAIARETIC ACID	L	4	8.87272
picrotoxin	VIGABATRIN	N	4	10.6865
isoprenaline	PRACTOLOL	C	4	9.76764
coronary artery ligation	PRACTOLOL	C	4	9.76764
coronary artery ligation	PROPAFENONE	C	4	10.6865
deoxycorticosterone acetate	METHYLDOPA	C	4	8.6865
CDF1 mouse	PACLITAXEL	L	4	6.97054
ovariectomized estrogen/progesterone	GONADORELIN	H; V	4	12.6865
systemic infection	MEROPENEM	J	4	12.0426
electroconvulsive shock	PIRACETAM	N	4	5.45708
glucose tolerance	GLIPIZIDE	A	4	10.6865
glucose tolerance	TOLBUTAMIDE	A; V	4	7.39879
3 mercaptopropionic acid	GLYCINE	B	4	10.0426
strychnine	GLYCINE	B	4	10.0426
glucose tolerance	EXENATIDE	A	4	6.1157
saline	PREGABALIN	N	4	6.77811
high fat diet	INOSITOL NIACINATE	C	4	12.6865
acetic acid	HYDROMORPHONE	N	4	9.28562
acetic acid	HYDROCODONE	R	4	9.07179
spinal nerve ligated	DULOXETINE	N	4	11.0718
histamine	LORATADINE	R	4	10.0426
tremorine	FLUANISONE	N	4	7.07179
lethality	ASTEMIZOLE	R	4	12.6865
sodium	CHLOROTHIAZIDE	C	4	10.3467
skin papilloma	TRETINOIN	D; L	4	9.51658
carrageenan	FLUFENAMIC ACID	M	4	11.0718
systemic infection	GEMIFLOXACIN	J	4	12.6865
gamma butyrolactone	ARIPIPRAZOLE	N	4	7.51658
xenograft	PODOFILOX	D	4	12.0426
writhing	CODEINE	R; N	4	8.87272
p388 leukemia	CLOFARABINE	L	4	12.6865
glucose	GLIPIZIDE	A	4	10.6865
apomorphine	METOCLOPRAMIDE	A	4	12.0426
hershberger	TESTOSTERONE PROPIONATE	G	4	12.6865
collagen	SULFINPYRAZONE	M	4	10.6865
p388 leukemia	METHOTREXATE	L	4	6.34665
minimal clonic seizure	LEVETIRACETAM	N	4	8.6865
8 oh dpat	PINDOLOL	C	4	8.6865
lipopolysaccharide	ROFLUMILAST	R	4	10.6865
writhing	PENTAZOCINE	N	4	5.23066
cyanide	HYDROXOCOBALAMIN	B; V	4	12.6865
oxotremorine	SCOPOLAMINE	A; S; N	4	8.04264
oxotremorine	AMITRIPTYLINE	N	4	8.19065
writhing	HYDROMORPHONE	N	4	9.28562
ligation	CIMETIDINE	A	4	6.77811
angiotensin 1	IMIDAPRIL	C	4	10.6865
writhing	HYDROCODONE	R	4	9.07179
abdominal irritant	CLONIDINE	C; S; N	4	6.87272
