# Supplementary material for: Classification and analysis of a large collection of in vivo bioassay descriptions
Source: PLoS Comput Biol. 2017 Jul 5;13(7):e1005641. doi: 10.1371/journal.pcbi.1005641 (PMC5517062; doi:10.1371/journal.pcbi.1005641)
Supplement: S1 File — Manually annotated assay descriptions (consensus corpus) in BRAT format. (ZIP) [file pcbi.1005641.s009.zip]

Archive with 210 entries (207 files):
- in_vivo_assay_descriptions_500_brat/
- in_vivo_assay_descriptions_500_brat/.DS_Store
- __MACOSX/
- __MACOSX/in_vivo_assay_descriptions_500_brat/
- __MACOSX/in_vivo_assay_descriptions_500_brat/._.DS_Store
- in_vivo_assay_descriptions_500_brat/annotation.conf
- __MACOSX/in_vivo_assay_descriptions_500_brat/._annotation.conf
- in_vivo_assay_descriptions_500_brat/assay_descriptions_1.ann
- __MACOSX/in_vivo_assay_descriptions_500_brat/._assay_descriptions_1.ann
- in_vivo_assay_descriptions_500_brat/assay_descriptions_1.txt
- __MACOSX/in_vivo_assay_descriptions_500_brat/._assay_descriptions_1.txt
- in_vivo_assay_descriptions_500_brat/assay_descriptions_10.ann
- __MACOSX/in_vivo_assay_descriptions_500_brat/._assay_descriptions_10.ann
- in_vivo_assay_descriptions_500_brat/assay_descriptions_10.txt
- __MACOSX/in_vivo_assay_descriptions_500_brat/._assay_descriptions_10.txt
- in_vivo_assay_descriptions_500_brat/assay_descriptions_11.ann
- __MACOSX/in_vivo_assay_descriptions_500_brat/._assay_descriptions_11.ann
- in_vivo_assay_descriptions_500_brat/assay_descriptions_11.txt
- __MACOSX/in_vivo_assay_descriptions_500_brat/._assay_descriptions_11.txt
- in_vivo_assay_descriptions_500_brat/assay_descriptions_12.ann
- __MACOSX/in_vivo_assay_descriptions_500_brat/._assay_descriptions_12.ann
- in_vivo_assay_descriptions_500_brat/assay_descriptions_12.txt
- __MACOSX/in_vivo_assay_descriptions_500_brat/._assay_descriptions_12.txt
- in_vivo_assay_descriptions_500_brat/assay_descriptions_13.ann
- __MACOSX/in_vivo_assay_descriptions_500_brat/._assay_descriptions_13.ann
- in_vivo_assay_descriptions_500_brat/assay_descriptions_13.txt
- __MACOSX/in_vivo_assay_descriptions_500_brat/._assay_descriptions_13.txt
- in_vivo_assay_descriptions_500_brat/assay_descriptions_14.ann
- __MACOSX/in_vivo_assay_descriptions_500_brat/._assay_descriptions_14.ann
- in_vivo_assay_descriptions_500_brat/assay_descriptions_14.txt
- __MACOSX/in_vivo_assay_descriptions_500_brat/._assay_descriptions_14.txt
- in_vivo_assay_descriptions_500_brat/assay_descriptions_15.ann
- __MACOSX/in_vivo_assay_descriptions_500_brat/._assay_descriptions_15.ann
- in_vivo_assay_descriptions_500_brat/assay_descriptions_15.txt
- __MACOSX/in_vivo_assay_descriptions_500_brat/._assay_descriptions_15.txt
- in_vivo_assay_descriptions_500_brat/assay_descriptions_16.ann
- __MACOSX/in_vivo_assay_descriptions_500_brat/._assay_descriptions_16.ann
- in_vivo_assay_descriptions_500_brat/assay_descriptions_16.txt
- __MACOSX/in_vivo_assay_descriptions_500_brat/._assay_descriptions_16.txt
- in_vivo_assay_descriptions_500_brat/assay_descriptions_17.ann
- __MACOSX/in_vivo_assay_descriptions_500_brat/._assay_descriptions_17.ann
- in_vivo_assay_descriptions_500_brat/assay_descriptions_17.txt
- __MACOSX/in_vivo_assay_descriptions_500_brat/._assay_descriptions_17.txt
- in_vivo_assay_descriptions_500_brat/assay_descriptions_18.ann
- __MACOSX/in_vivo_assay_descriptions_500_brat/._assay_descriptions_18.ann
- in_vivo_assay_descriptions_500_brat/assay_descriptions_18.txt
- __MACOSX/in_vivo_assay_descriptions_500_brat/._assay_descriptions_18.txt
- in_vivo_assay_descriptions_500_brat/assay_descriptions_19.ann
- __MACOSX/in_vivo_assay_descriptions_500_brat/._assay_descriptions_19.ann
- in_vivo_assay_descriptions_500_brat/assay_descriptions_19.txt
- __MACOSX/in_vivo_assay_descriptions_500_brat/._assay_descriptions_19.txt
- in_vivo_assay_descriptions_500_brat/assay_descriptions_2.ann
- __MACOSX/in_vivo_assay_descriptions_500_brat/._assay_descriptions_2.ann
- in_vivo_assay_descriptions_500_brat/assay_descriptions_2.txt
- __MACOSX/in_vivo_assay_descriptions_500_brat/._assay_descriptions_2.txt
- in_vivo_assay_descriptions_500_brat/assay_descriptions_20.ann
- __MACOSX/in_vivo_assay_descriptions_500_brat/._assay_descriptions_20.ann
- in_vivo_assay_descriptions_500_brat/assay_descriptions_20.txt
- __MACOSX/in_vivo_assay_descriptions_500_brat/._assay_descriptions_20.txt
- in_vivo_assay_descriptions_500_brat/assay_descriptions_21.ann
- __MACOSX/in_vivo_assay_descriptions_500_brat/._assay_descriptions_21.ann
- in_vivo_assay_descriptions_500_brat/assay_descriptions_21.txt
- __MACOSX/in_vivo_assay_descriptions_500_brat/._assay_descriptions_21.txt
- in_vivo_assay_descriptions_500_brat/assay_descriptions_22.ann
- __MACOSX/in_vivo_assay_descriptions_500_brat/._assay_descriptions_22.ann
- in_vivo_assay_descriptions_500_brat/assay_descriptions_22.txt
- __MACOSX/in_vivo_assay_descriptions_500_brat/._assay_descriptions_22.txt
- in_vivo_assay_descriptions_500_brat/assay_descriptions_23.ann
- __MACOSX/in_vivo_assay_descriptions_500_brat/._assay_descriptions_23.ann
- in_vivo_assay_descriptions_500_brat/assay_descriptions_23.txt
- __MACOSX/in_vivo_assay_descriptions_500_brat/._assay_descriptions_23.txt
- in_vivo_assay_descriptions_500_brat/assay_descriptions_24.ann
- __MACOSX/in_vivo_assay_descriptions_500_brat/._assay_descriptions_24.ann
- in_vivo_assay_descriptions_500_brat/assay_descriptions_24.txt
- __MACOSX/in_vivo_assay_descriptions_500_brat/._assay_descriptions_24.txt
- in_vivo_assay_descriptions_500_brat/assay_descriptions_25.ann
- __MACOSX/in_vivo_assay_descriptions_500_brat/._assay_descriptions_25.ann
- in_vivo_assay_descriptions_500_brat/assay_descriptions_25.txt
- __MACOSX/in_vivo_assay_descriptions_500_brat/._assay_descriptions_25.txt
- in_vivo_assay_descriptions_500_brat/assay_descriptions_26.ann
- __MACOSX/in_vivo_assay_descriptions_500_brat/._assay_descriptions_26.ann
- in_vivo_assay_descriptions_500_brat/assay_descriptions_26.txt
- __MACOSX/in_vivo_assay_descriptions_500_brat/._assay_descriptions_26.txt
- in_vivo_assay_descriptions_500_brat/assay_descriptions_27.ann
- __MACOSX/in_vivo_assay_descriptions_500_brat/._assay_descriptions_27.ann
- in_vivo_assay_descriptions_500_brat/assay_descriptions_27.txt
- __MACOSX/in_vivo_assay_descriptions_500_brat/._assay_descriptions_27.txt
- in_vivo_assay_descriptions_500_brat/assay_descriptions_28.ann
- __MACOSX/in_vivo_assay_descriptions_500_brat/._assay_descriptions_28.ann
- in_vivo_assay_descriptions_500_brat/assay_descriptions_28.txt
- __MACOSX/in_vivo_assay_descriptions_500_brat/._assay_descriptions_28.txt
- in_vivo_assay_descriptions_500_brat/assay_descriptions_29.ann
- __MACOSX/in_vivo_assay_descriptions_500_brat/._assay_descriptions_29.ann
- in_vivo_assay_descriptions_500_brat/assay_descriptions_29.txt
- __MACOSX/in_vivo_assay_descriptions_500_brat/._assay_descriptions_29.txt
- in_vivo_assay_descriptions_500_brat/assay_descriptions_3.ann
- __MACOSX/in_vivo_assay_descriptions_500_brat/._assay_descriptions_3.ann
- in_vivo_assay_descriptions_500_brat/assay_descriptions_3.txt
- __MACOSX/in_vivo_assay_descriptions_500_brat/._assay_descriptions_3.txt
- in_vivo_assay_descriptions_500_brat/assay_descriptions_30.ann
- __MACOSX/in_vivo_assay_descriptions_500_brat/._assay_descriptions_30.ann
- in_vivo_assay_descriptions_500_brat/assay_descriptions_30.txt
- __MACOSX/in_vivo_assay_descriptions_500_brat/._assay_descriptions_30.txt
- in_vivo_assay_descriptions_500_brat/assay_descriptions_31.ann
- __MACOSX/in_vivo_assay_descriptions_500_brat/._assay_descriptions_31.ann
- in_vivo_assay_descriptions_500_brat/assay_descriptions_31.txt
- __MACOSX/in_vivo_assay_descriptions_500_brat/._assay_descriptions_31.txt
- in_vivo_assay_descriptions_500_brat/assay_descriptions_32.ann
- __MACOSX/in_vivo_assay_descriptions_500_brat/._assay_descriptions_32.ann
- in_vivo_assay_descriptions_500_brat/assay_descriptions_32.txt
- __MACOSX/in_vivo_assay_descriptions_500_brat/._assay_descriptions_32.txt
- in_vivo_assay_descriptions_500_brat/assay_descriptions_33.ann
- __MACOSX/in_vivo_assay_descriptions_500_brat/._assay_descriptions_33.ann
- in_vivo_assay_descriptions_500_brat/assay_descriptions_33.txt
- __MACOSX/in_vivo_assay_descriptions_500_brat/._assay_descriptions_33.txt
- in_vivo_assay_descriptions_500_brat/assay_descriptions_34.ann
- __MACOSX/in_vivo_assay_descriptions_500_brat/._assay_descriptions_34.ann
- in_vivo_assay_descriptions_500_brat/assay_descriptions_34.txt
- __MACOSX/in_vivo_assay_descriptions_500_brat/._assay_descriptions_34.txt
- in_vivo_assay_descriptions_500_brat/assay_descriptions_35.ann
- __MACOSX/in_vivo_assay_descriptions_500_brat/._assay_descriptions_35.ann
- in_vivo_assay_descriptions_500_brat/assay_descriptions_35.txt
- __MACOSX/in_vivo_assay_descriptions_500_brat/._assay_descriptions_35.txt
- in_vivo_assay_descriptions_500_brat/assay_descriptions_36.ann
- __MACOSX/in_vivo_assay_descriptions_500_brat/._assay_descriptions_36.ann
- in_vivo_assay_descriptions_500_brat/assay_descriptions_36.txt
- __MACOSX/in_vivo_assay_descriptions_500_brat/._assay_descriptions_36.txt
- in_vivo_assay_descriptions_500_brat/assay_descriptions_37.ann
- __MACOSX/in_vivo_assay_descriptions_500_brat/._assay_descriptions_37.ann
- in_vivo_assay_descriptions_500_brat/assay_descriptions_37.txt
- __MACOSX/in_vivo_assay_descriptions_500_brat/._assay_descriptions_37.txt
- in_vivo_assay_descriptions_500_brat/assay_descriptions_38.ann
- __MACOSX/in_vivo_assay_descriptions_500_brat/._assay_descriptions_38.ann
- in_vivo_assay_descriptions_500_brat/assay_descriptions_38.txt
- __MACOSX/in_vivo_assay_descriptions_500_brat/._assay_descriptions_38.txt
- in_vivo_assay_descriptions_500_brat/assay_descriptions_39.ann
- __MACOSX/in_vivo_assay_descriptions_500_brat/._assay_descriptions_39.ann
- in_vivo_assay_descriptions_500_brat/assay_descriptions_39.txt
- __MACOSX/in_vivo_assay_descriptions_500_brat/._assay_descriptions_39.txt
- in_vivo_assay_descriptions_500_brat/assay_descriptions_4.ann
- __MACOSX/in_vivo_assay_descriptions_500_brat/._assay_descriptions_4.ann
- in_vivo_assay_descriptions_500_brat/assay_descriptions_4.txt
- __MACOSX/in_vivo_assay_descriptions_500_brat/._assay_descriptions_4.txt
- in_vivo_assay_descriptions_500_brat/assay_descriptions_40.ann
- __MACOSX/in_vivo_assay_descriptions_500_brat/._assay_descriptions_40.ann
- in_vivo_assay_descriptions_500_brat/assay_descriptions_40.txt
- __MACOSX/in_vivo_assay_descriptions_500_brat/._assay_descriptions_40.txt
- in_vivo_assay_descriptions_500_brat/assay_descriptions_41.ann
- __MACOSX/in_vivo_assay_descriptions_500_brat/._assay_descriptions_41.ann
- in_vivo_assay_descriptions_500_brat/assay_descriptions_41.txt
- __MACOSX/in_vivo_assay_descriptions_500_brat/._assay_descriptions_41.txt
- in_vivo_assay_descriptions_500_brat/assay_descriptions_42.ann
- __MACOSX/in_vivo_assay_descriptions_500_brat/._assay_descriptions_42.ann
- in_vivo_assay_descriptions_500_brat/assay_descriptions_42.txt
- __MACOSX/in_vivo_assay_descriptions_500_brat/._assay_descriptions_42.txt
- in_vivo_assay_descriptions_500_brat/assay_descriptions_43.ann
- __MACOSX/in_vivo_assay_descriptions_500_brat/._assay_descriptions_43.ann
- in_vivo_assay_descriptions_500_brat/assay_descriptions_43.txt
- __MACOSX/in_vivo_assay_descriptions_500_brat/._assay_descriptions_43.txt
- in_vivo_assay_descriptions_500_brat/assay_descriptions_44.ann
- __MACOSX/in_vivo_assay_descriptions_500_brat/._assay_descriptions_44.ann
- in_vivo_assay_descriptions_500_brat/assay_descriptions_44.txt
- __MACOSX/in_vivo_assay_descriptions_500_brat/._assay_descriptions_44.txt
- in_vivo_assay_descriptions_500_brat/assay_descriptions_45.ann
- __MACOSX/in_vivo_assay_descriptions_500_brat/._assay_descriptions_45.ann
- in_vivo_assay_descriptions_500_brat/assay_descriptions_45.txt
- __MACOSX/in_vivo_assay_descriptions_500_brat/._assay_descriptions_45.txt
- in_vivo_assay_descriptions_500_brat/assay_descriptions_46.ann
- __MACOSX/in_vivo_assay_descriptions_500_brat/._assay_descriptions_46.ann
- in_vivo_assay_descriptions_500_brat/assay_descriptions_46.txt
- __MACOSX/in_vivo_assay_descriptions_500_brat/._assay_descriptions_46.txt
- in_vivo_assay_descriptions_500_brat/assay_descriptions_47.ann
- __MACOSX/in_vivo_assay_descriptions_500_brat/._assay_descriptions_47.ann
- in_vivo_assay_descriptions_500_brat/assay_descriptions_47.txt
- __MACOSX/in_vivo_assay_descriptions_500_brat/._assay_descriptions_47.txt
- in_vivo_assay_descriptions_500_brat/assay_descriptions_48.ann
- __MACOSX/in_vivo_assay_descriptions_500_brat/._assay_descriptions_48.ann
- in_vivo_assay_descriptions_500_brat/assay_descriptions_48.txt
- __MACOSX/in_vivo_assay_descriptions_500_brat/._assay_descriptions_48.txt
- in_vivo_assay_descriptions_500_brat/assay_descriptions_49.ann
- __MACOSX/in_vivo_assay_descriptions_500_brat/._assay_descriptions_49.ann
- in_vivo_assay_descriptions_500_brat/assay_descriptions_49.txt
- __MACOSX/in_vivo_assay_descriptions_500_brat/._assay_descriptions_49.txt
- in_vivo_assay_descriptions_500_brat/assay_descriptions_5.ann
- __MACOSX/in_vivo_assay_descriptions_500_brat/._assay_descriptions_5.ann
- in_vivo_assay_descriptions_500_brat/assay_descriptions_5.txt
- __MACOSX/in_vivo_assay_descriptions_500_brat/._assay_descriptions_5.txt
- in_vivo_assay_descriptions_500_brat/assay_descriptions_50.ann
- __MACOSX/in_vivo_assay_descriptions_500_brat/._assay_descriptions_50.ann
- in_vivo_assay_descriptions_500_brat/assay_descriptions_50.txt
- __MACOSX/in_vivo_assay_descriptions_500_brat/._assay_descriptions_50.txt
- in_vivo_assay_descriptions_500_brat/assay_descriptions_6.ann
- __MACOSX/in_vivo_assay_descriptions_500_brat/._assay_descriptions_6.ann
- in_vivo_assay_descriptions_500_brat/assay_descriptions_6.txt
- __MACOSX/in_vivo_assay_descriptions_500_brat/._assay_descriptions_6.txt
- in_vivo_assay_descriptions_500_brat/assay_descriptions_7.ann
- __MACOSX/in_vivo_assay_descriptions_500_brat/._assay_descriptions_7.ann
- in_vivo_assay_descriptions_500_brat/assay_descriptions_7.txt
- __MACOSX/in_vivo_assay_descriptions_500_brat/._assay_descriptions_7.txt
- in_vivo_assay_descriptions_500_brat/assay_descriptions_8.ann
- __MACOSX/in_vivo_assay_descriptions_500_brat/._assay_descriptions_8.ann
- in_vivo_assay_descriptions_500_brat/assay_descriptions_8.txt
- __MACOSX/in_vivo_assay_descriptions_500_brat/._assay_descriptions_8.txt
- in_vivo_assay_descriptions_500_brat/assay_descriptions_9.ann
- __MACOSX/in_vivo_assay_descriptions_500_brat/._assay_descriptions_9.ann
- in_vivo_assay_descriptions_500_brat/assay_descriptions_9.txt
- __MACOSX/in_vivo_assay_descriptions_500_brat/._assay_descriptions_9.txt
- in_vivo_assay_descriptions_500_brat/visual.conf
- __MACOSX/in_vivo_assay_descriptions_500_brat/._visual.conf
- __MACOSX/._in_vivo_assay_descriptions_500_brat
