# Supplementary material for: Classification and analysis of a large collection of in vivo bioassay descriptions
Source: PLoS Comput Biol. 2017 Jul 5;13(7):e1005641. doi: 10.1371/journal.pcbi.1005641 (PMC5517062; doi:10.1371/journal.pcbi.1005641)
Supplement: S1 File — Manually annotated assay descriptions (consensus corpus) in BRAT format. (ZIP) [file pcbi.1005641.s009.zip › in_vivo_assay_descriptions_500_brat/assay_descriptions_1.ann]

T2	Experiment 889 906	capsaicin-induced
T3	Experiment 509 528	Scopolamine induced
T4	Experiment 529 543	avoidance test
T1	Experiment 1457 1469	DMBA-induced
T5	Transgenic 402 419	Tg2576 transgenic
T7	Experiment 674 690	dextrose-treated
T8	Experiment 746 764	dextrose challenge
T9	Experiment 784 806	glucose tolerance test
T11	Strain 851 856	Swiss
T12	Strain 996 999	ICR
T13	Experiment 1030 1049	carrageenan-induced
T14	Experiment 1173 1184	LPS-induced
T15	Experiment 1244 1257	LPS challenge
T16	Strain 1365 1370	nu/nu
T17	Experiment 1332 1361	human A2780 cells xenografted
T19	Phenotype 691 695	lean
T20	Phenotype 919 930	nociception
T21	Phenotype 1488 1505	mammary carcinoma
T10	Phenotype 222 227	tumor
T6	Experiment 88 96	adjuvant
T18	Phenotype 97 106	arthritic
