# Supplementary material for: Classification and analysis of a large collection of in vivo bioassay descriptions
Source: PLoS Comput Biol. 2017 Jul 5;13(7):e1005641. doi: 10.1371/journal.pcbi.1005641 (PMC5517062; doi:10.1371/journal.pcbi.1005641)
Supplement: S1 File — Manually annotated assay descriptions (consensus corpus) in BRAT format. (ZIP) [file pcbi.1005641.s009.zip › in_vivo_assay_descriptions_500_brat/assay_descriptions_1.txt]

CHEMBL785947
Compound was tested in vivo for antiinflammatory activity against chronic adjuvant arthritic rat by therapeutic inhibition 1 degree paw after peroral administration of 5 mg/kg of dose
CHEMBL730368
Ratio of tumor growth rate of the drug-treated group relative to that of the control group at a dose of 50 mg/kg
CHEMBL3135947
Invivo binding affinity to amyloid beta plaques in iv dosed Tg2576 transgenic mouse brain after 70 mins by autoradiography analysis
CHEMBL772899
Acquisition time in Scopolamine induced avoidance test (performed in rat) for antagonistic activity after p.o. administration of 0.08 mg/kg
CHEMBL1780454
Inhibition of glucose AUC in dextrose-treated lean mouse blood at 10 mg/kg, po treated 1 hr prior to dextrose challenge by intraperitoneal glucose tolerance test
CHEMBL2345270
Antinociceptive activity in Swiss mouse assessed as inhibition of capsaicin-induced spontaneous nociception at 300 ug/site, icv
CHEMBL1942871
Antiinflammatory activity in ICR mouse assessed as decrease in carrageenan-induced MDA level at 8 mg/kg, ip measured after 5 hrs
CHEMBL1004081
Antiinflammatory activity in mouse assessed as inhibition of LPS-induced TNFalpha upregulation at 0.216 mg, po measured 2 hrs after LPS challenge
CHEMBL2020189
Inhibition of PI3K-mediated AKT Ser473 phosphorylation in human A2780 cells xenografted in nu/nu mouse at 10 mg/kg, po after 10 hrs by immunoblotting
CHEMBL798481
Percent unchanged DMBA-induced hormone-dependent mammary carcinoma in rats at 2.0 mg/kg/day
