# Supplementary material for: Classification and analysis of a large collection of in vivo bioassay descriptions
Source: PLoS Comput Biol. 2017 Jul 5;13(7):e1005641. doi: 10.1371/journal.pcbi.1005641 (PMC5517062; doi:10.1371/journal.pcbi.1005641)
Supplement: S1 File — Manually annotated assay descriptions (consensus corpus) in BRAT format. (ZIP) [file pcbi.1005641.s009.zip › in_vivo_assay_descriptions_500_brat/assay_descriptions_10.ann]

T3	Strain 359 365	Wistar
T6	Strain 568 574	Wistar
T4	Experiment 738 769	maximal electroshock assay(MES)
T7	Strain 866 872	Wistar
T8	Experiment 912 931	carrageenan-induced
T9	Experiment 985 1006	carrageenan challenge
T10	Experiment 1096 1132	maximal metrazole seizure (MMS) test
T12	Strain 1409 1415	BALB/c
T13	Experiment 1422 1489	infected with influenza A virus (A/duck/Minnesota/1525/1981 (H5N1))
T1	Experiment 40 63	pentagastrin stimulated
T2	Experiment 207 244	implanted L1210 / 0 lymphoid leukemia
T5	Experiment 530 552	balloon injury-induced
T11	Strain 1317 1322	DBA/2
T19	Phenotype 1291 1302	convulsions
T14	Phenotype 227 244	lymphoid leukemia
T17	Phenotype 1550 1559	infection
T21	Phenotype 1114 1121	seizure
T22	Phenotype 1436 1445	influenza
T15	Phenotype 936 941	edema
T16	Phenotype 64 86	gastric acid secretion
T18	Phenotype 605 629	neointimal proliferation
