# Supplementary material for: Classification and analysis of a large collection of in vivo bioassay descriptions
Source: PLoS Comput Biol. 2017 Jul 5;13(7):e1005641. doi: 10.1371/journal.pcbi.1005641 (PMC5517062; doi:10.1371/journal.pcbi.1005641)
Supplement: S1 File — Manually annotated assay descriptions (consensus corpus) in BRAT format. (ZIP) [file pcbi.1005641.s009.zip › in_vivo_assay_descriptions_500_brat/assay_descriptions_10.txt]

CHEMBL781357
Effective dose to inhibit pentagastrin stimulated gastric acid secretion in rats(iv administration)
CHEMBL746213
Survival time treated / survival time (T/C) for antitumor activity against Ip implanted L1210 / 0 lymphoid leukemia in mice at a dose of 200 mg/kg per day after treatment 1,8,15,22;24.5/7
CHEMBL3280824
Hypolipidemic activity in Wistar rat assessed as reduction in plasma triglyceride level at 381 umol/kg/day administered through diet for 4 days
CHEMBL1638451
Antiatherosclerotic activity against balloon injury-induced angioplasty in Wistar rat assessed as inhibition of neointimal proliferation at 3 mg/kg/day, sc relative to control
CHEMBL878372
Compound was evaluated for anticonvulsant activity by maximal electroshock assay(MES) in rat after ip administration.
CHEMBL3050944
Anti-inflammatory activity in Rattus norvegicus Wistar albino (rat) assessed as inhibition of carrageenan-induced paw edema at 20 mg/kg, po administered 30 min before carrageenan challenge measured after 2 hr relative to control
CHEMBL736552
Anticonvulsant activity tested by maximal metrazole seizure (MMS) test in mouse after 1 hr of administration
CHEMBL781270
In vitro inhibition of [3H]dopamine uptake into rat corpus striatum
CHEMBL726064
Percent inhibition of convulsions in audiogenic DBA/2 mice at dose 2 mg/kg
CHEMBL917804
Lowering of Arterial oxygen saturation decline in BALB/c mouse infected with influenza A virus (A/duck/Minnesota/1525/1981 (H5N1)) at 100 mg/kg/day, po qid for 5 days administered 1 hr after infection measured on day 11 relative to carboxymethyl cellulose
