# Supplementary material for: Classification and analysis of a large collection of in vivo bioassay descriptions
Source: PLoS Comput Biol. 2017 Jul 5;13(7):e1005641. doi: 10.1371/journal.pcbi.1005641 (PMC5517062; doi:10.1371/journal.pcbi.1005641)
Supplement: S1 File — Manually annotated assay descriptions (consensus corpus) in BRAT format. (ZIP) [file pcbi.1005641.s009.zip › in_vivo_assay_descriptions_500_brat/assay_descriptions_11.ann]

T1	Strain 38 44	BALB/c
T2	Experiment 104 119	open-field test
T3	Strain 187 193	Wistar
T4	Experiment 458 496	inoculated with B16 melanoma BL6 cells
T5	Strain 613 621	C57BL/6J
T6	Experiment 594 606	diet-induced
T7	Strain 769 772	CF1
T8	Strain 873 880	Kunming
T9	Experiment 918 948	maximal electric shock-induced
T10	Experiment 1092 1110	muricidal rat test
T11	Strain 1155 1159	CD-1
T12	Experiment 1191 1207	formalin-induced
T14	Experiment 1274 1292	formalin-challenge
T16	Experiment 324 351	stimulus-generation studies
T15	Phenotype 579 590	weight loss
T17	Phenotype 607 612	obese
T18	Phenotype 652 663	body weight
T19	Phenotype 949 957	seizures
T21	Phenotype 1208 1219	paw licking
T22	Phenotype 478 486	melanoma
T13	Phenotype 418 434	body weight loss
