# Supplementary material for: Classification and analysis of a large collection of in vivo bioassay descriptions
Source: PLoS Comput Biol. 2017 Jul 5;13(7):e1005641. doi: 10.1371/journal.pcbi.1005641 (PMC5517062; doi:10.1371/journal.pcbi.1005641)
Supplement: S1 File — Manually annotated assay descriptions (consensus corpus) in BRAT format. (ZIP) [file pcbi.1005641.s009.zip › in_vivo_assay_descriptions_500_brat/assay_descriptions_11.txt]

CHEMBL1000256
Anxiolytic activity in BALB/c mouse assessed as velocity at 1 mg/kg, po after 90 mins by open-field test (RVb= 7.07+/-0.51 cm/s)
CHEMBL3383099
Increase in cGMP levels in Wistar rat striatum at 10 mg/kg, sc after 1 hr
CHEMBL802424
The mean responses per minute during the 2.5 min extinction session in the stimulus-generation studies was calculated at dose 0.7 mg / kg
CHEMBL721160
Maximum rate of body weight loss was determined in mice inoculated with B16 melanoma BL6 cells sc at a dose 100 mg/kg by intravenous administration
CHEMBL3292631
Induction of weight loss in diet-induced obese C57BL/6J mouse assessed as decrease in body weight at 10 mg/kg, po qd measured during 11 day chronic study
CHEMBL726649
Reduction in serum cholesterol in CF1 mice on day 16 following 20 mg/kg i.p. o.d. for 16 days.
CHEMBL1811721
Anticonvulsant activity in Kunming mouse assessed as protection against maximal electric shock-induced seizures at 30 mg/kg, ip measured after 0.5 hrs
CHEMBL3258917
CNS activity in rat assessed as increase in latency to kill at 10 mg/kg, po by muricidal rat test
CHEMBL2432533
Antinociceptive activity in CD-1 mouse assessed as reduction of formalin-induced paw licking activity at 3 mg/kg, ip administered 15 mins prior to formalin-challenge measured after 5 mins in presence of 5-HT1A receptor antagonist WAY-100635
CHEMBL851918
Delta HR ratio measured as the ratio of delta HR(20 min)/delta HR (5 min)
