# Supplementary material for: Classification and analysis of a large collection of in vivo bioassay descriptions
Source: PLoS Comput Biol. 2017 Jul 5;13(7):e1005641. doi: 10.1371/journal.pcbi.1005641 (PMC5517062; doi:10.1371/journal.pcbi.1005641)
Supplement: S1 File — Manually annotated assay descriptions (consensus corpus) in BRAT format. (ZIP) [file pcbi.1005641.s009.zip › in_vivo_assay_descriptions_500_brat/assay_descriptions_12.ann]

T1	Experiment 28 43	Cholesterol fed
T2	Experiment 101 120	Chroinc screen test
T3	Experiment 165 195	Staphylococcus aureus infected
T4	Transgenic 307 330	CCK1 receptor deficient
T5	Strain 437 443	C57B/6
T6	Experiment 480 508	maximal electroshock-induced
T7	Experiment 660 681	PTX (picrotoxin) test
T9	Experiment 1081 1109	collagen-epinephrine-induced
T10	Experiment 1183 1203	thrombotic challenge
T12	Phenotype 509 517	seizures
T13	Phenotype 1110 1135	pulmonary thromboembolism
T8	Phenotype 760 791	exploratory locomotory activity
