# Supplementary material for: Classification and analysis of a large collection of in vivo bioassay descriptions
Source: PLoS Comput Biol. 2017 Jul 5;13(7):e1005641. doi: 10.1371/journal.pcbi.1005641 (PMC5517062; doi:10.1371/journal.pcbi.1005641)
Supplement: S1 File — Manually annotated assay descriptions (consensus corpus) in BRAT format. (ZIP) [file pcbi.1005641.s009.zip › in_vivo_assay_descriptions_500_brat/assay_descriptions_12.txt]

CHEMBL795152
Effect on the Cholesterol fed rats for non-HDL-C in rats at the dose of 0.001 mg/kg by Chroinc screen test
CHEMBL842329
Dose required to cure 50% of Staphylococcus aureus infected mice when aministered orally; value ranges from 0.8-2.0
CHEMBL976513
Suppression of overnight food intake in CCK1 receptor deficient mouse at 3 mg/kg, po relative to control
CHEMBL3061087
Anticonvulsant activity in ip dosed Mus musculus C57B/6 (mouse) assessed protection against maximal electroshock-induced seizures after 0.5 hr
CHEMBL722955
The effect on oxygen uptake in the presence of MPO-H2O2 at pH 7.4
CHEMBL720351
Anticonvulsant potency using the PTX (picrotoxin) test in mice by peroral administration
CHEMBL779578
Tested for inhibition of rat exploratory locomotory activity (LMA); value ranges from 3.2-10.4 mg/Kg
CHEMBL776422
Pregnancy-terminating activity in Rat when administered sc
CHEMBL799572
The compound was tested in vivo for pressor activity in Rat uterine preparation
CHEMBL3268284
Antithrombotic activity in mouse assessed as protection against collagen-epinephrine-induced pulmonary thromboembolism at 170 uM/kg, po administered 60 mins prior to thrombotic challenge
