# Supplementary material for: Classification and analysis of a large collection of in vivo bioassay descriptions
Source: PLoS Comput Biol. 2017 Jul 5;13(7):e1005641. doi: 10.1371/journal.pcbi.1005641 (PMC5517062; doi:10.1371/journal.pcbi.1005641)
Supplement: S1 File — Manually annotated assay descriptions (consensus corpus) in BRAT format. (ZIP) [file pcbi.1005641.s009.zip › in_vivo_assay_descriptions_500_brat/assay_descriptions_13.ann]

T1	Experiment 89 106	Acute screen test
T2	Experiment 433 453	reserpine pretreated
T4	Strain 550 556	B6D2F1
T5	Experiment 705 730	potassium oxonate-induced
T6	Experiment 796 823	potassium oxonate-challenge
T7	Strain 886 891	A/NCr
T8	Experiment 898 930	inoculated with ectromelia virus
T9	Strain 1064 1067	CF1
T10	Experiment 1100 1119	carrageenan-induced
T11	Experiment 1186 1207	carrageenan-challenge
T12	Experiment 1289 1308	carrageenan-induced
T14	Experiment 669 675	fasted
T15	Experiment 959 974	viral infection
T17	Experiment 1503 1518	induced by A II
T13	Experiment 1548 1554	pithed
T20	Phenotype 1313 1318	edema
T21	Phenotype 1535 1547	normotensive
T22	Phenotype 525 533	melanoma
T24	Phenotype 494 499	Tumor
T25	Phenotype 959 974	viral infection
T3	Experiment 521 543	B16 melanoma implanted
T19	Phenotype 1349 1354	edema
T18	Phenotype 1124 1129	edema
T23	Phenotype 278 296	rectal temperature
T26	Phenotype 914 924	ectromelia
