# Supplementary material for: Classification and analysis of a large collection of in vivo bioassay descriptions
Source: PLoS Comput Biol. 2017 Jul 5;13(7):e1005641. doi: 10.1371/journal.pcbi.1005641 (PMC5517062; doi:10.1371/journal.pcbi.1005641)
Supplement: S1 File — Manually annotated assay descriptions (consensus corpus) in BRAT format. (ZIP) [file pcbi.1005641.s009.zip › in_vivo_assay_descriptions_500_brat/assay_descriptions_13.txt]

CHEMBL803668
Effect on the plasma Cholesterol level in rats at the dose of 0.3 mg/kg by Acute screen test
CHEMBL794027
Percent Stimulation of pyruvate oxidation in Rat by the compound was measured at 0.5 mM concentration of DCA (dichloroacetic acid)
CHEMBL724898
Effect on rectal temperature in mice at dose of 0.5 mg/kg sc.
CHEMBL770437
In vivo accumulation of 5HTP in percent of saline control was determined in striatum of reserpine pretreated rat at dose of 3.2 uM/kg
CHEMBL728886
Tumor growth inhibition of B16 melanoma implanted sc in B6D2F1 mice when 0.4 mL/mouse administered i.v. on day 5 at 20 mg/kg/day
CHEMBL2216613
Antihyperuricemic activity in fasted rat assessed as reduction in potassium oxonate-induced uric acid level in serum at 100 mg/kg, po administered 1 hr post potassium oxonate-challenge relative to allopurinol
CHEMBL855394
Effect on mortality of A/NCr mouse inoculated with ectromelia virus at 100 mg/kg after 0 hrs of viral infection, po once daily for 10 days relative control
CHEMBL3255476
Antiinflammatory activity in CF1 mouse assessed as inhibition of carrageenan-induced paw edema at 20 mg/kg, ip administered 3 hrs and 30 mins prior to carrageenan-challenge measured after 3 hrs (Rvb = 0%)
CHEMBL983184
Antiinflammatory activity against carrageenan-induced rat edema assessed as inhibition of paw edema at 200 mg/kg after 3 hrs
CHEMBL786512
Compound was evaluated in vivo, after intravenous administration for the inhibition of the pressor response induced by A II (0.75 ug/kg) in normotensive pithed rats; Not tested
