# Supplementary material for: Classification and analysis of a large collection of in vivo bioassay descriptions
Source: PLoS Comput Biol. 2017 Jul 5;13(7):e1005641. doi: 10.1371/journal.pcbi.1005641 (PMC5517062; doi:10.1371/journal.pcbi.1005641)
Supplement: S1 File — Manually annotated assay descriptions (consensus corpus) in BRAT format. (ZIP) [file pcbi.1005641.s009.zip › in_vivo_assay_descriptions_500_brat/assay_descriptions_14.ann]

T1	Experiment 46 68	Triton WR-1339-induced
T3	Strain 266 271	nu/nu
T2	Experiment 233 262	human A2780 cells xenografted
T4	Experiment 664 679	ethanol-induced
T5	Strain 689 692	CD1
T6	Experiment 895 911	adjuvant induced
T7	Strain 1043 1056	Swiss-Webster
T8	Strain 1163 1169	Wistar
T9	Experiment 1200 1219	carrageenan-induced
T10	Experiment 1344 1355	GBL-treated
T12	Phenotype 69 83	hyperlipidimic
T13	Phenotype 510 529	arterial thrombosis
T15	Phenotype 912 921	arthritis
T16	Phenotype 941 947	lesion
T19	Phenotype 1021 1039	locomotor activity
T17	Phenotype 1224 1229	edema
T18	Phenotype 680 685	sleep
