# Supplementary material for: Classification and analysis of a large collection of in vivo bioassay descriptions
Source: PLoS Comput Biol. 2017 Jul 5;13(7):e1005641. doi: 10.1371/journal.pcbi.1005641 (PMC5517062; doi:10.1371/journal.pcbi.1005641)
Supplement: S1 File — Manually annotated assay descriptions (consensus corpus) in BRAT format. (ZIP) [file pcbi.1005641.s009.zip › in_vivo_assay_descriptions_500_brat/assay_descriptions_14.txt]

CHEMBL2034048
Antihyperlipidemic activity in Triton WR-1339-induced hyperlipidimic rat assessed as decrease in plasma total cholesterol level at 50 mg/kg, po
CHEMBL2020190
Inhibition of PI3K-mediated AKT Ser473 phosphorylation in human A2780 cells xenografted in nu/nu mouse at 30 mg/kg, po after 10 hrs by immunoblotting
CHEMBL774255
The compound was evaluated for the APTT value expressed as multiplies of control and was measured at the termination of the experiment (45 min later) in the rat model of arterial thrombosis at 10.0d ose (mg/kg)
CHEMBL713783
Average weight of the mouse after treating with 90 mg/kg dose for 1 day.
CHEMBL974521
Effect on ethanol-induced sleep in CD1 albino mouse assessed as induction time 12.5 mg/kg, po
CHEMBL789297
Maximum increase in dP/dt from that of the control in the anesthetized rats at dose 3.0 mg/kg
CHEMBL786922
Ability to improve the adjuvant induced arthritis in right secondary lesion in rats at oral doses, 33 mg/kg
CHEMBL3255093
Induction of spontaneous locomotor activity in Swiss-Webster albino mouse assessed as total activity AUC at 10.6 mg/kg, ip
CHEMBL901803
Antiinflammatory activity in Wistar rat assessed as inhibition of carrageenan-induced paw edema at 10 mg/kg, after 4 hrs
CHEMBL773555
Values for the reversal of the increase in DOPA levels in the striatum of GBL-treated rats after ip administration of 10 mg/Kg
