# Supplementary material for: Classification and analysis of a large collection of in vivo bioassay descriptions
Source: PLoS Comput Biol. 2017 Jul 5;13(7):e1005641. doi: 10.1371/journal.pcbi.1005641 (PMC5517062; doi:10.1371/journal.pcbi.1005641)
Supplement: S1 File — Manually annotated assay descriptions (consensus corpus) in BRAT format. (ZIP) [file pcbi.1005641.s009.zip › in_vivo_assay_descriptions_500_brat/assay_descriptions_15.ann]

T1	Experiment 42 68	xenografted with H22 cells
T2	Experiment 257 284	tetrabenazine (TBZ) induced
T3	Experiment 379 399	anti-ovulatory assay
T4	Experiment 560 570	OT-induced
T5	Experiment 726 757	carrageenan foot-pad edema test
T6	Strain 888 894	BALB/c
T7	Experiment 927 945	anti-CD3 challenge
T8	Experiment 841 860	anti-CD3-stimulated
T9	Experiment 1048 1059	GBL-treated
T10	Strain 1158 1161	CF1
T11	Experiment 1212 1238	pentylenetetrazole-induced
T12	Experiment 1383 1398	paw edema assay
T13	Strain 1405 1411	Wistar
T15	Phenotype 285 291	ptosis
T16	Phenotype 325 333	ovulated
T17	Phenotype 459 464	Tumor
T18	Phenotype 571 591	uterine contractions
T19	Phenotype 713 718	edema
T20	Phenotype 1239 1247	seizures
T14	Phenotype 95 100	tumor
T22	Phenotype 747 752	edema
T21	Phenotype 1387 1392	edema
