# Supplementary material for: Classification and analysis of a large collection of in vivo bioassay descriptions
Source: PLoS Comput Biol. 2017 Jul 5;13(7):e1005641. doi: 10.1371/journal.pcbi.1005641 (PMC5517062; doi:10.1371/journal.pcbi.1005641)
Supplement: S1 File — Manually annotated assay descriptions (consensus corpus) in BRAT format. (ZIP) [file pcbi.1005641.s009.zip › in_vivo_assay_descriptions_500_brat/assay_descriptions_15.txt]

CHEMBL948108
Antitumor activity in mouse xenografted with H22 cells assessed as inhibition of tumor growth at 5 mg/kg/day, im after 10 days
CHEMBL723172
Antidepressant activity by injecting compound intraperitoneally and measuring the ability to prevent tetrabenazine (TBZ) induced ptosis in mice.
CHEMBL796006
Ratio of ovulated rats to total number of rats determined in a anti-ovulatory assay by administering 5 microg of compound; 0/11
CHEMBL719849
Tumor inhibition rate in % with 10 mg/kg as dose concentration
CHEMBL775458
Evaluated for blocking OT-induced uterine contractions in rat
CHEMBL789826
Compound was evaluated for the antiinflammatory activity by measuring the percentage inhibition of edema in the carrageenan foot-pad edema test at the dose of 30 mg/kg; N=Inactive, <25% inhibition
CHEMBL1021481
Inhibition of anti-CD3-stimulated IL4 production in po dosed BALB/c mouse administered 5 hrs before anti-CD3 challenge measured after 3 hrs
CHEMBL778298
Percent reversal of the increase inDOPA levels in the striatum of GBL-treated rats at 10 mg/kg administered intraperitoneally
CHEMBL1838545
Anticonvulsant activity in albino CF1 mouse assessed as protection against subcutaneous pentylenetetrazole-induced seizures at 300 mg/kg, ip after 0.5 hrs
CHEMBL711177
Evaluated in vivo for oral dose required to produce antiinflammatory activity in the rat paw edema assay (male Wistar rat)
