# Supplementary material for: Classification and analysis of a large collection of in vivo bioassay descriptions
Source: PLoS Comput Biol. 2017 Jul 5;13(7):e1005641. doi: 10.1371/journal.pcbi.1005641 (PMC5517062; doi:10.1371/journal.pcbi.1005641)
Supplement: S1 File — Manually annotated assay descriptions (consensus corpus) in BRAT format. (ZIP) [file pcbi.1005641.s009.zip › in_vivo_assay_descriptions_500_brat/assay_descriptions_16.ann]

T1	Strain 41 46	Lewis
T2	Experiment 76 92	adjuvant-induced
T5	Strain 498 503	DBA/2
T6	Experiment 538 557	audiogenic seizures
T7	Experiment 678 706	bearing Lewis lung carcinoma
T3	Experiment 221 240	carrageenan induced
T8	Experiment 765 801	HT-29 human colon xenograft infected
T9	Strain 964 970	BALB/c
T10	Experiment 987 1021	challenged with Bacillus anthracis
T11	Experiment 1063 1082	apomorphine-induced
T12	Phenotype 241 246	edema
T13	Phenotype 549 557	seizures
T14	Phenotype 538 557	audiogenic seizures
T15	Phenotype 692 706	lung carcinoma
T16	Phenotype 820 825	tumor
T17	Phenotype 1083 1098	penile erection
T4	Phenotype 97 102	edema
