# Supplementary material for: Classification and analysis of a large collection of in vivo bioassay descriptions
Source: PLoS Comput Biol. 2017 Jul 5;13(7):e1005641. doi: 10.1371/journal.pcbi.1005641 (PMC5517062; doi:10.1371/journal.pcbi.1005641)
Supplement: S1 File — Manually annotated assay descriptions (consensus corpus) in BRAT format. (ZIP) [file pcbi.1005641.s009.zip › in_vivo_assay_descriptions_500_brat/assay_descriptions_16.txt]

CHEMBL1292644
Antiarthritic activity in Lewis rat assessed as reduction in adjuvant-induced paw edema at 10 mg/kg, po qd for 20 days relative to control
CHEMBL743244
Compound was evaluated for the percent reduction of carrageenan induced edema in mice at dose of 40 mg/kg
CHEMBL746971
Percent reduction of KA-evoked current with the patch clamp technique in cerebellar granule neurons grown in primary culture at a dose level of 100 uM was evaluated
CHEMBL1942445
Anticonvulsant activity in DBA/2 mouse assessed as protection from audiogenic seizures at 30 mg/kg, po measured 1 hr post administration
CHEMBL737853
Percent increase in life span of compound-treated mice bearing Lewis lung carcinoma; NA denotes not available
CHEMBL716989
Efficacy against HT-29 human colon xenograft infected mice expressed as tumor growth ratio at dose 9.5 mg/Kg
CHEMBL746742
Atrophogenicity potency was observed in mouse at at 75 ug/mouse.
CHEMBL889627
Survival of BALB/c mouse pulmonary challenged with Bacillus anthracis at 10 mg/kg
CHEMBL944154
Inhibition of apomorphine-induced penile erection in rat at 40 mg/kg, ip
CHEMBL793848
Ratio of urinary excretion value (Na+ concentration) in treated rats to that in control rats, at a peroral dose of 12.5 mg/Kg
