# Supplementary material for: Classification and analysis of a large collection of in vivo bioassay descriptions
Source: PLoS Comput Biol. 2017 Jul 5;13(7):e1005641. doi: 10.1371/journal.pcbi.1005641 (PMC5517062; doi:10.1371/journal.pcbi.1005641)
Supplement: S1 File — Manually annotated assay descriptions (consensus corpus) in BRAT format. (ZIP) [file pcbi.1005641.s009.zip › in_vivo_assay_descriptions_500_brat/assay_descriptions_17.ann]

T1	Experiment 175 189	writhing assay
T2	Experiment 352 375	house dust mite-induced
T3	Strain 391 397	BALB/c
T4	Experiment 700 715	ethanol-induced
T5	Experiment 986 1022	passive foot anaphylaxis (PFA) assay
T6	Experiment 1375 1386	HFD-induced
T7	Strain 1393 1400	Jcl:MCH
T8	Experiment 1497 1504	HFD-fed
T9	Experiment 548 583	PCA (passive cutaneous anaphylaxis)
T10	Phenotype 41 50	lactation
T11	Phenotype 175 183	writhing
T12	Phenotype 376 390	airway allergy
T13	Phenotype 435 469	epithelial/endothelial hypertrophy
T14	Phenotype 571 582	anaphylaxis
T15	Phenotype 716 731	gastric lesions
T16	Phenotype 999 1010	anaphylaxis
T19	Phenotype 1387 1392	obese
T17	Phenotype 1059 1064	edema
