# Supplementary material for: Classification and analysis of a large collection of in vivo bioassay descriptions
Source: PLoS Comput Biol. 2017 Jul 5;13(7):e1005641. doi: 10.1371/journal.pcbi.1005641 (PMC5517062; doi:10.1371/journal.pcbi.1005641)
Supplement: S1 File — Manually annotated assay descriptions (consensus corpus) in BRAT format. (ZIP) [file pcbi.1005641.s009.zip › in_vivo_assay_descriptions_500_brat/assay_descriptions_17.txt]

CHEMBL786560
In vivo inhibitory against lactation in female rat after peroral administration; hr = Not obtained
CHEMBL739067
The Effective dose was measured by using mouse writhing assay after the compound administered subcutaneously at a dose of 22 umol/kg; IA means inactive at the given dose
CHEMBL2209458
Antiinflammatory activity in po dosed house dust mite-induced airway allergy BALB/c mouse model assessed as reduction in epithelial/endothelial hypertrophy
CHEMBL793529
Tested for antiallergic activity by studying the protection of PCA (passive cutaneous anaphylaxis) after ip administration at a dose of 50 mg/kg in rats for four determinations
CHEMBL779667
Effective dose against ethanol-induced gastric lesions in male albino rat when given perorally was determined; 3.0-7.6
CHEMBL793226
Urea nitrogen concentration measured after intraperitoneal administration of 1 mg/kg of compound to rats(vehicle 151.5+/-7.4)
CHEMBL777257
Oral antiallergic activity in rat passive foot anaphylaxis (PFA) assay as percent change in volume of foot edema at a dose 31.6 mg/kg compared to -79% of aminophylline at 100 mg/kg
CHEMBL785997
Evaluated for intertrial interval activity in rat; NE means no statistically significant activity
CHEMBL888869
Effect on serum calcium level in mouse at 0.1103 mmol/kg, ip
CHEMBL2157201
Reduction in serum insulin levels in HFD-induced obese Jcl:MCH mouse model administered as supplement for 86 days measured after 100 days by ELISA relative to HFD-fed control
