# Supplementary material for: Classification and analysis of a large collection of in vivo bioassay descriptions
Source: PLoS Comput Biol. 2017 Jul 5;13(7):e1005641. doi: 10.1371/journal.pcbi.1005641 (PMC5517062; doi:10.1371/journal.pcbi.1005641)
Supplement: S1 File — Manually annotated assay descriptions (consensus corpus) in BRAT format. (ZIP) [file pcbi.1005641.s009.zip › in_vivo_assay_descriptions_500_brat/assay_descriptions_18.ann]

T1	Experiment 386 411	P388 Lymphocytic Leukemia
T3	Experiment 549 600	[cPP1to7, NPY19 to 23, Ala31, Aib32, Gln42]-induced
T4	Experiment 658 711	[cPP1to7, NPY19 to 23, Ala31, Aib32, Gln42] induction
T5	Experiment 820 841	tetrabenazine induced
T6	Strain 950 964	Sprague-Dawley
T7	Strain 1102 1116	Sprague-Dawley
T9	Strain 1302 1316	Sprague-Dawley
T10	Experiment 1347 1366	carrageenan-induced
T11	Experiment 1418 1439	carrageenan challenge
T8	Experiment 1158 1183	stimulated by food intake
T12	Strain 1525 1551	spontaneously hypertensive
T13	Experiment 291 327	conditioned avoidance response (CAR)
T15	Phenotype 391 411	Lymphocytic Leukemia
T16	Phenotype 842 852	depression
T17	Phenotype 1069 1098	obsessive compulsive behavior
T18	Phenotype 1147 1157	polydipsia
T20	Phenotype 1581 1595	blood pressure
T21	Phenotype 124 136	tidal volume
T14	Phenotype 303 321	avoidance response
T19	Phenotype 1371 1376	edema
