# Supplementary material for: Classification and analysis of a large collection of in vivo bioassay descriptions
Source: PLoS Comput Biol. 2017 Jul 5;13(7):e1005641. doi: 10.1371/journal.pcbi.1005641 (PMC5517062; doi:10.1371/journal.pcbi.1005641)
Supplement: S1 File — Manually annotated assay descriptions (consensus corpus) in BRAT format. (ZIP) [file pcbi.1005641.s009.zip › in_vivo_assay_descriptions_500_brat/assay_descriptions_18.txt]

CHEMBL795087
Effect of compound (2 mg/kg ip) on the concentration of 5-HIAA in rat frontal cortex
CHEMBL795467
Change in tidal volume administered at 400 ug/kg intravenously in anesthetized rats
CHEMBL777862
Antipsychotic activity was evaluated from the ability to block discrete trial conditioned avoidance response (CAR) of rats
CHEMBL740792
In vivo antitumor activity against P388 Lymphocytic Leukemia in mice at 400 mg/kg expressed as T/C value w.r.t. compound 6
CHEMBL2319712
Antiobesity activity in DIO mouse assessed as reduction of [cPP1to7, NPY19 to 23, Ala31, Aib32, Gln42]-induced food intake at 12.5 mg/kg, po administered 1 hr prior to [cPP1to7, NPY19 to 23, Ala31, Aib32, Gln42] induction after 4 hrs relative to vehicle-treated control
CHEMBL723766
Minimum effective dose causing antagonism of tetrabenazine induced depression in mice was determined when administered perorally
CHEMBL3396694
Reduction in Abeta40 level in Sprague-Dawley rat CSF at 3 mg/kg, po administered as single dose after 4 hrs by immunoassay
CHEMBL1107530
Effect on obsessive compulsive behavior in Sprague-Dawley rat assessed as inhibition of polydipsia stimulated by food intake of a schedule of every 2 minutes for 2 hrs at 10 mg/kg, po after 30 mins
CHEMBL2412066
Antiinflammatory activity in Sprague-Dawley rat assessed as inhibition of carrageenan-induced paw edema at 50 mg/kg, po administered 1 hr before carrageenan challenge measured after 5 hrs relative to control
CHEMBL777128
Antihypertensive activity in spontaneously hypertensive rats was measured as average blood pressure at 4 mg/kg, p.o. after 24 hours of postdose-2
