# Supplementary material for: Classification and analysis of a large collection of in vivo bioassay descriptions
Source: PLoS Comput Biol. 2017 Jul 5;13(7):e1005641. doi: 10.1371/journal.pcbi.1005641 (PMC5517062; doi:10.1371/journal.pcbi.1005641)
Supplement: S1 File — Manually annotated assay descriptions (consensus corpus) in BRAT format. (ZIP) [file pcbi.1005641.s009.zip › in_vivo_assay_descriptions_500_brat/assay_descriptions_19.ann]

T1	Experiment 45 79	human MDA-MB-231 cells xenografted
T2	Strain 83 87	SCID
T3	Strain 223 227	NMRI
T4	Experiment 260 279	acetic acid-induced
T5	Strain 405 431	spontaneously hypertensive
T7	Strain 932 939	C57BL/6
T8	Experiment 1035 1061	Plasmodium berghei treated
T10	Strain 1370 1374	NMRI
T11	Experiment 1399 1425	von frey filaments-induced
T12	Experiment 1473 1500	challenged with mustard oil
T9	Phenotype 280 288	writhing
T13	Phenotype 387 401	blood pressure
T14	Phenotype 527 538	anaphylaxis
T17	Experiment 1187 1190	DIO
T18	Phenotype 1426 1438	hyperalgesia
T6	Experiment 514 544	passive foot anaphylaxis (PFA)
