# Supplementary material for: Classification and analysis of a large collection of in vivo bioassay descriptions
Source: PLoS Comput Biol. 2017 Jul 5;13(7):e1005641. doi: 10.1371/journal.pcbi.1005641 (PMC5517062; doi:10.1371/journal.pcbi.1005641)
Supplement: S1 File — Manually annotated assay descriptions (consensus corpus) in BRAT format. (ZIP) [file pcbi.1005641.s009.zip › in_vivo_assay_descriptions_500_brat/assay_descriptions_19.txt]

CHEMBL2163066
Induction of PARP cleavage in human MDA-MB-231 cells xenografted in SCID mouse at 100 mg/kg, po administered as single dose measured after 2 hrs by Western blot analysis
CHEMBL2213233
Analgesic activity in NMRI mouse assessed as inhibition of acetic acid-induced writhing at 30 mg/kg, po measured for 30 mins relative to vehicle-treated control
CHEMBL804314
Change in blood pressure in spontaneously hypertensive rats 1 hr following 30 mg/kg p.o.
CHEMBL791613
Oral antiallergy activity in the passive foot anaphylaxis (PFA) model of rat, at a dose of 3.16 (mg/kg); - indicates not significantly different from negative control group.
CHEMBL794605
Percent inhibition of serum creatinine by the compound given as ratio of Cr value in treated to vehicle treated ones after intraperitoneal administration of 10 mg/kg of compound to rats(vehicle 2.89+/-0.30)
CHEMBL2073459
Immunostimulatory activity iv dosed in C57BL/6 mouse assessed as IFN-gamma secretion
CHEMBL719866
Mean survival time was determined against Plasmodium berghei treated mice (Mus musculus) after (subcutaneously) administration of 80 mg/kg
CHEMBL866628
Inhibition of cumulative food intake in DIO mouse at 30 mg/kg, po after 6 hrs
CHEMBL791429
Percentage of nondisrupted animals selecting drug liver in S-1c trained at 0.125 mg/kg
CHEMBL3379255
Analgesic activity in male NMRI mouse assessed as 16 mN von frey filaments-induced hyperalgesia at 1 to 10 mg/kg, iv after 5 mins challenged with mustard oil measured after 20 to 40 mins
