# Supplementary material for: Classification and analysis of a large collection of in vivo bioassay descriptions
Source: PLoS Comput Biol. 2017 Jul 5;13(7):e1005641. doi: 10.1371/journal.pcbi.1005641 (PMC5517062; doi:10.1371/journal.pcbi.1005641)
Supplement: S1 File — Manually annotated assay descriptions (consensus corpus) in BRAT format. (ZIP) [file pcbi.1005641.s009.zip › in_vivo_assay_descriptions_500_brat/assay_descriptions_2.ann]

T2	Strain 436 443	C57BL/6
T3	Experiment 615 627	diet-induced
T4	Strain 774 777	ZDF
T5	Experiment 893 919	pentylenetetrazole-induced
T7	Strain 1293 1299	Wistar
T8	Experiment 1330 1349	carrageenan-induced
T9	Experiment 1412 1433	carrageenan challenge
T11	Phenotype 628 633	obese
T14	Phenotype 920 938	clonic convulsions
T12	Phenotype 663 679	body weight gain
T16	Experiment 1088 1097	MES assay
T1	Experiment 150 172	compound 48/80 induced
T17	Experiment 173 187	lethality test
T6	Phenotype 794 810	body weight gain
T13	Phenotype 1359 1364	edema
