# Supplementary material for: Classification and analysis of a large collection of in vivo bioassay descriptions
Source: PLoS Comput Biol. 2017 Jul 5;13(7):e1005641. doi: 10.1371/journal.pcbi.1005641 (PMC5517062; doi:10.1371/journal.pcbi.1005641)
Supplement: S1 File — Manually annotated assay descriptions (consensus corpus) in BRAT format. (ZIP) [file pcbi.1005641.s009.zip › in_vivo_assay_descriptions_500_brat/assay_descriptions_2.txt]

CHEMBL777314
Adenylase cyclase activity in rat striatal membranes at the concentration of 10e-6
CHEMBL776698
In vivo antihistaminic activity using compound 48/80 induced lethality test after 1 hr of subcutaneous administration in rat
CHEMBL825754
Number of rats with greater than 100% GH increase over the controlgroup, there are five rats in both control and compound treated groups.
CHEMBL1073164
Immunostimulatory activity in C57BL/6 mouse assessed as increase in serum IL-12p70 production at 10 ug/mL, iv after 6 hrs post-injection by cytometric bead array method
CHEMBL1767858
Antiobesity activity in diet-induced obese rat assessed as reduction in body weight gain at 0.3 mg/kg, po administered once daily for 3 weeks
CHEMBL1803353
Antidiabetic activity in ZDF rat assessed as body weight gain at 100 mg/kg, po QD for 40 days relative to pioglitazone
CHEMBL723489
Effect on pentylenetetrazole-induced clonic convulsions (P) in Carworth farms male albino mice; NT denotes not tested
CHEMBL906451
Anticonvulsant activity in Albino mouse at 100 mg/kg, ip after 4 hrs by MES assay
CHEMBL843578
Percent reduction was determined by using the ratio of mean of treated animal to that of control animal at a dose of 23.5 mg/kg
CHEMBL3090809
Antiinflammatory activity in albino Wistar rat assessed as inhibition of carrageenan-induced hind paw edema at 0.05 mmol/kg, po administered 1 hr prior to carrageenan challenge by plethysmometric analysis
