# Supplementary material for: Classification and analysis of a large collection of in vivo bioassay descriptions
Source: PLoS Comput Biol. 2017 Jul 5;13(7):e1005641. doi: 10.1371/journal.pcbi.1005641 (PMC5517062; doi:10.1371/journal.pcbi.1005641)
Supplement: S1 File — Manually annotated assay descriptions (consensus corpus) in BRAT format. (ZIP) [file pcbi.1005641.s009.zip › in_vivo_assay_descriptions_500_brat/assay_descriptions_20.ann]

T1	Strain 61 66	db/db
T2	Experiment 138 162	induced by DiPr-5,6-ADTN
T3	Experiment 273 290	LLC tumor bearing
T4	Strain 291 299	C57BL/6J
T5	Experiment 422 440	aconitine infusion
T6	Experiment 596 630	Trypanosoma rhodesiense infections
T7	Strain 931 934	OF1
T8	Experiment 1019 1031	TNBS-induced
T9	Strain 1032 1038	C57Bl6
T11	Experiment 1200 1214	TNBS challenge
T12	Experiment 1236 1250	TNBS challenge
T10	Phenotype 258 269	body weight
T14	Phenotype 119 137	rectal temperature
T15	Phenotype 382 406	ventricular extrasystole
T18	Phenotype 850 860	metastasis
T20	Phenotype 1377 1399	Ependymoblastoma Tumor
T21	Phenotype 277 282	tumor
T13	Phenotype 1045 1058	acute colitis
