# Supplementary material for: Classification and analysis of a large collection of in vivo bioassay descriptions
Source: PLoS Comput Biol. 2017 Jul 5;13(7):e1005641. doi: 10.1371/journal.pcbi.1005641 (PMC5517062; doi:10.1371/journal.pcbi.1005641)
Supplement: S1 File — Manually annotated assay descriptions (consensus corpus) in BRAT format. (ZIP) [file pcbi.1005641.s009.zip › in_vivo_assay_descriptions_500_brat/assay_descriptions_20.txt]

CHEMBL722051
Percentage reduction of plasma glucose (PG) in db/db mice at 3 mg/kg; No effect
CHEMBL773481
Change in rectal temperature induced by DiPr-5,6-ADTN at a dose of 3.2 umol/kg of compound by subcutaneous administration
CHEMBL965641
Increase in body weight in LLC tumor bearing C57BL/6J mouse at 0.1 to 3 mg/kg, ip twice daily
CHEMBL734532
Compound was evaluated for ventricular extrasystole, 30 min before aconitine infusion, at a dose of 10 mg/kg, perorally administered in mice; S=significant antiarrhythmic effect
CHEMBL726099
Antitrypanosomal activity was evaluated against Trypanosoma rhodesiense infections in mice, at dose 424 mg/kg, administered orally
CHEMBL851681
Saluretic activity in rats after 0-5 hours, as ratio of Na+/K+ ion concentration in urine
CHEMBL742530
compound was tested against autopsying on day 50th metastasis( 1-2 mm size.) in mice.
CHEMBL2015209
Ex-vivo inhibition of AChE in OF1 mouse brain at 10 umol/kg, ip after 20 mins
CHEMBL3425375
Anticolitis activity in TNBS-induced C57Bl6 mouse acute colitis model assessed as downregulation of TNF-alpha mRNA expression in colon at 10 mg/kg, po qd administered over 7 days, starting 2 days prior to TNBS challenge measured 5 days post TNBS challenge by real-time PCR analysis
CHEMBL747579
Tested for cures, represents a 30-day survival, ratio of treated and control against Ependymoblastoma Tumor was reported; dose range 16-1 mg/kg
