# Supplementary material for: Classification and analysis of a large collection of in vivo bioassay descriptions
Source: PLoS Comput Biol. 2017 Jul 5;13(7):e1005641. doi: 10.1371/journal.pcbi.1005641 (PMC5517062; doi:10.1371/journal.pcbi.1005641)
Supplement: S1 File — Manually annotated assay descriptions (consensus corpus) in BRAT format. (ZIP) [file pcbi.1005641.s009.zip › in_vivo_assay_descriptions_500_brat/assay_descriptions_21.ann]

T1	Experiment 57 72	paw edema assay
T2	Strain 162 165	CF1
T3	Experiment 197 230	maximal electroshock seizure test
T4	Experiment 282 301	carrageenan induced
T6	Experiment 513 540	Plasmodium berghei infected
T7	Experiment 1213 1232	apomorphine-induced
T9	Phenotype 218 225	seizure
T10	Phenotype 311 323	hyperalgesia
T12	Phenotype 713 718	tumor
T13	Phenotype 764 769	tumor
T14	Phenotype 833 838	tumor
T15	Phenotype 1233 1243	stereotypy
T11	Experiment 411 423	AMPA-induced
T5	Experiment 953 967	angiotensin II
T8	Phenotype 61 66	edema
