# Supplementary material for: Classification and analysis of a large collection of in vivo bioassay descriptions
Source: PLoS Comput Biol. 2017 Jul 5;13(7):e1005641. doi: 10.1371/journal.pcbi.1005641 (PMC5517062; doi:10.1371/journal.pcbi.1005641)
Supplement: S1 File — Manually annotated assay descriptions (consensus corpus) in BRAT format. (ZIP) [file pcbi.1005641.s009.zip › in_vivo_assay_descriptions_500_brat/assay_descriptions_21.txt]

CHEMBL783763
Compound was evaluated for efficacy in rat paw edema assay upon oral administration
CHEMBL2405840
Anticonvulsant activity against ip dosed albino CF1 mouse after 0.25 to 0.5 hrs by maximal electroshock seizure test
CHEMBL780468
Effective dose was evaluated in the carrageenan induced model of hyperalgesia in the rat at 50 mpk
CHEMBL788101
The compound was tested for its ability to inhibit AMPA-induced currents in rat brain mRNA-injected xenopus oocytes; Not tested
CHEMBL723201
Number of Plasmodium berghei infected mice cured after administration of the dose 640 mg/kg
CHEMBL791139
Percent injected dose per gram Uterus at 1 hr
CHEMBL720825
Ability of 12.5 mg/kg of compound to kill tumor cells in mice is expressed as the log of the tumor cell population at the onset of treatment minus the log of the tumor cell population at the end of treatment.
CHEMBL786732
Tested for the ability to inhibit the pressor response to angiotensin II (AII) by oral administration at the dose of 1.0 mg/kg in six rats
CHEMBL2188228
Antialzheimer's activity in po dosed rat assessed as reduction of amyloid-beta-42 level in CSF after 3 hrs by AlphaLISA amyloid assay
CHEMBL799555
Inhibition of apomorphine-induced stereotypy in Rat, after peroral administration
