# Supplementary material for: Classification and analysis of a large collection of in vivo bioassay descriptions
Source: PLoS Comput Biol. 2017 Jul 5;13(7):e1005641. doi: 10.1371/journal.pcbi.1005641 (PMC5517062; doi:10.1371/journal.pcbi.1005641)
Supplement: S1 File — Manually annotated assay descriptions (consensus corpus) in BRAT format. (ZIP) [file pcbi.1005641.s009.zip › in_vivo_assay_descriptions_500_brat/assay_descriptions_22.ann]

T1	Experiment 281 307	pentylenetetrazole-induced
T2	Experiment 781 804	induced by endomethacin
T3	Experiment 854 868	NEM-pretreated
T4	Experiment 930 946	adrenalectomized
T5	Strain 1088 1093	Swiss
T6	Experiment 1151 1176	pentylenetetrazol-induced
T7	Experiment 1233 1261	pentylenetetrazole challenge
T9	Experiment 1364 1388	injection of kainic acid
T8	Phenotype 51 59	seizures
T10	Phenotype 308 315	seizure
T11	Phenotype 765 780	gastric lesions
T12	Phenotype 906 920	blood pressure
T14	Phenotype 1177 1185	seizures
