# Supplementary material for: Classification and analysis of a large collection of in vivo bioassay descriptions
Source: PLoS Comput Biol. 2017 Jul 5;13(7):e1005641. doi: 10.1371/journal.pcbi.1005641 (PMC5517062; doi:10.1371/journal.pcbi.1005641)
Supplement: S1 File — Manually annotated assay descriptions (consensus corpus) in BRAT format. (ZIP) [file pcbi.1005641.s009.zip › in_vivo_assay_descriptions_500_brat/assay_descriptions_22.txt]

CHEMBL780216
Subcutaneous dose required to induce seizures in rats
CHEMBL775494
Distribution of radioactivity in the female rat heart tissues after intravenous administration after 60 min was determined
CHEMBL1021554
Anticonvulsant activity in mouse assessed as inhibition of pentylenetetrazole-induced seizure at 100 mg/kg
CHEMBL769838
Compound was tested for oral salidiuretic activity (control/drug treatment value) in rats expressed as urinary output. at a dose of 16 mg/kg; 6.42/9
CHEMBL787973
In vivo effect on prostaglandin and leukotriene mediated production in rat pleural cavity was assessed by the inhibition of fluid volume in 5-lipoxygenase/ cyclooxygenase at dose 1.0 mg/kg
CHEMBL789731
Reduction in length (control value = 206.7+/-6.3) of gastric lesions induced by endomethacin was measured, after administration of 5 mg/kg po NEM-pretreated in rats
CHEMBL3281235
Induction of blood pressure in acute adrenalectomized rat at 250 ng/kg/min, iv measured at 3 mins in presence of propranolol (Rvb = 0.78 +/- 0.26 mmHg)
CHEMBL2169260
Anticonvulsant activity in Swiss albino mouse assessed as protection against subcutaneous pentylenetetrazol-induced seizures at 410 umol/kg, ip administered 30 mins before pentylenetetrazole challenge measured after 30 mins relative to stiripentol
CHEMBL786334
Effect was expressed as mortality after injection of kainic acid (10 mg/kg) and the drug at the dose of 40 mg/Kg after 48 hr
CHEMBL823416
Intestinal ulcerogenic activity at a dose of 10 mg/kg
