# Supplementary material for: Classification and analysis of a large collection of in vivo bioassay descriptions
Source: PLoS Comput Biol. 2017 Jul 5;13(7):e1005641. doi: 10.1371/journal.pcbi.1005641 (PMC5517062; doi:10.1371/journal.pcbi.1005641)
Supplement: S1 File — Manually annotated assay descriptions (consensus corpus) in BRAT format. (ZIP) [file pcbi.1005641.s009.zip › in_vivo_assay_descriptions_500_brat/assay_descriptions_23.ann]

T1	Experiment 95 108	scPTZ-induced
T2	Strain 263 266	ICR
T3	Experiment 299 325	lambda-carrageenan-induced
T4	Experiment 386 407	carrageenan challenge
T5	Experiment 554 592	lymphoma U-937 tumor growth inoculated
T6	Strain 644 658	Sprague-Dawley
T7	Experiment 1041 1062	rotarod toxicity test
T8	Experiment 773 781	ligation
T9	Strain 1204 1212	C57BL/10
T10	Experiment 1221 1243	Morris water Maze test
T12	Experiment 1505 1543	maximal electroshock (MES) screen test
T13	Experiment 1622 1625	MES
T14	Phenotype 109 117	seizures
T18	Phenotype 554 562	lymphoma
T19	Phenotype 569 574	tumor
T20	Phenotype 663 678	venous thrombus
T21	Phenotype 711 719	thrombus
T23	Phenotype 1404 1412	leukemia
T11	Experiment 1384 1422	implanted with P388 leukemia cell line
T15	Phenotype 330 335	edema
