# Supplementary material for: Classification and analysis of a large collection of in vivo bioassay descriptions
Source: PLoS Comput Biol. 2017 Jul 5;13(7):e1005641. doi: 10.1371/journal.pcbi.1005641 (PMC5517062; doi:10.1371/journal.pcbi.1005641)
Supplement: S1 File — Manually annotated assay descriptions (consensus corpus) in BRAT format. (ZIP) [file pcbi.1005641.s009.zip › in_vivo_assay_descriptions_500_brat/assay_descriptions_23.txt]

CHEMBL1246180
Anticonvulsant activity in ip dosed albino mouse assessed as protection against scPTZ-induced seizures after 4 hrs
CHEMBL717630
Compound was tested for Trypanocidal Activity in mice at 40 mg/kg; 12/25
CHEMBL2343221
Antiinflammatory activity in ICR mouse assessed as inhibition of lambda-carrageenan-induced paw edema at 15 to 30 mg/kg, ip administered 2 hrs prior to carrageenan challenge measured after 6 to 18 hrs
CHEMBL830670
Antitumor activity (10 mg/kg, p.o., u.i.d.) expressed as median survival time is its ability to inhibit lymphoma U-937 tumor growth inoculated in mice
CHEMBL1002936
Antithrombotic activity in Sprague-Dawley rat venous thrombus model assessed as inhibition of thrombus formation at 3.25 mg/kg, iv administered 2 hrs after ligation measured after 24 hrs relative to control
CHEMBL792130
Mutagenicity evaluated by calculating number of revertants using Salmonella Typhimurium strain TA 98 (0.25 mg/plate) without S9 mix from rat liver
CHEMBL822955
Anticonvulsant activity was measured by rotarod toxicity test on mice at 4 hr at the dose of 300 mg/kg; number of animals protected/number of animals tested, 2/2
CHEMBL725938
Activity was evaluated in C57BL/10 mice by Morris water Maze test and mean latency for TRH was reported at 0.03 mg/Kg i.p. dosage.
CHEMBL739563
Percent increase in life span at dose 8 mg/kg/day in 7 mice implanted with P388 leukemia cell line for 1,8,15 schedule days from Exp-2
CHEMBL730556
Anticonvulsant activity in the maximal electroshock (MES) screen test expressed as the number of animals protected to the number of animals tested; MES at 100 mg/kg after 0.5 hrs; (0/3)
