# Supplementary material for: Classification and analysis of a large collection of in vivo bioassay descriptions
Source: PLoS Comput Biol. 2017 Jul 5;13(7):e1005641. doi: 10.1371/journal.pcbi.1005641 (PMC5517062; doi:10.1371/journal.pcbi.1005641)
Supplement: S1 File — Manually annotated assay descriptions (consensus corpus) in BRAT format. (ZIP) [file pcbi.1005641.s009.zip › in_vivo_assay_descriptions_500_brat/assay_descriptions_24.ann]

T1	Strain 55 60	Swiss
T2	Experiment 120 145	pentylenetetrazol-induced
T3	Strain 255 258	CF1
T4	Strain 707 714	C57BL/6
T5	Strain 899 905	Wistar
T6	Experiment 873 898	high-cholesterol diet fed
T7	Experiment 1055 1072	olive oil-treated
T8	Strain 1073 1076	ddY
T9	Strain 1167 1173	Wistar
T10	Experiment 1204 1223	carrageenan-induced
T11	Experiment 1308 1329	carrageenan challenge
T12	Strain 1432 1438	wistar
T13	Experiment 338 354	hole-board assay
T14	Experiment 414 428	L1210 leukemia
T17	Phenotype 1403 1421	hemagglutinination
T18	Phenotype 146 159	clonic spasms
T15	Phenotype 420 428	leukemia
T24	Phenotype 469 474	tumor
T16	Phenotype 1228 1233	edema
