# Supplementary material for: Classification and analysis of a large collection of in vivo bioassay descriptions
Source: PLoS Comput Biol. 2017 Jul 5;13(7):e1005641. doi: 10.1371/journal.pcbi.1005641 (PMC5517062; doi:10.1371/journal.pcbi.1005641)
Supplement: S1 File — Manually annotated assay descriptions (consensus corpus) in BRAT format. (ZIP) [file pcbi.1005641.s009.zip › in_vivo_assay_descriptions_500_brat/assay_descriptions_24.txt]

CHEMBL3050642
Anticonvulsant activity in Mus musculus Swiss albino (mouse) assessed as protection against subcutaneous pentylenetetrazol-induced clonic spasms at 300 mg/kg, ip after 4 hr post compound treatment
CHEMBL975686
Anxiolytic activity against CF1 mouse assessed as increase in number of crossings at 15 mg/kg after 30 mins by hole-board assay
CHEMBL727097
In vivo antitumor activity was evaluated on L1210 leukemia model and percent of treated/control of tumor cells was determined at 60 mg/kg dosage concentration.
CHEMBL774408
Regional brain distribution of compound in rats cerebellum after an intravenous injection was measured at 1 hr
CHEMBL988755
Effect on glucosylceramide level in C57BL/6 mouse testes
CHEMBL988320
Inhibition of steroid sulfatase activity in rat liver at 10 mg/kg, po after 24 hrs
CHEMBL1040339
Antihyperlipidemic activity in high-cholesterol diet fed Wistar albino rat model assessed as reduction in serum total cholesterol level at 20 mg/kg, po
CHEMBL987941
Inhibition of serum triglyceride elevation in olive oil-treated ddY mouse at 6.25 mg/kg, po after 6 hrs
CHEMBL2090629
Antiinflammatory activity in po dosed Wistar rat assessed as inhibition of carrageenan-induced paw edema at dose molecularly equivalent to ibuprofen administered 30 mins prior to carrageenan challenge measured after 5 hrs
CHEMBL795508
Evaluated for effect against passive hemagglutinination in female wistar rat at a dose of 50 mg/kg; PHA(log2)
