# Supplementary material for: Classification and analysis of a large collection of in vivo bioassay descriptions
Source: PLoS Comput Biol. 2017 Jul 5;13(7):e1005641. doi: 10.1371/journal.pcbi.1005641 (PMC5517062; doi:10.1371/journal.pcbi.1005641)
Supplement: S1 File — Manually annotated assay descriptions (consensus corpus) in BRAT format. (ZIP) [file pcbi.1005641.s009.zip › in_vivo_assay_descriptions_500_brat/assay_descriptions_25.ann]

T1	Strain 44 50	Wistar
T2	Experiment 88 107	carrageenan-induced
T3	Experiment 165 186	carrageenan challenge
T4	Experiment 316 331	hot-plate assay
T5	Experiment 372 389	quipazine-induced
T6	Strain 480 486	Wistar
T8	Experiment 638 659	high fat diet-induced
T9	Strain 666 680	Sprague-Dawley
T10	Strain 1063 1068	Swiss
T11	Strain 1275 1280	Swiss
T7	Experiment 565 597	local anaesthetic activity assay
T13	Phenotype 390 403	head twitches
T14	Phenotype 530 548	muscle contraction
T15	Phenotype 660 665	obese
T19	Phenotype 1316 1332	body temperature
T12	Phenotype 802 814	Heart weight
T16	Phenotype 112 117	edema
