# Supplementary material for: Classification and analysis of a large collection of in vivo bioassay descriptions
Source: PLoS Comput Biol. 2017 Jul 5;13(7):e1005641. doi: 10.1371/journal.pcbi.1005641 (PMC5517062; doi:10.1371/journal.pcbi.1005641)
Supplement: S1 File — Manually annotated assay descriptions (consensus corpus) in BRAT format. (ZIP) [file pcbi.1005641.s009.zip › in_vivo_assay_descriptions_500_brat/assay_descriptions_25.txt]

CHEMBL2379988
Antiinflammatory activity in Wistar albino rat assessed as inhibition of carrageenan-induced paw edema at 0.08 mmol/kg, ip administered 1 hr prior to carrageenan challenge measured at 3 hrs by plethysmometric analysis relative to control
CHEMBL3282549
Analgesic activity in mouse at 20 mg/kg, sc by hot-plate assay
CHEMBL785454
Tested for inhibition of quipazine-induced head twitches in rats after 24 hours of pretreatment
CHEMBL2389119
Anesthetic effect in Wistar rat assessed as time taken for blockage of muscle contraction by infiltration local anaesthetic activity assay
CHEMBL2149560
Antiobesity activity in high fat diet-induced obese Sprague-Dawley rat assessed as reduction of food intake at 1 mg/kg, po administered daily for 3 days relative to control
CHEMBL844361
Heart weight was determined after administration to rats at 25 ug/Kg perorally for 7 days (in vivo on cardiovascular activity)
CHEMBL743732
Ratio between dead mices and total mices at the dose of 25 (mg/kg/day.); 0/6
CHEMBL1820580
Hypolipidemic activity in Swiss albino mouse assessed as decrease in plasma triglyceride level at 50 mg/kg, po administered daily for 8 days measured on day 9 by spectrophotometry relative to control
CHEMBL1839194
Hypothermic effect in Swiss albino mouse assessed as change in body temperature at 10 mg/kg, ip measured after 60 mins
CHEMBL782726
Inhibitory activity against Adenylyl cyclase in rat cortical membranes in the presence of 2''-IB-Ado at concentration 30 nM
