# Supplementary material for: Classification and analysis of a large collection of in vivo bioassay descriptions
Source: PLoS Comput Biol. 2017 Jul 5;13(7):e1005641. doi: 10.1371/journal.pcbi.1005641 (PMC5517062; doi:10.1371/journal.pcbi.1005641)
Supplement: S1 File — Manually annotated assay descriptions (consensus corpus) in BRAT format. (ZIP) [file pcbi.1005641.s009.zip › in_vivo_assay_descriptions_500_brat/assay_descriptions_26.ann]

T4	Experiment 286 308	glucose tolerance test
T5	Phenotype 372 390	cognitive deficits
T8	Transgenic 426 432	Tg2576
T7	Strain 525 531	Wistar
T9	Experiment 564 583	carrageenan-induced
T11	Experiment 637 658	carrageenan challenge
T12	Strain 790 796	Wistar
T13	Experiment 835 847	CCl4-induced
T14	Phenotype 848 856	necrosis
T15	Experiment 1012 1030	3T3/neu tumor cell
T16	Experiment 1159 1181	glucose tolerance test
T17	Experiment 1277 1313	trinitrobenzenesulfonic acid-induced
T18	Phenotype 1314 1321	colitis
T19	Strain 1357 1364	C57/BL6
T20	Experiment 1469 1483	TNBS challenge
T22	Strain 1573 1587	Sprague-Dawley
T24	Experiment 1702 1724	glucose tolerance test
T26	Phenotype 1076 1088	tumor weight
T25	Phenotype 394 409	contextual fear
T28	Phenotype 1020 1025	tumor
T21	Phenotype 1545 1556	body weight
T6	Experiment 394 422	contextual fear conditioning
T1	Strain 148 169	Zucker diabetic fatty
T2	Transgenic 1325 1356	human PXR expressing transgenic
T3	Phenotype 588 593	edema
