# Supplementary material for: Classification and analysis of a large collection of in vivo bioassay descriptions
Source: PLoS Comput Biol. 2017 Jul 5;13(7):e1005641. doi: 10.1371/journal.pcbi.1005641 (PMC5517062; doi:10.1371/journal.pcbi.1005641)
Supplement: S1 File — Manually annotated assay descriptions (consensus corpus) in BRAT format. (ZIP) [file pcbi.1005641.s009.zip › in_vivo_assay_descriptions_500_brat/assay_descriptions_26.txt]

CHEMBL790467
Antistenoic effect infused subcutaneously at a constant rate of 1.3 umol/rat/day
CHEMBL3374972
Reduction in plasma glucose level in Zucker diabetic fatty rat at 10 to 30 mg/kg, po administered 30 mins prior to challenge measured in 20 mins interval for 120 mins by oral glucose tolerance test relative to vehicle-treated control
CHEMBL999311
Reversal of cognitive deficits in contextual fear conditioning in Tg2576 mouse model at 10 mg/kg, po
CHEMBL3055816
Anti-inflammatory activity in Rattus norvegicus Wistar (rat) assessed as inhibition of carrageenan-induced paw edema at 35 mg/kg, po administered 1 hr prior to carrageenan challenge measured after 3 hr by plethysmometric analysis relative to control
CHEMBL3063034
Hepatoprotective activity in Rattus norvegicus Wistar albino (rat) assessed as reduction in CCl4-induced necrosis at 50 mg/kg, po administered QD for 6 days measured on day 8 by hematoxylin and eosin staining-based microscopic analysis
CHEMBL835355
In vivo effect on 3T3/neu tumor cell growth in mice measured as the ratio of mean tumor weight of treated and control group on 21 day at 80 mg/kg
CHEMBL799307
Rat glucose tolerance test was determined in vivo at 75 mg/kg perorally
CHEMBL1803486
Antiinflammatory activity against trinitrobenzenesulfonic acid-induced colitis in human PXR expressing transgenic C57/BL6 mouse assessed as decrease in colonic myeloperoxidase level at 10 mg/kg, ip administered on day 1 after TNBS challenge measured after 5 days
CHEMBL3252942
Modulation of liver to body weight ratio in normal Sprague-Dawley rat at 0.4 mmol/kg, po bid for 7 days (Rvb = 4.21 to 4.59%)
CHEMBL787828
Minimum effective concentration by rat glucose tolerance test (po); Inactive
