# Supplementary material for: Classification and analysis of a large collection of in vivo bioassay descriptions
Source: PLoS Comput Biol. 2017 Jul 5;13(7):e1005641. doi: 10.1371/journal.pcbi.1005641 (PMC5517062; doi:10.1371/journal.pcbi.1005641)
Supplement: S1 File — Manually annotated assay descriptions (consensus corpus) in BRAT format. (ZIP) [file pcbi.1005641.s009.zip › in_vivo_assay_descriptions_500_brat/assay_descriptions_27.ann]

T1	Experiment 60 90	human BT474c cells xenografted
T2	Strain 94 98	nude
T3	Experiment 180 218	Pseudomonas aeruginosa M57-15 infected
T4	Strain 219 226	C57BL/6
T6	Experiment 565 579	reagin induced
T5	Strain 733 740	BALB/cJ
T8	Experiment 772 789	footshock-induced
T10	Experiment 888 916	isoniazid-rifampicin induced
T11	Phenotype 917 929	liver injury
T12	Strain 933 939	BALB/c
T19	Experiment 1486 1497	ADP-induced
T20	Experiment 1348 1361	P388 Leukemia
T7	Phenotype 598 609	anaphylaxis
T15	Phenotype 1353 1361	Leukemia
T17	Phenotype 1498 1526	aggregation of rat platelets
T16	Phenotype 407 416	ovulation
T9	Phenotype 790 807	fighting behavior
T13	Experiment 1039 1074	isoniazid-rifampicin administration
T18	Strain 1423 1436	Swiss-Webster
T14	Transgenic 1194 1223	human ApoB100/CETP transgenic
T21	Experiment 1109 1129	isoniazid-rifampicin
