# Supplementary material for: Classification and analysis of a large collection of in vivo bioassay descriptions
Source: PLoS Comput Biol. 2017 Jul 5;13(7):e1005641. doi: 10.1371/journal.pcbi.1005641 (PMC5517062; doi:10.1371/journal.pcbi.1005641)
Supplement: S1 File — Manually annotated assay descriptions (consensus corpus) in BRAT format. (ZIP) [file pcbi.1005641.s009.zip › in_vivo_assay_descriptions_500_brat/assay_descriptions_27.txt]

CHEMBL2039820
Inhibition of AKT phosphorylation at S473 in human BT474c cells xenografted in nude mouse at 200 mg/kg, po after 24 hrs
CHEMBL1693845
Immunomodulatory activity in Pseudomonas aeruginosa M57-15 infected C57BL/6 mouse lung assessed as increase of CD80 expression in CD11b+ Gr1+ cells in alveolar space at 0.16 g/kg, po measured after 7 days by flow cytometry
CHEMBL770951
Evaluated for the ovulation effects in the rat by administering the drug at the doses (0.5 ug); 5/5
CHEMBL784416
The compound was evaluated for antiallergic activity against reagin induced passive cutaneous anaphylaxis reaction in rats upon peroral administration, NT means compound not tested
CHEMBL3284001
Tranquilizer activity in albino BALB/cJ mouse assessed as reduction in footshock-induced fighting behavior at 10 mg/kg, po after 90 mins
CHEMBL3376447
Hepatoprotective activity against isoniazid-rifampicin induced liver injury in BALB/c mouse assessed as reversal of GSH depletion at 100 mg/kg, po bid for 3 days starting 30 mins prior isoniazid-rifampicin administration measured 24 hrs post-last dose of isoniazid-rifampicin relative to control
CHEMBL920431
Decrease in insulin level in human ApoB100/CETP transgenic mouse at 10 mg/kg, po after 6 weeks by ELISA relative to control
CHEMBL746324
At the 50 day survivors of mice bearing the P388 Leukemia at 80 mg / kg
CHEMBL3283666
Analgesic activity in sc dosed Swiss-Webster mouse after 6.5 hrs
CHEMBL833389
Inhibition of ADP-induced aggregation of rat platelets [NT = Not tested]
