# Supplementary material for: Classification and analysis of a large collection of in vivo bioassay descriptions
Source: PLoS Comput Biol. 2017 Jul 5;13(7):e1005641. doi: 10.1371/journal.pcbi.1005641 (PMC5517062; doi:10.1371/journal.pcbi.1005641)
Supplement: S1 File — Manually annotated assay descriptions (consensus corpus) in BRAT format. (ZIP) [file pcbi.1005641.s009.zip › in_vivo_assay_descriptions_500_brat/assay_descriptions_28.ann]

T1	Strain 58 62	BDF1
T3	Experiment 149 181	erythrocyte suspension injection
T4	Experiment 284 305	high fat diet-induced
T5	Phenotype 306 319	chronic obese
T6	Strain 329 343	Sprague-Dawley
T7	Phenotype 375 386	body weight
T9	Experiment 604 621	tumor sarcoma-180
T10	Strain 739 750	Fischer 344
T14	Phenotype 1242 1252	salivation
T18	Experiment 42 57	iron-overloaded
T2	Phenotype 566 578	tumor-weight
T16	Phenotype 610 617	sarcoma
T17	Phenotype 604 609	tumor
T12	Phenotype 1115 1124	arthritic
T8	Transgenic 857 881	human Apo-A-I transgenic
T11	Strain 882 889	C57BL/6
T13	Experiment 1106 1114	adjuvant
T15	Phenotype 507 521	cardiovascular
