# Supplementary material for: Classification and analysis of a large collection of in vivo bioassay descriptions
Source: PLoS Comput Biol. 2017 Jul 5;13(7):e1005641. doi: 10.1371/journal.pcbi.1005641 (PMC5517062; doi:10.1371/journal.pcbi.1005641)
Supplement: S1 File — Manually annotated assay descriptions (consensus corpus) in BRAT format. (ZIP) [file pcbi.1005641.s009.zip › in_vivo_assay_descriptions_500_brat/assay_descriptions_28.txt]

CHEMBL3258335
Iron chelating activity in iron-overloaded BDF1 mouse assessed as iron level in liver at 100 mg/kg, ip treated from day 8 to 13 after erythrocyte suspension injection on day 1, 3 and 5 by atomic absorption spectroscopic analysis
CHEMBL1007533
Antiobesity activity in high fat diet-induced chronic obese model of Sprague-Dawley rat assessed as progression of body weight at 20 mg/kg, po BID for 17 days
CHEMBL777512
DA2 antagonist activity was tested by the duration of onset of action of cardiovascular response at 10 ug/kg
CHEMBL835304
Percent tumor-weight inhibition in mouse with tumor sarcoma-180 after intraperitoneal (i.p.) injection at a dose of 1 mg/Kg
CHEMBL794460
Distribution of radioactivity in heart of Fischer 344 female rat after 60 min of intravenous administration
CHEMBL855140
Increase in HDL cholesterol level in human Apo-A-I transgenic C57BL/6 mouse at 1 mg/kg, po
CHEMBL784021
Compound was found to have no effect on the release or uptake of noradrenaline at in rat brain synaptosomes; Inactive
CHEMBL790260
Prophylactic antiinflammatory activity against adjuvant arthritic rat at dose of 25 mg/kg in noninjected 1 degree paw. 
CHEMBL728073
Intraperitoneal dose of 10 mg/Kg was tested for salivation in mice expressed as score.
CHEMBL796981
The compound was examined for cell accumulation in the rat by pleural exudate model after peroral administration at 6 mg/Kg, activity expressed as percent inhibition.
