# Supplementary material for: Classification and analysis of a large collection of in vivo bioassay descriptions
Source: PLoS Comput Biol. 2017 Jul 5;13(7):e1005641. doi: 10.1371/journal.pcbi.1005641 (PMC5517062; doi:10.1371/journal.pcbi.1005641)
Supplement: S1 File — Manually annotated assay descriptions (consensus corpus) in BRAT format. (ZIP) [file pcbi.1005641.s009.zip › in_vivo_assay_descriptions_500_brat/assay_descriptions_29.ann]

T1	Strain 41 46	Lewis
T2	Experiment 51 67	collagen-induced
T3	Phenotype 68 77	arthritis
T4	Phenotype 113 130	ankle thicknesses
T5	Phenotype 191 202	Hypothermia
T6	Strain 216 224	C57BL/6J
T7	Strain 289 295	BALB/c
T8	Phenotype 326 336	immobility
T9	Experiment 442 462	forced swimming test
T10	Strain 508 511	CD1
T11	Phenotype 522 532	dermatitis
T12	Experiment 565 583	Croton oil-induced
T14	Phenotype 673 683	dermatitis
T15	Strain 756 762	Wistar
T18	Phenotype 1056 1071	righting reflex
T19	Phenotype 1206 1213	tremors
T21	Strain 1424 1429	Swiss
T22	Experiment 1471 1485	hot plate test
T23	Phenotype 449 457	swimming
T24	Phenotype 969 980	body weight
T16	Phenotype 588 593	edema
T13	Phenotype 1272 1277	edema
