# Supplementary material for: Classification and analysis of a large collection of in vivo bioassay descriptions
Source: PLoS Comput Biol. 2017 Jul 5;13(7):e1005641. doi: 10.1371/journal.pcbi.1005641 (PMC5517062; doi:10.1371/journal.pcbi.1005641)
Supplement: S1 File — Manually annotated assay descriptions (consensus corpus) in BRAT format. (ZIP) [file pcbi.1005641.s009.zip › in_vivo_assay_descriptions_500_brat/assay_descriptions_29.txt]

CHEMBL2390174
Antiarthritic activity in Lewis rat collagen-induced arthritis model assessed as decrease in mean ankle thicknesses at 500 mg/kg, po qd administered for 11 days
CHEMBL859600
Hypothermia induction in C57BL/6J mice at 50 mg/kg, ip
CHEMBL1022186
Antidepressant activity in BALB/c mouse assessed as decrease in immobility duration at 37.4 umol/kg, ip administered 23 hrs, 5 hrs and 1 hr prior to test measured after 4 weeks by forced swimming test
CHEMBL2148437
Antiinflammatory activity in CD1 mouse ear dermatitis model assessed as inhibition of Croton oil-induced ear edema at 0.4 umol administered topically per cm'2 of ear measured after induction of dermatitis relative to untreated control
CHEMBL3280845
Hypolipidemic activity in Wistar rat assessed as reduction in plasma triglyceride level at 597 umol/kg/day administered through diet for 4 days
CHEMBL774819
Effect on plasma growth hormone in anesthetized rat at a dose of 20 ug/100 g of body weight
CHEMBL722976
Hypnotic activity was measured as dose which causes loss of righting reflex for a minimum period of 30s in 50% of mice; Range is 60-80
CHEMBL777150
Extrapyramidal effects was assessed from the dose producing tremors in anesthetized rats
CHEMBL796551
Inhibition of rat ear edema as percentage change in mean weight (47.21+/-1.49 mg) from control group of 72.25+/-2.24 mg at 0.25 ug dose
CHEMBL1111321
Analgesic activity in Swiss mouse at 15 umol/kg, ip after 90 mins by hot plate test
