# Supplementary material for: Classification and analysis of a large collection of in vivo bioassay descriptions
Source: PLoS Comput Biol. 2017 Jul 5;13(7):e1005641. doi: 10.1371/journal.pcbi.1005641 (PMC5517062; doi:10.1371/journal.pcbi.1005641)
Supplement: S1 File — Manually annotated assay descriptions (consensus corpus) in BRAT format. (ZIP) [file pcbi.1005641.s009.zip › in_vivo_assay_descriptions_500_brat/assay_descriptions_3.ann]

T1	Experiment 28 60	pentylenetetrazole (PTZ) induced
T2	Experiment 338 356	hotplate procedure
T4	Strain 569 583	Sprague-Dawley
T5	Strain 711 714	ddN
T6	Transgenic 932 947	transgenic 2576
T7	Experiment 1022 1044	bearing L1210 leukemia
T9	Phenotype 61 72	convulsions
T11	Phenotype 679 687	sleeping
T12	Phenotype 834 839	sleep
T16	Phenotype 1116 1130	exudate volume
T14	Phenotype 1036 1044	leukemia
T10	Phenotype 540 560	Stereotypic behavior
T13	Phenotype 444 466	abdominal constriction
T3	Experiment 420 443	sodium chloride-induced
T8	Experiment 1146 1162	carrageenan test
