# Supplementary material for: Classification and analysis of a large collection of in vivo bioassay descriptions
Source: PLoS Comput Biol. 2017 Jul 5;13(7):e1005641. doi: 10.1371/journal.pcbi.1005641 (PMC5517062; doi:10.1371/journal.pcbi.1005641)
Supplement: S1 File — Manually annotated assay descriptions (consensus corpus) in BRAT format. (ZIP) [file pcbi.1005641.s009.zip › in_vivo_assay_descriptions_500_brat/assay_descriptions_3.txt]

CHEMBL719619
Inhibition of pentylenetetrazole (PTZ) induced convulsions in mice at 64 mg/kg after 60 min; 2/10
CHEMBL954077
Ex vivo receptor occupancy by displacement of [3H]CP-55940 from rat CB1 receptor in po dosed rat cerebellum membrane after 3 hrs
CHEMBL732746
Compound was tested for narcotic agonist activity in mice by mouse hotplate procedure; Inactive at 100 uM/kg
CHEMBL827537
Percent inhibition of 4% sodium chloride-induced abdominal constriction in rat after 60 min of 50 mg/kg oral dose of the compound
CHEMBL792509
Stereotypic behavior of male Sprague-Dawley rats, after a sc administration of 0 dose(mg/kg)
CHEMBL730687
Hypnotic activity expressed as sleeping time was determined in ddN strain mice by the iv administration of 0.3 mmol/kg of the compound; None indicates that the mouse could not fall into sleep
CHEMBL1111682
Inhibition of gamma secretase-mediated amyloid beta (1 to 42) production in transgenic 2576 mouse brain at 100 mg/kg, po
CHEMBL721231
Increase in life span of mice bearing L1210 leukemia after administration of 620 mg/kg compound
CHEMBL782084
Reduction in exudate volume in rat pleural carrageenan test.
CHEMBL741339
Plasma concentration of compound in mice by oral administration,20mg/kg at 1 hr
