# Supplementary material for: Classification and analysis of a large collection of in vivo bioassay descriptions
Source: PLoS Comput Biol. 2017 Jul 5;13(7):e1005641. doi: 10.1371/journal.pcbi.1005641 (PMC5517062; doi:10.1371/journal.pcbi.1005641)
Supplement: S1 File — Manually annotated assay descriptions (consensus corpus) in BRAT format. (ZIP) [file pcbi.1005641.s009.zip › in_vivo_assay_descriptions_500_brat/assay_descriptions_30.ann]

T1	Experiment 49 63	P-388 leukemia
T2	Strain 67 71	CDF1
T4	Strain 449 455	Wistar
T5	Experiment 566 607	infected with Herpes simplex virus type-2
T8	Phenotype 695 706	body weight
T9	Experiment 707 719	DMBA-induced
T10	Phenotype 738 762	mammary carcinoma tumors
T12	Experiment 842 876	high fat/high calorie diet-induced
T14	Strain 914 920	Wistar
T16	Strain 1263 1273	long evans
T17	Experiment 1426 1442	collagen-induced
T18	Phenotype 1443 1452	arthritis
T20	Strain 1646 1653	C57B1/6
T13	Phenotype 877 910	non-alcoholic fatty liver disease
T7	Phenotype 55 63	leukemia
T24	Phenotype 141 151	wt. change
T21	Experiment 1348 1368	coinjected estradiol
T6	Phenotype 580 594	Herpes simplex
T11	Experiment 1623 1645	darbepoetin-stimulated
T3	Experiment 1092 1114	metrazole (scMet) test
