# Supplementary material for: Classification and analysis of a large collection of in vivo bioassay descriptions
Source: PLoS Comput Biol. 2017 Jul 5;13(7):e1005641. doi: 10.1371/journal.pcbi.1005641 (PMC5517062; doi:10.1371/journal.pcbi.1005641)
Supplement: S1 File — Manually annotated assay descriptions (consensus corpus) in BRAT format. (ZIP) [file pcbi.1005641.s009.zip › in_vivo_assay_descriptions_500_brat/assay_descriptions_30.txt]

CHEMBL717157
In vivo antitumor activity against P-388 leukemia in CDF1 mice at 128 mg or 331 umol by ip administration expressed as average wt. change determined between day 0 and day 6 of experiment
CHEMBL2415256
Activity at AChE in Charles Foster rat prefrontal cortex assessed as substrate hydrolyzed per mg of protein at 5 mg/kg, po for 8 days by Ellman's method (Rvb = 45.83 +/- 0.94 mol/min)
CHEMBL1009848
Anxiolytic activity in ip dosed Wistar rat assessed as decrease in glyoxalase 1 activity in brain
CHEMBL739025
Number of mice recovered from virus infected with Herpes simplex virus type-2 at 10% dosage twice in 1st day out of 10 mice sampled
CHEMBL657809
Percent change in body weight DMBA-induced hormone-dependent mammary carcinoma tumors in rats at 8.5 mg for 7 days
CHEMBL1944344
Hepatoprotective activity against high fat/high calorie diet-induced non-alcoholic fatty liver disease in Wistar rat assessed as serum adiponectin levels at 50 mg/kg, po qd for 4 weeks (Rvb = 10.49 +/- 2.59 ng/ml)
CHEMBL730622
Anticonvulsant activity was determined in Subcutaneous metrazole (scMet) test 0.5 hr after administration of 300 mg/kg in (mice/rat); no activity or toxicity up to 300 mg/kg.
CHEMBL783659
Mean fat uptake for immature female long evans rat after injection of 3 microCi (111 kBq) in the absence of 60 microg of coinjected estradiol for 5 hours
CHEMBL2447628
Antiinflammatory activity in collagen-induced arthritis mouse model at 30 mg/kg, po qd administered every other day for 20 days relative to vehicle-treated control
CHEMBL1840260
Reduction in pSTAT5 concentration in po dosed darbepoetin-stimulated C57B1/6 mouse
