# Supplementary material for: Classification and analysis of a large collection of in vivo bioassay descriptions
Source: PLoS Comput Biol. 2017 Jul 5;13(7):e1005641. doi: 10.1371/journal.pcbi.1005641 (PMC5517062; doi:10.1371/journal.pcbi.1005641)
Supplement: S1 File — Manually annotated assay descriptions (consensus corpus) in BRAT format. (ZIP) [file pcbi.1005641.s009.zip › in_vivo_assay_descriptions_500_brat/assay_descriptions_31.ann]

T1	Experiment 43 62	haloperidol-induced
T2	Phenotype 63 72	catalepsy
T3	Strain 86 91	Swiss
T7	Strain 312 326	Sprague-Dawley
T9	Strain 389 393	DBA2
T10	Experiment 405 436	inoculation with L1210 leukemia
T12	Experiment 525 531	pithed
T15	Experiment 732 751	carrageenan-induced
T18	Phenotype 888 906	ulcerative colitis
T20	Phenotype 933 938	ulcer
T21	Phenotype 993 1004	hypothermia
T22	Phenotype 1036 1052	body temperature
T23	Strain 1352 1357	Swiss
T26	Phenotype 1466 1473	seizure
T27	Experiment 1599 1612	P388 leukemia
T29	Strain 1616 1621	CD2F1
T11	Phenotype 428 436	leukemia
T16	Phenotype 597 622	systemic pressor response
T19	Phenotype 1604 1612	leukemia
T4	Experiment 1283 1299	kainic acid (KA)
T6	Experiment 1437 1465	maximal electroshock-induced
T17	Experiment 868 887	acetic acid-induced
T5	Experiment 187 208	haloperidol challenge
T14	Experiment 558 596	sympathetic outflow activation-induced
T24	Experiment 1516 1524	MES test
T8	Phenotype 756 761	edema
