# Supplementary material for: Classification and analysis of a large collection of in vivo bioassay descriptions
Source: PLoS Comput Biol. 2017 Jul 5;13(7):e1005641. doi: 10.1371/journal.pcbi.1005641 (PMC5517062; doi:10.1371/journal.pcbi.1005641)
Supplement: S1 File — Manually annotated assay descriptions (consensus corpus) in BRAT format. (ZIP) [file pcbi.1005641.s009.zip › in_vivo_assay_descriptions_500_brat/assay_descriptions_31.txt]

CHEMBL3057547
Neuroprotective activity in haloperidol-induced catalepsy Mus musculus Swiss albino (mouse) model assessed as mean descent time at 100 mg/kg, po administered 30 min before haloperidol challenge measured at 150 min post challenge
CHEMBL866933
Calcium mobilization in vitamin D deficient ip dosed Sprague-Dawley rat intestine
CHEMBL737850
Percent increase in life span of DBA2 mice after inoculation with L1210 leukemia intravenously at a dose of 9 mg/lg per day
CHEMBL3258249
Antihypertensive activity in pithed rat assessed as change in sympathetic outflow activation-induced systemic pressor response at 15 mg/kg, iv at 5 Hz frequency
CHEMBL1817200
Antiinflammatory activity in rat assessed as inhibition of carrageenan-induced paw edema at 10 mg/kg, po measured after 360 min by Plethysmograph
CHEMBL1246190
Antiulcerogenic activity against acetic acid-induced ulcerative colitis in albino rat assessed as ulcer area at 12.5 mmol/kg, po
CHEMBL3379441
Induction of hypothermia in mouse assessed as change in body temperature at 10 mg/kg, ip administered 30 mins before test and measured 30 mins post dose in presence of 0.3 mg/kg, sc 5HT1A receptor antagonist WAY 100635
CHEMBL781142
Concentration at which the compound inhibits half of the response of kainic acid (KA)
CHEMBL1015093
Anticonvulsant activity in ip dosed Swiss albino mouse assessed as minimum drug concentration required for inhibition of maximal electroshock-induced seizure in half or more of mouse after 0.5 hrs by MES test
CHEMBL722695
Compound was evaluated for the anticancer activity against P388 leukemia in CD2F1 male mice at a dose of 30 mg/kg/day.
