# Supplementary material for: Classification and analysis of a large collection of in vivo bioassay descriptions
Source: PLoS Comput Biol. 2017 Jul 5;13(7):e1005641. doi: 10.1371/journal.pcbi.1005641 (PMC5517062; doi:10.1371/journal.pcbi.1005641)
Supplement: S1 File — Manually annotated assay descriptions (consensus corpus) in BRAT format. (ZIP) [file pcbi.1005641.s009.zip › in_vivo_assay_descriptions_500_brat/assay_descriptions_32.ann]

T1	Phenotype 52 58	tumors
T7	Experiment 479 492	MSV-3T3 tumor
T8	Strain 559 563	NMRI
T9	Phenotype 595 605	immobility
T10	Experiment 632 652	forced swimming test
T11	Experiment 731 759	maximal electric shock (MES)
T12	Experiment 854 870	adjuvant-induced
T13	Phenotype 871 884	polyarthritis
T14	Experiment 976 1005	high fat/high cholesterol fed
T16	Strain 1117 1123	C3H/he
T17	Experiment 1203 1222	light/dark box test
T18	Experiment 1273 1292	carrageenan-induced
T20	Experiment 1352 1373	carrageenan challenge
T5	Phenotype 463 475	tumor growth
T6	Phenotype 487 492	tumor
T2	Phenotype 639 647	swimming
T3	Phenotype 1297 1302	edema
