# Supplementary material for: Classification and analysis of a large collection of in vivo bioassay descriptions
Source: PLoS Comput Biol. 2017 Jul 5;13(7):e1005641. doi: 10.1371/journal.pcbi.1005641 (PMC5517062; doi:10.1371/journal.pcbi.1005641)
Supplement: S1 File — Manually annotated assay descriptions (consensus corpus) in BRAT format. (ZIP) [file pcbi.1005641.s009.zip › in_vivo_assay_descriptions_500_brat/assay_descriptions_32.txt]

CHEMBL792698
The compound was tested for the no of tumors at 1 mg/kg dose start of the experiment after peroral administration (experiment-I)
CHEMBL772991
Change in the blood urea nitrogen concentration on day 0 determined in male rats after ip administration of 100 mg/kg; Expressed as blood urea nitrogen concentration (mg %)
CHEMBL728968
Number of survivors/ number of animals tested at the dose of 115 mg/Kg, ip; 6/6
CHEMBL873158
Average inhibition of tumor growth on MSV-3T3 tumor model at 50 mg/kg
CHEMBL1048342
Antidepressant-like activity in NMRI mouse assessed as reduction in immobility time at 0.01 mg/kg, ip by forced swimming test
CHEMBL729101
Number of animals protected or toxic compared to number tested maximal electric shock (MES) method in Phase-I by intraperitoneal administration in mice; 1/1
CHEMBL779065
Inhibition of adjuvant-induced polyarthritis in rat following p.o. administration.
CHEMBL1103618
Antiatherosclerotic activity against high fat/high cholesterol fed LDLR-deficient mouse assessed as reduction in plasma triglyceride level
CHEMBL3106709
Anxiolytic activity in C3H/he mouse assessed as increase in time spent in light box at 10 to 40 mg/kg, po by light/dark box test
CHEMBL1799087
Antiinflammatory activity against carrageenan-induced paw edema in rat at 100 mg/kg, po administered 1 hr before carrageenan challenge measured after 2 hrs relative to control
