# Supplementary material for: Classification and analysis of a large collection of in vivo bioassay descriptions
Source: PLoS Comput Biol. 2017 Jul 5;13(7):e1005641. doi: 10.1371/journal.pcbi.1005641 (PMC5517062; doi:10.1371/journal.pcbi.1005641)
Supplement: S1 File — Manually annotated assay descriptions (consensus corpus) in BRAT format. (ZIP) [file pcbi.1005641.s009.zip › in_vivo_assay_descriptions_500_brat/assay_descriptions_33.ann]

T2	Experiment 224 230	fasted
T3	Experiment 340 354	xylene induced
T5	Experiment 406 423	high fat diet-fed
T6	Phenotype 424 432	diabetes
T7	Phenotype 609 618	analgesia
T9	Experiment 681 696	tail-flick test
T11	Strain 834 839	DBA/2
T13	Phenotype 951 974	arterial blood pressure
T16	Strain 1117 1136	Carworth Farms No.1
T19	Experiment 56 73	PBQ writhing test
T20	Strain 903 927	spontaneous hypertensive
T15	Experiment 1222 1238	metrazol-induced
T21	Phenotype 1239 1246	seizure
T18	Phenotype 1425 1433	leukemia
T14	Phenotype 761 768	seizure
T12	Phenotype 915 927	hypertensive
T1	Phenotype 60 68	writhing
T8	Experiment 510 532	glucose tolerance test
T10	Experiment 1405 1443	implanted with P388 leukemia cell line
T4	Phenotype 359 364	edema
