# Supplementary material for: Classification and analysis of a large collection of in vivo bioassay descriptions
Source: PLoS Comput Biol. 2017 Jul 5;13(7):e1005641. doi: 10.1371/journal.pcbi.1005641 (PMC5517062; doi:10.1371/journal.pcbi.1005641)
Supplement: S1 File — Manually annotated assay descriptions (consensus corpus) in BRAT format. (ZIP) [file pcbi.1005641.s009.zip › in_vivo_assay_descriptions_500_brat/assay_descriptions_33.txt]

CHEMBL717170
In vivo antinociceptive effect in mice by PBQ writhing test upon subcutaneous administration; Range is (0.88-1.56)
CHEMBL719409
Removal of [238Pu] (i.v.) from mice by ligand injected 30 uM/Kg orally at 3 min fasted after iv injection from skeleton
CHEMBL885511
Antiinflammatory activity in mouse assessed as inhibition of xylene induced ear edema
CHEMBL2156615
Antidiabetic activity in high fat diet-fed diabetes mouse model assessed as reduction in glucose level at 20 mg/kg for 7 days by glucose tolerance test
CHEMBL1012962
Antinociceptive activity in mouse assessed as inhibition of analgesia at 10 mg/kg, sc pretreated with 3 mg/kg, sc NTI for 24 hrs by tail-flick test
CHEMBL718881
Anticonvulsant activity against audiogenic tonus seizure 30 min after intraperitoneal administration (3.3-200 umol/kg) in DBA/2 mice, No data
CHEMBL2377886
Antihypertensive activity in rat spontaneous hypertensive model assessed as mean arterial blood pressure at 80 mg/kg, po measured at 2 hrs by tail-cuff method (Rvb = 157.41 +/- 9.62 mmHg)
CHEMBL1914211
Anticonvulsant activity in ip dosed albino Carworth Farms No.1 mouse assessed as time needs to show peak effect for protection against subcutaneous metrazol-induced seizure
CHEMBL3255369
Natriuretic activity in rat assessed as per cage at 3 mg/kg, po
CHEMBL740457
Number of survivors on 60th day at dose 4 mg/kg/day in 10 mice implanted with P388 leukemia cell line
