# Supplementary material for: Classification and analysis of a large collection of in vivo bioassay descriptions
Source: PLoS Comput Biol. 2017 Jul 5;13(7):e1005641. doi: 10.1371/journal.pcbi.1005641 (PMC5517062; doi:10.1371/journal.pcbi.1005641)
Supplement: S1 File — Manually annotated assay descriptions (consensus corpus) in BRAT format. (ZIP) [file pcbi.1005641.s009.zip › in_vivo_assay_descriptions_500_brat/assay_descriptions_34.ann]

T1	Experiment 53 74	phenylephrine-induced
T2	Strain 159 177	ND-4 Swiss-Webster
T3	Experiment 367 381	icilin-induced
T5	Strain 401 415	Sprague-Dawley
T6	Experiment 471 487	icilin challenge
T8	Strain 671 679	nude NCr
T9	Phenotype 686 691	tumor
T10	Strain 768 774	Wistar
T12	Experiment 812 831	carrageenan-induced
T14	Experiment 882 903	carrageenan challenge
T15	Experiment 923 942	carrageenan-induced
T16	Phenotype 943 955	inflammation
T21	Experiment 1248 1274	maximal electroshock assay
T22	Experiment 1386 1402	adjuvant-induced
T23	Phenotype 1403 1412	arthritis
T26	Strain 1540 1554	Sprague-Dawley
T27	Phenotype 1710 1720	immobility
T28	Experiment 1745 1765	forced swimming test
T29	Phenotype 75 107	tone in rat aortic smooth muscle
T30	Experiment 184 207	sublethal cyanide model
T11	Experiment 1198 1207	Ames test
T4	Phenotype 382 397	wet-dog shaking
T24	Phenotype 1752 1760	swimming
T25	Experiment 292 309	cyanide challenge
T7	Experiment 623 658	human MDA-MB-231T cells xenografted
T13	Phenotype 836 841	edema
