# Supplementary material for: Classification and analysis of a large collection of in vivo bioassay descriptions
Source: PLoS Comput Biol. 2017 Jul 5;13(7):e1005641. doi: 10.1371/journal.pcbi.1005641 (PMC5517062; doi:10.1371/journal.pcbi.1005641)
Supplement: S1 File — Manually annotated assay descriptions (consensus corpus) in BRAT format. (ZIP) [file pcbi.1005641.s009.zip › in_vivo_assay_descriptions_500_brat/assay_descriptions_34.txt]

CHEMBL790069
Percentage Inhibition of relaxation of phenylephrine-induced tone in rat aortic smooth muscle at ~10000 nM
CHEMBL2318326
Antidotal efficacy in ND-4 Swiss-Webster mouse sublethal cyanide model assessed as reduction in recovery time at 0.73 mol/kg, im administered 20 mins post cyanide challenge (Rvb = 74.5 +/- 1.9 mins )
CHEMBL3238743
Inhibition of icilin-induced wet-dog shaking in Sprague-Dawley rat model at 1 mg/kg, po administered 90 mins prior to icilin challenge measured after 30 mins relative to vehicle-treated control
CHEMBL2148642
Inhibition of MEK-mediated ERK T202/Y204 phosphorylation in human MDA-MB-231T cells xenografted in po dosed nude NCr mouse tumor after 24 hrs by immunoblotting
CHEMBL2065416
Antiinflammatory activity in Wistar albino rat assessed as inhibition of carrageenan-induced paw edema at 0.029 mmol/kg, po dosed 4 hrs before carrageenan challenge measured 1 hr post carrageenan-induced inflammation
CHEMBL797010
Tested for metabolic activation counted as mean number of revertants in strains TA98, TA100, TA1535, and TA1538, three plates per treatment at 0.2 mg per plate, without activation in the absence of S-9 rat liver homogenates in Ames test
CHEMBL723158
Anticonvulsant effect by maximal electroshock assay in mice after intravenous administration.
CHEMBL782463
Antiinflammatory activity was determined by measuring adjuvant-induced arthritis in rats using therapeutic method; dose administered daily twice
CHEMBL993338
Iron-clearing efficiency in non-iron-overloaded Sprague-Dawley rat assessed as urine iron excretion at 300 umol/kg, po relative to control
CHEMBL2434410
Antidepressant-like activity in mouse assessed as reduction in immobility time at 20 mg/kg, ip by forced swimming test
