# Supplementary material for: Classification and analysis of a large collection of in vivo bioassay descriptions
Source: PLoS Comput Biol. 2017 Jul 5;13(7):e1005641. doi: 10.1371/journal.pcbi.1005641 (PMC5517062; doi:10.1371/journal.pcbi.1005641)
Supplement: S1 File — Manually annotated assay descriptions (consensus corpus) in BRAT format. (ZIP) [file pcbi.1005641.s009.zip › in_vivo_assay_descriptions_500_brat/assay_descriptions_35.ann]

T1	Strain 77 87	fisher VAF
T2	Strain 244 278	SHR (Spontaneous Hypertensive Rat)
T3	Phenotype 279 293	blood pressure
T5	Experiment 395 413	bradykinin-induced
T6	Experiment 730 747	ibotenate-induced
T7	Phenotype 748 769	focal cerebral injury
T8	Strain 773 778	Swiss
T9	Phenotype 818 825	lesions
T10	Experiment 1076 1109	pretreated with 6-hydroxydopamine
T11	Strain 1201 1215	Sprague-Dawley
T13	Phenotype 1420 1428	sniffing
T14	Phenotype 1435 1447	head bobbing
T15	Phenotype 1452 1459	weaving
T12	Phenotype 1181 1192	anaphylaxis
T16	Phenotype 261 273	Hypertensive
T17	Phenotype 1333 1343	stereotypy
T18	Experiment 473 493	bradykinin challenge
T4	Phenotype 418 424	oedema
