# Supplementary material for: Classification and analysis of a large collection of in vivo bioassay descriptions
Source: PLoS Comput Biol. 2017 Jul 5;13(7):e1005641. doi: 10.1371/journal.pcbi.1005641 (PMC5517062; doi:10.1371/journal.pcbi.1005641)
Supplement: S1 File — Manually annotated assay descriptions (consensus corpus) in BRAT format. (ZIP) [file pcbi.1005641.s009.zip › in_vivo_assay_descriptions_500_brat/assay_descriptions_35.txt]

CHEMBL798562
In vivo biodistribution of [125I]QNP in the striatum of female fisher VAF rats at 30 minutes
CHEMBL780411
Peripheral plasma levels in rats after oral administration of 100 mg/kg dose for 4 hr
CHEMBL882382
Percent reduction of SHR (Spontaneous Hypertensive Rat) blood pressure at 4.5 hr at a dose 3 mg/kg peroral administration
CHEMBL1053298
Antiinflammatory activity against bradykinin-induced paw oedema in mouse at 10 mg/kg, ip treated 30 mins before bradykinin challenge measured after 240 mins by plethysmometry analysis
CHEMBL776336
Number of animals tested to that of number of animals disrupted in 3 trained at 0.250 mg/kg; Number of animals tested=11
CHEMBL1174701
Neuroprotective activity against ibotenate-induced focal cerebral injury in Swiss mouse assessed as reduction in size of lesions in grey matter at 4 ug/kg, ip
CHEMBL775410
Antiovulatory activity was expressed as the percentage of 11 rats blocked at a dose 0.5 ug.
CHEMBL780758
Neuronal selectivity expressed as Concentration in left ventricle after iv administration in rat, pretreated with 6-hydroxydopamine (control = 4.86+/-0.24)
CHEMBL787437
Inhibition of passive cutaneous anaphylaxis in male Sprague-Dawley rats following 0.3 mg/kg p.o. administration; Not significant.
CHEMBL777956
Number of rats falling (3) within each stereotypy classification after intraperitoneal administration (110 uM/Kg); continuous sniffing, some head bobbing and weaving (total rats 4)
