# Supplementary material for: Classification and analysis of a large collection of in vivo bioassay descriptions
Source: PLoS Comput Biol. 2017 Jul 5;13(7):e1005641. doi: 10.1371/journal.pcbi.1005641 (PMC5517062; doi:10.1371/journal.pcbi.1005641)
Supplement: S1 File — Manually annotated assay descriptions (consensus corpus) in BRAT format. (ZIP) [file pcbi.1005641.s009.zip › in_vivo_assay_descriptions_500_brat/assay_descriptions_36.ann]

T1	Strain 36 39	CF1
T3	Phenotype 53 78	Ehrlich ascites carcinoma
T4	Experiment 182 195	B-16 melanoma
T8	Phenotype 423 431	diabetic
T9	Experiment 569 581	rotarod test
T11	Phenotype 647 659	normotensive
T12	Phenotype 813 818	tumor
T13	Strain 942 956	Sprague-Dawley
T15	Strain 1079 1085	Wistar
T16	Experiment 1116 1139	electrically-stimulated
T17	Phenotype 1140 1181	sciatic nerve tibialis muscle contraction
T18	Experiment 1273 1293	methacholine-induced
T19	Experiment 1475 1511	Ip-implanted L1210 lymphoid leukemia
T5	Phenotype 187 195	melanoma
T6	Phenotype 264 272	Melanoma
T21	Phenotype 1494 1511	lymphoid leukemia
T14	Phenotype 986 1016	conditioned avoidance response
T2	Experiment 45 78	bearing Ehrlich ascites carcinoma
T22	Experiment 784 807	treatment in hot alkali
T10	Phenotype 541 554	neurotoxicity
T23	Phenotype 555 562	seizure
T7	Experiment 623 626	AII
