# Supplementary material for: Classification and analysis of a large collection of in vivo bioassay descriptions
Source: PLoS Comput Biol. 2017 Jul 5;13(7):e1005641. doi: 10.1371/journal.pcbi.1005641 (PMC5517062; doi:10.1371/journal.pcbi.1005641)
Supplement: S1 File — Manually annotated assay descriptions (consensus corpus) in BRAT format. (ZIP) [file pcbi.1005641.s009.zip › in_vivo_assay_descriptions_500_brat/assay_descriptions_36.txt]

CHEMBL823251
Antitumor activity in CF1 mice bearing Ehrlich ascites carcinoma measured as survivors on day 9 at 6 mg/kg; 5/6
CHEMBL726486
Evaluated for antitumor activity against B-16 melanoma in mice at a dose 1 mg/kg day, ip, on days 1, 4, and 7 against B-16 Melanoma cell
CHEMBL783871
Effective dose to inhibit aldose reductase activity by normalizing the elevated nerve fructose levels in sciatic nerve of acutely diabetic rat
CHEMBL883810
Minimum dose required for anticonvulsant activity when given i.p., at 0.5 hr in mice upon neurotoxicity seizure using rotarod test
CHEMBL788254
In vivo inhibition of the AII pressor response in normotensive rat at dose 0.5 mg/kg, po; NT means not tested
CHEMBL713076
Absorbance at 350 nM of a solution of melanosmoes obtained by treatment in hot alkali from tumor after ip injection at 180 min of assay as a measure of pigment content of tissue
CHEMBL2071905
Antipsychotic activity in Sprague-Dawley rat assessed as reduction of conditioned avoidance response at 0.17 mg/kg, po
CHEMBL1052561
Muscle relaxant activity in Wistar rat assessed as inhibition of electrically-stimulated sciatic nerve tibialis muscle contraction at 50 mg/kg, ip after 45 mins
CHEMBL771020
Preventive effect of compound was measured on methacholine-induced ST elevation in anesthetized rats at 0.1 mg/kg iv dose with test compound (0-90 min)
CHEMBL733509
Median T/C calculated based on survivors at 300 mg/kg (318 umol) per day against Ip-implanted L1210 lymphoid leukemia mice
