# Supplementary material for: Classification and analysis of a large collection of in vivo bioassay descriptions
Source: PLoS Comput Biol. 2017 Jul 5;13(7):e1005641. doi: 10.1371/journal.pcbi.1005641 (PMC5517062; doi:10.1371/journal.pcbi.1005641)
Supplement: S1 File — Manually annotated assay descriptions (consensus corpus) in BRAT format. (ZIP) [file pcbi.1005641.s009.zip › in_vivo_assay_descriptions_500_brat/assay_descriptions_37.ann]

T1	Experiment 37 56	carrageenan-induced
T3	Phenotype 76 85	allodynia
T5	Experiment 214 226	NMDA-induced
T6	Strain 406 413	ICR-CD1
T9	Experiment 647 661	LPS-stimulated
T11	Experiment 758 777	carrageenan-induced
T13	Strain 791 796	Swiss
T19	Strain 1079 1093	Sprague-Dawley
T20	Phenotype 1184 1195	anaphylaxis
T21	Experiment 1204 1224	ovalbumin sensitized
T22	Strain 1230 1251	Harlan-Sprague-Dawley
T23	Experiment 1299 1319	methacholine-induced
T25	Phenotype 1343 1352	conscious
T26	Strain 1353 1359	BALB/c
T16	Phenotype 953 961	leukemia
T24	Phenotype 1320 1339	bronchoconstriction
T4	Phenotype 114 128	paw withdrawal
T8	Experiment 307 329	administration of NMDA
T2	Strain 57 71	Sprague-Dawley
T10	Transgenic 662 676	COX-1 knockout
T18	Strain 677 684	C57BL/6
T7	Experiment 440 468	radiant heat tail flick test
T27	Experiment 1166 1200	passive cutaneous anaphylaxis test
T15	Experiment 943 967	implanted leukemia L1210
T12	Phenotype 782 787	edema
