# Supplementary material for: Classification and analysis of a large collection of in vivo bioassay descriptions
Source: PLoS Comput Biol. 2017 Jul 5;13(7):e1005641. doi: 10.1371/journal.pcbi.1005641 (PMC5517062; doi:10.1371/journal.pcbi.1005641)
Supplement: S1 File — Manually annotated assay descriptions (consensus corpus) in BRAT format. (ZIP) [file pcbi.1005641.s009.zip › in_vivo_assay_descriptions_500_brat/assay_descriptions_37.txt]

CHEMBL2212758
Analgesic activity in carrageenan-induced Sprague-Dawley rat allodynia model assessed as effect on paw withdrawal threshold at 10 mg/kg, po after 30 mins
CHEMBL877164
Percentage protection against NMDA-induced lethality in mice by the compound at 40 mg/Kg administered ip 60 mins before iv administration of NMDA in the lethal dose of 90 mg/Kg.
CHEMBL2406702
Antinociceptive activity in ICR-CD1 mouse at 250 pmol, icv by radiant heat tail flick test
CHEMBL745257
The compound was evaluated for hypoxic survival activity in mice after intraperitoneal administration; Not tested
CHEMBL1932517
Inhibition of PGE2 production in LPS-stimulated COX-1 knockout C57BL/6 mouse brain homogenate measured after 6 hrs
CHEMBL903726
Inhibition of carrageenan-induced paw edema in Swiss albino mouse at 10 mg/kg, po after 270 mins relative to control
CHEMBL721066
Percent increase in life span was measured in mice intracerebrally implanted leukemia L1210 at 30 mg/kg administered intraperitoneally on day 1 only.
CHEMBL887405
Iron clearance in non-iron overloaded Sprague-Dawley rat at 300 umol/kg, po at 3 hrs
CHEMBL783927
Antiallergic activity by passive cutaneous anaphylaxis test in ovalbumin sensitized male Harlan-Sprague-Dawley rats by oral dose
CHEMBL996072
Inhibition of methacholine-induced bronchoconstriction in conscious BALB/c mouse at 5 ug, intranasally administered as single dose after 24 hrs
