# Supplementary material for: Classification and analysis of a large collection of in vivo bioassay descriptions
Source: PLoS Comput Biol. 2017 Jul 5;13(7):e1005641. doi: 10.1371/journal.pcbi.1005641 (PMC5517062; doi:10.1371/journal.pcbi.1005641)
Supplement: S1 File — Manually annotated assay descriptions (consensus corpus) in BRAT format. (ZIP) [file pcbi.1005641.s009.zip › in_vivo_assay_descriptions_500_brat/assay_descriptions_38.ann]

T1	Experiment 31 46	ethanol-induced
T4	Strain 91 95	CF-1
T5	Phenotype 131 150	visceral fat weight
T6	Experiment 154 179	high fat diet fed-induced
T7	Phenotype 180 187	obesity
T10	Phenotype 397 406	Granuloma
T11	Experiment 521 538	endotoxin-induced
T12	Experiment 588 605	endotoxin-induced
T14	Phenotype 795 812	joint destruction
T16	Experiment 891 908	oxazolone induced
T17	Phenotype 909 933	contact hypersensitivity
T19	Experiment 1019 1034	ACTH-stimulated
T21	Strain 1187 1190	CF1
T22	Experiment 1241 1257	metrazol-induced
T23	Phenotype 1258 1266	seizures
T24	Phenotype 1391 1420	ventral prostate gland weight
T25	Phenotype 1501 1524	ventral prostate weight
T26	Experiment 410 433	CMC-LPS air-pouch model
T3	Phenotype 192 210	insulin resistance
T2	Strain 211 219	C57Bl/6J
T8	Transgenic 875 890	CRTH2-knock out
T9	Phenotype 976 984	swelling
