# Supplementary material for: Classification and analysis of a large collection of in vivo bioassay descriptions
Source: PLoS Comput Biol. 2017 Jul 5;13(7):e1005641. doi: 10.1371/journal.pcbi.1005641 (PMC5517062; doi:10.1371/journal.pcbi.1005641)
Supplement: S1 File — Manually annotated assay descriptions (consensus corpus) in BRAT format. (ZIP) [file pcbi.1005641.s009.zip › in_vivo_assay_descriptions_500_brat/assay_descriptions_38.txt]

CHEMBL3282159
Potentiation of ethanol-induced anxiolytic activity in ip dosed male albino CF-1 mouse
CHEMBL2210567
Reduction of visceral fat weight in high fat diet fed-induced obesity and insulin resistance C57Bl/6J mouse model at 25 mg/kg/day, po administered once daily for 2 weeks measured on day 12 by in vivo magnetic resonance imaging analysis
CHEMBL843601
Inhibitory activity against Granuloma on CMC-LPS air-pouch model at 2.5 mg/kg by oral administration
CHEMBL785750
Tested for dose required to inhibit endotoxin-induced mortality by 50 % when administered perorally in endotoxin-induced mortality (EIM) in rats
CHEMBL882203
In vivo 5-HIAA level was measured in killed rat limbic brain regions at a dose of 50 umol/kg, sc
CHEMBL791830
32-day X-ray(0= normal to 10= maximum joint destruction) was determined.
CHEMBL2211732
Antiinflammatory activity in CRTH2-knock out oxazolone induced contact hypersensitivity mouse model assessed as inhibition of ear swelling at 3 mg/kg, po bid
CHEMBL774007
ACTH-stimulated aldosterone synthesis was determined in rat adrenal glomerulosa cell suspension (control = 8.5+/-0.9)
CHEMBL3374912
Anticonvulsant activity in albino CF1 mouse assessed as protection against subcutaneous metrazol-induced seizures at 100 mg/kg, ip measured after 0.5 hr
CHEMBL796442
Agonist activity indicated by a statistically significant increase in ventral prostate gland weight compared, to control animals; NA means no statistically significant increase in ventral prostate weight compared to controls.
