# Supplementary material for: Classification and analysis of a large collection of in vivo bioassay descriptions
Source: PLoS Comput Biol. 2017 Jul 5;13(7):e1005641. doi: 10.1371/journal.pcbi.1005641 (PMC5517062; doi:10.1371/journal.pcbi.1005641)
Supplement: S1 File — Manually annotated assay descriptions (consensus corpus) in BRAT format. (ZIP) [file pcbi.1005641.s009.zip › in_vivo_assay_descriptions_500_brat/assay_descriptions_39.ann]

T1	Experiment 65 80	aspirin-induced
T2	Phenotype 81 87	ulcers
T3	Phenotype 305 317	hypertensive
T6	Strain 324 327	SHR
T7	Phenotype 360 377	arterial pressure
T8	Phenotype 512 520	sleeping
T9	Experiment 648 667	carrageenan-induced
T10	Phenotype 676 688	hyperalgesia
T11	Strain 692 698	Wistar
T13	Experiment 790 811	carrageenan challenge
T14	Strain 1043 1049	Wistar
T15	Experiment 1082 1101	acetic acid-induced
T16	Experiment 1168 1189	acetic acid challenge
T17	Experiment 1330 1349	naloxone pretreated
T18	Strain 1350 1355	Swiss
T20	Phenotype 1381 1390	analgesia
T21	Experiment 1407 1423	hot plate method
T22	Strain 1616 1622	Wistar
T24	Phenotype 1685 1703	diastolic pressure
T23	Phenotype 1636 1653	arterial pressure
T25	Experiment 1627 1659	invasive arterial pressure model
T5	Strain 291 317	spontaneously hypertensive
T12	Phenotype 726 745	withdrawal response
T4	Experiment 835 849	hot plate test
