# Supplementary material for: Classification and analysis of a large collection of in vivo bioassay descriptions
Source: PLoS Comput Biol. 2017 Jul 5;13(7):e1005641. doi: 10.1371/journal.pcbi.1005641 (PMC5517062; doi:10.1371/journal.pcbi.1005641)
Supplement: S1 File — Manually annotated assay descriptions (consensus corpus) in BRAT format. (ZIP) [file pcbi.1005641.s009.zip › in_vivo_assay_descriptions_500_brat/assay_descriptions_39.txt]

CHEMBL799286
Compound was measured for percentage inhibition of aspirin-induced ulcers at 30 mg/kg after po administration
CHEMBL774695
Concentration of compound in plasma was determined following a dose of 40 mg/kg administered orally at 2 hr
CHEMBL845042
Antihypertensive activity in spontaneously hypertensive rats (SHR) measured by percentage fall in arterial pressure (AP) at 25 mg/kg administered perorally at 24 h; No significance
CHEMBL731095
Compound was tested for the anesthetic effect and the sleeping time (ST) was recorded at a dose of 10 mg/kg administered intraperitoneally.
CHEMBL1959757
Antihyperalgesic activity against carrageenan-induced thermal hyperalgesia in Wistar rat assessed as latency of withdrawal response at 100 umol/kg, po administered 1 hr before carrageenan challenge measured after 1 hr by hot plate test
CHEMBL797155
Oral diuretic activity was measured after oral administration of 0.1 mg/kg to rats(control volume is 1.05+/-0.11)
CHEMBL3061211
Anti-inflammatory activity in Rattus norvegicus Wistar (rat) assessed as inhibition of acetic acid-induced dye extrusion into peritonial cavity administered 30 min prior to acetic acid challenge measured after 30 min by Evans blue dye-based spectrophotometric analysis relative to control
CHEMBL1034471
Analgesic activity in 5 mg/kg naloxone pretreated Swiss albino mouse assessed as analgesia at 100 mg/kg by hot plate method
CHEMBL735632
Compound was tested for irreversible inhibition of [3H]- Naltrexone binding with 5 nM protection in the presence of NaCl (unwashed)
CHEMBL1251222
Antihypertensive activity in Wistar rat invasive arterial pressure model assessed as reduction of diastolic pressure at 0.1 mg/kg, iv
