# Supplementary material for: Classification and analysis of a large collection of in vivo bioassay descriptions
Source: PLoS Comput Biol. 2017 Jul 5;13(7):e1005641. doi: 10.1371/journal.pcbi.1005641 (PMC5517062; doi:10.1371/journal.pcbi.1005641)
Supplement: S1 File — Manually annotated assay descriptions (consensus corpus) in BRAT format. (ZIP) [file pcbi.1005641.s009.zip › in_vivo_assay_descriptions_500_brat/assay_descriptions_4.ann]

T1	Strain 72 83	B6D2F1/jico
T2	Strain 136 142	Zucker
T3	Strain 236 240	BDF1
T4	Strain 421 435	Sprague-Dawley
T5	Experiment 440 474	complete Freund's adjuvant-induced
T6	Strain 756 763	C57BL/6
T7	Experiment 949 963	ovariectomized
T8	Strain 1030 1033	CF1
T9	Experiment 1066 1094	maximal electroshock-induced
T10	Experiment 1195 1204	hot plate
T11	Phenotype 130 135	obese
T12	Phenotype 475 492	inflammatory pain
T13	Phenotype 534 550	hypersensitivity
T15	Phenotype 1095 1103	seizures
T14	Phenotype 964 974	osteopenic
