# Supplementary material for: Classification and analysis of a large collection of in vivo bioassay descriptions
Source: PLoS Comput Biol. 2017 Jul 5;13(7):e1005641. doi: 10.1371/journal.pcbi.1005641 (PMC5517062; doi:10.1371/journal.pcbi.1005641)
Supplement: S1 File — Manually annotated assay descriptions (consensus corpus) in BRAT format. (ZIP) [file pcbi.1005641.s009.zip › in_vivo_assay_descriptions_500_brat/assay_descriptions_4.txt]

CHEMBL723214
Maximum tolerated dose following single i.p. injection to B6D2F1/jico mice.
CHEMBL1820831
Antiobesity activity in obese Zucker rat assessed as reduction in hepatic malonyl-coA level, iv administered 2 hrs
CHEMBL730582
BDF1 male mice were administered with the compound and number of survivors was determined out of 10 tested at a dose 200 mg/kg peroral
CHEMBL1017593
Antihypertensive activity against Sprague-Dawley rat complete Freund's adjuvant-induced inflammatory pain model assessed as reversal of mechanical hypersensitivity after 30 mins
CHEMBL726251
Tested for high-dose toxicity in mice at a significant dose of 52.5 mg/kg administered intraperitoneally after 5 days of treatment
CHEMBL2406179
Binding affinity to LRRK2 in C57BL/6 mouse brain at 10 to 180 mg/kg, po after 2 hrs by pull down assay relative to vehicle-treated control
CHEMBL861026
Increase in total bone content at 10 mg/kg, sc 28 days post dose in ovariectomized osteopenic rat
CHEMBL1103189
Antiepileptic activity in ip dosed CF1 mouse assessed as inhibition of maximal electroshock-induced seizures
CHEMBL731875
Analgesic potency in mice after icv injection and 10 min before exposing to hot plate
CHEMBL723220
Maximum tolerated total dose (MTD) was determined after intravenous administration in mice
