# Supplementary material for: Classification and analysis of a large collection of in vivo bioassay descriptions
Source: PLoS Comput Biol. 2017 Jul 5;13(7):e1005641. doi: 10.1371/journal.pcbi.1005641 (PMC5517062; doi:10.1371/journal.pcbi.1005641)
Supplement: S1 File — Manually annotated assay descriptions (consensus corpus) in BRAT format. (ZIP) [file pcbi.1005641.s009.zip › in_vivo_assay_descriptions_500_brat/assay_descriptions_40.ann]

T2	Phenotype 204 221	inflammatory pain
T5	Strain 470 484	Sprague-Dawley
T6	Experiment 520 548	maximal electroshock-induced
T7	Phenotype 549 557	seizures
T8	Experiment 649 664	trypsin-induced
T9	Phenotype 665 677	hyperalgesia
T12	Phenotype 932 944	tumor growth
T14	Phenotype 970 981	solid tumor
T15	Strain 996 1000	nude
T16	Experiment 1079 1093	stress-induced
T17	Strain 1094 1100	Wistar
T18	Phenotype 1133 1138	ulcer
T19	Phenotype 1228 1233	tumor
T4	Phenotype 1329 1337	leukemia
T3	Phenotype 263 285	paw flinching behavior
T11	Transgenic 87 97	transgenic
T10	Transgenic 784 813	human ApoB100/CETP transgenic
T1	Experiment 187 203	formalin-induced
T13	Experiment 964 992	human solid tumors implanted
T21	Experiment 665 683	hyperalgesia assay
T20	Experiment 1323 1343	L1210 leukemia cells
T22	Experiment 304 312	formalin
