# Supplementary material for: Classification and analysis of a large collection of in vivo bioassay descriptions
Source: PLoS Comput Biol. 2017 Jul 5;13(7):e1005641. doi: 10.1371/journal.pcbi.1005641 (PMC5517062; doi:10.1371/journal.pcbi.1005641)
Supplement: S1 File — Manually annotated assay descriptions (consensus corpus) in BRAT format. (ZIP) [file pcbi.1005641.s009.zip › in_vivo_assay_descriptions_500_brat/assay_descriptions_40.txt]

CHEMBL1019989
Ex vivo receptor occupancy of human bradykinin B1 receptor expressed in transgenic rat brain at 12 mg/kg, iv after 30 mins
CHEMBL1292555
Antinociceptive activity against formalin-induced inflammatory pain in iv dosed mouse assessed inhibition of paw flinching behavior in both phases of formalin response
CHEMBL740916
Long term depletion of Dopamine(DA) in Whole mouse Brain at a high dose (300 nmol)
CHEMBL2446740
Anticonvulsant activity in albino Sprague-Dawley rat assessed as protection against maximal electroshock-induced seizures at 30 mg/kg, ip after 0.25 hrs
CHEMBL881794
Percent inhibition for analgesic activity by trypsin-induced hyperalgesia assay at 20 mg/kg by oral administration in rats.
CHEMBL920424
Decrease in total ketone bodies level in human ApoB100/CETP transgenic mouse at 10 mg/kg, po after 6 weeks relative to control
CHEMBL722269
Compound was evaluated in vivo for the percent tumor growth inhibition against human solid tumors implanted in nude mice DLD-2 (colon); NT=Not tested
CHEMBL1015546
Antiulcerogenic activity in stress-induced Wistar rat assessed as protection from ulcer at 25 mg/kg, po
CHEMBL725470
Chemotherapeutic activity was evaluated by measuring mean tumor diameter on day 12 at 44 mg/kg/day, sc
CHEMBL737276
Increase in life span of mice with L1210 leukemia cells at a dose of 15 mg/kg in exp 2
