# Supplementary material for: Classification and analysis of a large collection of in vivo bioassay descriptions
Source: PLoS Comput Biol. 2017 Jul 5;13(7):e1005641. doi: 10.1371/journal.pcbi.1005641 (PMC5517062; doi:10.1371/journal.pcbi.1005641)
Supplement: S1 File — Manually annotated assay descriptions (consensus corpus) in BRAT format. (ZIP) [file pcbi.1005641.s009.zip › in_vivo_assay_descriptions_500_brat/assay_descriptions_41.ann]

T5	Experiment 518 539	carrageenan injection
T6	Experiment 547 566	hind paw edema test
T10	Strain 934 948	Sprague-Dawley
T11	Strain 1070 1080	long evans
T12	Experiment 1155 1175	coinjected estradiol
T14	Experiment 1508 1544	trinitrobenzenesulfonic acid-induced
T15	Phenotype 1545 1552	colitis
T19	Experiment 1689 1703	TNBS challenge
T20	Phenotype 114 133	dry thrombus weight
T22	Phenotype 660 668	leukemia
T8	Phenotype 806 812	tumors
T4	Phenotype 311 330	neocortical infarct
T17	Phenotype 1626 1644	thickness of colon
T21	Experiment 993 1007	saline treated
T16	Transgenic 1556 1587	human PXR expressing transgenic
T25	Strain 1588 1595	C57/BL6
T1	Strain 42 56	Sprague-Dawley
T7	Experiment 640 674	infected with L1210 leukemia cells
T9	Phenotype 556 561	edema
T13	Phenotype 1227 1237	heart rate
T2	Experiment 86 113	arteriovenous shunt-induced
T3	Experiment 191 220	arteriovenous shunt-challenge
