# Supplementary material for: Classification and analysis of a large collection of in vivo bioassay descriptions
Source: PLoS Comput Biol. 2017 Jul 5;13(7):e1005641. doi: 10.1371/journal.pcbi.1005641 (PMC5517062; doi:10.1371/journal.pcbi.1005641)
Supplement: S1 File — Manually annotated assay descriptions (consensus corpus) in BRAT format. (ZIP) [file pcbi.1005641.s009.zip › in_vivo_assay_descriptions_500_brat/assay_descriptions_41.txt]

CHEMBL2330172
Antithrombotic activity in Sprague-Dawley rat assessed as reduction in arteriovenous shunt-induced dry thrombus weight at 80 mg/kg, administered via gavage for 7 days prior to arteriovenous shunt-challenge measured up to 15 mins relative to control
CHEMBL794662
Tested for percent reduction of neocortical infarct volume after IV administration (2 hr post-MCAO) at dose level 10.0 on 9 rats.
CHEMBL872529
Compound was tested for antiinflammatory activity and the % inhibition was reported 3 h after carrageenan injection in the hind paw edema test in rats: dose=40 mg/kg, p.o.
CHEMBL741705
Median Survival days of mice infected with L1210 leukemia cells at dose 20 mg/kg relative to that of 9 days for control
CHEMBL729251
in vivo activity against aerobic and hypoxic cells in RIF-1 tumors when administered at a dose of 31.6 umol/kg in mice
CHEMBL1066835
Reduction in 3,4-dihydroxyphenylacetic acid level in Sprague-Dawley rat striatum at 100 umol/kg, sc relative to saline treated control
CHEMBL784284
Mean uterus uptake for immature female long evans rat after injection of 3 microCi (111 kBq) in the absence of 60 microg of coinjected estradiol for 12 hours
CHEMBL782854
percentage decrease in heart rate after 6 hr at a dose of 30 mg/kg administered perorally in rats.
CHEMBL771266
Compound is evaluated for biochemical levels of DOPAC in nonpretreated habituated rats for subcuteneous dose of 100 umol/kg in rat striatum
CHEMBL1803395
Antiinflammatory activity against trinitrobenzenesulfonic acid-induced colitis in human PXR expressing transgenic C57/BL6 mouse assessed as decrease in thickness of colon at 10 mg/kg, ip administered on day 1 after TNBS challenge measured after 5 days
