# Supplementary material for: Classification and analysis of a large collection of in vivo bioassay descriptions
Source: PLoS Comput Biol. 2017 Jul 5;13(7):e1005641. doi: 10.1371/journal.pcbi.1005641 (PMC5517062; doi:10.1371/journal.pcbi.1005641)
Supplement: S1 File — Manually annotated assay descriptions (consensus corpus) in BRAT format. (ZIP) [file pcbi.1005641.s009.zip › in_vivo_assay_descriptions_500_brat/assay_descriptions_42.ann]

T1	Experiment 62 85	CMC-LPS air-pouch model
T2	Experiment 169 203	complete Freund's adjuvant induced
T3	Phenotype 204 221	inflammatory pain
T4	Phenotype 253 269	hypersensitivity
T7	Experiment 514 529	cocaine-induced
T8	Experiment 561 584	pretreated with cocaine
T9	Strain 665 670	Swiss
T10	Experiment 706 725	acetic acid-induced
T11	Phenotype 726 734	writhing
T6	Strain 820 823	CD1
T12	Strain 952 960	C57BL/6J
T13	Strain 1163 1170	C57BL/6
T16	Strain 1336 1340	CD-1
T17	Experiment 1474 1493	infected with HSV-2
T15	Phenotype 1208 1213	tumor
T5	Phenotype 798 816	Locomotor activity
T19	Experiment 600 627	drug-discrimination studies
T14	Experiment 1127 1162	azoxymethane dextran sodium sulfate
