# Supplementary material for: Classification and analysis of a large collection of in vivo bioassay descriptions
Source: PLoS Comput Biol. 2017 Jul 5;13(7):e1005641. doi: 10.1371/journal.pcbi.1005641 (PMC5517062; doi:10.1371/journal.pcbi.1005641)
Supplement: S1 File — Manually annotated assay descriptions (consensus corpus) in BRAT format. (ZIP) [file pcbi.1005641.s009.zip › in_vivo_assay_descriptions_500_brat/assay_descriptions_42.txt]

CHEMBL784627
The compound was tested for PGE-2 generation on CMC-LPS air-pouch model at 100 mg/Kg by oral administration
CHEMBL1009667
Antianalgesic activity against complete Freund's adjuvant induced inflammatory pain in rat assessed as reversal of hypersensitivity dosed as po bid for 5 days measured after 1 hr on day 5
CHEMBL878858
Effective dose for increased cancellous bone area in young intact rats after a treatment period of 10 days
CHEMBL1037309
Effect on behavioural activity in rat assessed as cocaine-induced lever response at 50 mg/kg, ip pretreated with cocaine for 50 mins by drug-discrimination studies
CHEMBL901806
Analgesic activity in Swiss Albino mouse assessed as number of acetic acid-induced writhing at 100 mg/kg, po after 1 hr relative to control
CHEMBL914831
Locomotor activity in CD1 mouse assessed as stimulation at 0.3 mg/kg, ip after 3 hrs relative to control
CHEMBL1036164
Regulation of immune response in C57BL/6J mouse assessed as induction of NKT cell cytokine response-related TNFalpha secretion at 50 ug/kg, ip after 4 hrs by ELISA
CHEMBL2432421
Chemopreventive activity in azoxymethane dextran sodium sulfate C57BL/6 mouse model assessed as reduction of tumor burden at 50 mg/kg/day treated with food measured after 130 days
CHEMBL738211
Distribution of Radioactivity in blood of CD-1 Mice by intravenous administration of compound after 1 day expressed as dose/gram
CHEMBL744651
Effect on the survival rate of mice infected with HSV-2 administered intravaginally at 10% dosage twice in a day
