# Supplementary material for: Classification and analysis of a large collection of in vivo bioassay descriptions
Source: PLoS Comput Biol. 2017 Jul 5;13(7):e1005641. doi: 10.1371/journal.pcbi.1005641 (PMC5517062; doi:10.1371/journal.pcbi.1005641)
Supplement: S1 File — Manually annotated assay descriptions (consensus corpus) in BRAT format. (ZIP) [file pcbi.1005641.s009.zip › in_vivo_assay_descriptions_500_brat/assay_descriptions_43.ann]

T2	Strain 86 112	spontaneously hypertensive
T3	Experiment 203 228	bearing the P388 Leukemia
T5	Experiment 340 354	P-388 leukemia
T10	Phenotype 631 642	proteinuria
T11	Phenotype 650 682	graft-versus-host disease (GVHD)
T17	Phenotype 100 112	hypertensive
T4	Phenotype 346 354	leukemia
T1	Phenotype 49 72	arterial blood pressure
T12	Phenotype 220 228	Leukemia
T7	Transgenic 975 1021	APP51/16 transgenic mouse expressing human APP
T8	Experiment 513 531	systemic infection
T9	Experiment 544 573	Staphylococcus aureus giorgio
T6	Phenotype 318 331	weight change
