# Supplementary material for: Classification and analysis of a large collection of in vivo bioassay descriptions
Source: PLoS Comput Biol. 2017 Jul 5;13(7):e1005641. doi: 10.1371/journal.pcbi.1005641 (PMC5517062; doi:10.1371/journal.pcbi.1005641)
Supplement: S1 File — Manually annotated assay descriptions (consensus corpus) in BRAT format. (ZIP) [file pcbi.1005641.s009.zip › in_vivo_assay_descriptions_500_brat/assay_descriptions_43.txt]

CHEMBL794969
Effect after 30 mg/kg, po, on mean arterial blood pressure in conscious spontaneously hypertensive rats
CHEMBL744352
Average survival time (treated / control) x100 was calculated in mice bearing the P388 Leukemia at 80 mg / kg
CHEMBL749290
Antitumor activity was determined for 7-day average percent weight change against P-388 leukemia in mice at a dose of 80 mg/kg
CHEMBL847092
Percent decrease in plasma testosterone after 6 hr
CHEMBL738472
Minimum inhibitory concentration (MIC) against systemic infection in mouse by Staphylococcus aureus giorgio
CHEMBL724500
Compound was tested for the inhibition of proteinuria in the graft-versus-host disease (GVHD) in mice at 100 mg/kg p.o.; 8/10 mice died
CHEMBL891146
Acute toxicity in Albino mouse at 100 mg/kg after 24 hrs
CHEMBL797052
Oral diuretic activity was measured after oral administration of 6.25 mg/kg to rats(control volume is 0.87+/-0.04)
CHEMBL1031185
Reduction in brain C99 level in APP51/16 transgenic mouse expressing human APP at 300 umol/kg, po after 5 hrs by Western blotting in presence of PSC833 relative to control
CHEMBL713103
Compound was tested for Trypanocidal Activity in mice at 2.5 mg/kg; 6/25
