# Supplementary material for: Classification and analysis of a large collection of in vivo bioassay descriptions
Source: PLoS Comput Biol. 2017 Jul 5;13(7):e1005641. doi: 10.1371/journal.pcbi.1005641 (PMC5517062; doi:10.1371/journal.pcbi.1005641)
Supplement: S1 File — Manually annotated assay descriptions (consensus corpus) in BRAT format. (ZIP) [file pcbi.1005641.s009.zip › in_vivo_assay_descriptions_500_brat/assay_descriptions_44.ann]

T2	Experiment 322 341	scopolamine-induced
T3	Phenotype 342 349	amnesia
T4	Experiment 355 377	passive avoidance test
T5	Phenotype 388 405	memory impairment
T7	Experiment 533 557	coronary artery ligation
T8	Phenotype 490 522	Ventricular Fibrilloflutter (VF)
T9	Strain 642 645	CFW
T10	Experiment 676 693	reserpine-induced
T11	Phenotype 694 703	catalepsy
T12	Strain 953 960	Kunming
T13	Phenotype 991 1001	immobility
T14	Experiment 1010 1030	forced swimming test
T15	Experiment 1083 1106	P388 leukemia implanted
T17	Strain 1107 1111	BDF1
T18	Experiment 1227 1255	maximal electroshock seizure
T19	Experiment 1354 1372	Plasmodium berghei
T16	Phenotype 1088 1096	leukemia
T20	Phenotype 1248 1255	seizure
T22	Phenotype 1017 1025	swimming
T1	Experiment 66 102	Evans Blue-Carrageenan pleural assay
