# Supplementary material for: Classification and analysis of a large collection of in vivo bioassay descriptions
Source: PLoS Comput Biol. 2017 Jul 5;13(7):e1005641. doi: 10.1371/journal.pcbi.1005641 (PMC5517062; doi:10.1371/journal.pcbi.1005641)
Supplement: S1 File — Manually annotated assay descriptions (consensus corpus) in BRAT format. (ZIP) [file pcbi.1005641.s009.zip › in_vivo_assay_descriptions_500_brat/assay_descriptions_44.txt]

CHEMBL789981
Relative Oral Anti inflammatory activity in the 5-h Evans Blue-Carrageenan pleural assay using indomethacin as reference compound
CHEMBL780412
Peripheral plasma levels in rats after oral administration of 100 mg/kg dose for 4 hr; No detectable concentration of antibiotic
CHEMBL823411
Ability to reverse scopolamine-induced amnesia in a passive avoidance test to assess memory impairment administered perorally 3 mg/kg
CHEMBL792077
Compound was tested for antagonism of Ventricular Fibrilloflutter (VF) evoked by coronary artery ligation in the rat measured at 0.01 mg/kg dose
CHEMBL3283627
Antiparkinsonian activity in CFW mouse assessed as reversal of reserpine-induced catalepsy at 0.02 mmol/kg, sc measured every 30 mins up to 1.5 hrs
CHEMBL820042
Removal of [238Pu] (i.v.) from mice by ligand injected 30 uM/kg orally at 3 min normally fed after iv injection from kidneys
CHEMBL3239087
Antidepressant activity in po dosed Kunming mouse assessed as decrease in immobility time by forced swimming test
CHEMBL730520
Compound was tested for mortality in P388 leukemia implanted BDF1 mice on day 0 after ip administration of 10 mg/kg/day on day 1 out of 5 mice
CHEMBL719166
Effective dose against maximal electroshock seizure in mice after intraperitoneal administration
CHEMBL843206
In vivo antimalarial activity against Plasmodium berghei in the mice (Mus musculus) at 640 mg/kg dosage
