# Supplementary material for: Classification and analysis of a large collection of in vivo bioassay descriptions
Source: PLoS Comput Biol. 2017 Jul 5;13(7):e1005641. doi: 10.1371/journal.pcbi.1005641 (PMC5517062; doi:10.1371/journal.pcbi.1005641)
Supplement: S1 File — Manually annotated assay descriptions (consensus corpus) in BRAT format. (ZIP) [file pcbi.1005641.s009.zip › in_vivo_assay_descriptions_500_brat/assay_descriptions_45.ann]

T1	Experiment 174 185	STZ-induced
T2	Phenotype 186 194	diabetic
T5	Experiment 354 368	P-388 leukemia
T7	Strain 372 376	CDF1
T8	Strain 563 577	Sprague-Dawley
T9	Phenotype 607 617	immobility
T12	Experiment 755 774	carrageenan induced
T15	Phenotype 904 917	head twitches
T16	Experiment 1017 1046	human CWR22 cells xenografted
T17	Experiment 1173 1184	sucrose-fed
T18	Strain 1185 1199	Sprague-Dawley
T21	Experiment 1445 1453	ligation
T22	Experiment 1545 1564	amphetamine-induced
T23	Phenotype 1565 1583	locomotor activity
T24	Strain 1592 1606	Sprague-Dawley
T6	Phenotype 360 368	leukemia
T4	Experiment 667 687	forced swimming test
T10	Phenotype 674 682	swimming
T3	Strain 195 209	Sprague-Dawley
T11	Phenotype 779 784	edema
T13	Phenotype 1378 1395	gastric secretion
T14	Experiment 1329 1345	pyloric ligation
