# Supplementary material for: Classification and analysis of a large collection of in vivo bioassay descriptions
Source: PLoS Comput Biol. 2017 Jul 5;13(7):e1005641. doi: 10.1371/journal.pcbi.1005641 (PMC5517062; doi:10.1371/journal.pcbi.1005641)
Supplement: S1 File — Manually annotated assay descriptions (consensus corpus) in BRAT format. (ZIP) [file pcbi.1005641.s009.zip › in_vivo_assay_descriptions_500_brat/assay_descriptions_45.txt]

CHEMBL775885
Tested for distribution of radioactivity in female rat tissue at 7 day after intravenous administration in ovaries
CHEMBL887570
Antihyperglycemic activity in STZ-induced diabetic Sprague-Dawley rat assessed as decrease in blood glucose at 100 mg/kg, po after 120 mins relative to control
CHEMBL730919
In vivo antitumor activity against P-388 leukemia in CDF1 mice at 32 mg or 93 umol by ip administration expressed as median survival time of drug treated mice/median survival time of control mice x100
CHEMBL2327134
Antidepressant activity in Sprague-Dawley rat assessed as reduction of immobility time at 1 to 30 mg/kg, sc measured for 5 mins by forced swimming test
CHEMBL885530
Anti-acute-inflammatory activity in rat assessed as carrageenan induced paw edema volume at 92.9 mg/kg after 1 hr
CHEMBL3257822
Central serotoninmimetic activity in CF mouse assessed as induction of head twitches at 30 mg/kg, ip after 60 mins
CHEMBL1935994
Inhibition of JAK2-mediated STAT3 phosphorylation in human CWR22 cells xenografted in mouse at 55 mg/kg, po administered as a single dose measured at 24 hrs
CHEMBL3252929
Modulation of triglyceride level in sucrose-fed Sprague-Dawley rat liver at 0.4 mmol/kg, po bid for 7 days (Rvb = 8.29 +/- 2.24 mg/g)
CHEMBL3256099
Antiulcer activity in po dosed albino rat pyloric ligation model assessed as inhibition of gastric secretion administered as single dose 1 to 24 hrs prior to ligation
CHEMBL788936
Minimum effective dose required for significant dose dependent reduction of amphetamine-induced locomotor activity in male Sprague-Dawley rats on subcutaneous administration (30 min prior to receiving amphetamine 0.5 mg/kg)
