# Supplementary material for: Classification and analysis of a large collection of in vivo bioassay descriptions
Source: PLoS Comput Biol. 2017 Jul 5;13(7):e1005641. doi: 10.1371/journal.pcbi.1005641 (PMC5517062; doi:10.1371/journal.pcbi.1005641)
Supplement: S1 File — Manually annotated assay descriptions (consensus corpus) in BRAT format. (ZIP) [file pcbi.1005641.s009.zip › in_vivo_assay_descriptions_500_brat/assay_descriptions_46.ann]

T2	Experiment 93 104	PBQ-induced
T3	Phenotype 105 113	writhing
T4	Experiment 160 173	PBQ-challenge
T5	Strain 259 265	Wistar
T8	Experiment 445 464	carrageenan-induced
T9	Phenotype 465 485	thermal hyperalgesia
T10	Experiment 593 605	DMBA-Induced
T12	Experiment 707 728	high fat diet-induced
T13	Phenotype 729 734	obese
T15	Experiment 871 890	carrageenan-induced
T17	Strain 904 909	Swiss
T18	Phenotype 935 943	swelling
T21	Strain 1300 1305	db/db
T22	Experiment 1469 1489	acetic acid writhing
T19	Phenotype 577 582	tumor
T7	Phenotype 338 357	hind limb extension
T25	Phenotype 624 641	Mammary Carcinoma
T20	Phenotype 1481 1489	writhing
T14	Phenotype 767 783	body weight gain
T1	Experiment 301 331	maximum electric shock-induced
T6	Experiment 1078 1093	normal chow-fed
T11	Phenotype 895 900	edema
