# Supplementary material for: Classification and analysis of a large collection of in vivo bioassay descriptions
Source: PLoS Comput Biol. 2017 Jul 5;13(7):e1005641. doi: 10.1371/journal.pcbi.1005641 (PMC5517062; doi:10.1371/journal.pcbi.1005641)
Supplement: S1 File — Manually annotated assay descriptions (consensus corpus) in BRAT format. (ZIP) [file pcbi.1005641.s009.zip › in_vivo_assay_descriptions_500_brat/assay_descriptions_46.txt]

CHEMBL3064697
Anticonvulsant activity in Mus musculus MFI (mouse) assessed as inhibition of PBQ-induced writhing at 135 mg/kg, ip administered 1.5 hr prior to PBQ-challenge measured after 10 min relative to aspirin
CHEMBL2416537
Anticonvulsant activity in Wistar rat assessed as protection against maximum electric shock-induced tonic hind limb extension at 10 mg/kg, ip in presence of histamine H3R agonist RAMH
CHEMBL837457
Inhibition of carrageenan-induced thermal hyperalgesia in rats 1 hr after administration of a 30 mg/kg dose of test compound
CHEMBL790936
Final tumor number in DMBA-Induced Hormone-Dependent Mammary Carcinoma in rats at 72 mg/kg dose
CHEMBL2211883
Antiobesity activity in high fat diet-induced obese mouse assessed as inhibition of body weight gain after 4 weeks (Rvb = 49.9 +/- 1.24 g)
CHEMBL903694
Antiinflammatory activity against carrageenan-induced paw edema in Swiss albino mouse assessed as swelling thickness at 25 mg/kg, po after 180 mins
CHEMBL789251
Effect of compound on aspartate aminotransferase (AST) levels in 2nd group of normal chow-fed male rats after a dose of 2 mg/kg/day
CHEMBL719571
percentage change in plasma glucose concentration of drug treated mice relative to vehicle controls at 100 mg/kg (once daily perorally x 4) in groups of db/db mice; NA= not active
CHEMBL771366
Antihyperglycemic activity of compound at 3 mg/kg was determined in vivo in rats
CHEMBL783777
Analgesic activity measured as acetic acid writhing in rats
