# Supplementary material for: Classification and analysis of a large collection of in vivo bioassay descriptions
Source: PLoS Comput Biol. 2017 Jul 5;13(7):e1005641. doi: 10.1371/journal.pcbi.1005641 (PMC5517062; doi:10.1371/journal.pcbi.1005641)
Supplement: S1 File — Manually annotated assay descriptions (consensus corpus) in BRAT format. (ZIP) [file pcbi.1005641.s009.zip › in_vivo_assay_descriptions_500_brat/assay_descriptions_47.ann]

T1	Experiment 49 72	P388 tumor cell bearing
T4	Phenotype 103 116	tumor bearing
T3	Experiment 211 222	Chung model
T5	Phenotype 226 242	neuropathic pain
T6	Experiment 267 288	heat stimulus-induced
T7	Phenotype 289 293	pain
T8	Experiment 359 387	phenylquinone writhing assay
T9	Strain 494 504	Fisher 344
T10	Experiment 639 662	CMC-LPS air-pouch model
T13	Phenotype 761 780	mononeuropathy pain
T14	Phenotype 811 822	injured paw
T16	Experiment 864 881	paw pressure test
T17	Strain 958 964	Wistar
T20	Strain 1227 1233	Wistar
T21	Phenotype 1273 1288	Bone resorption
T24	Experiment 1455 1475	infection with HSV-1
T2	Phenotype 54 59	tumor
T15	Phenotype 1041 1050	allodynia
T22	Phenotype 373 381	writhing
T11	Strain 742 756	Sprague-Dawley
T12	Experiment 969 999	partial sciatic nerve ligation
