# Supplementary material for: Classification and analysis of a large collection of in vivo bioassay descriptions
Source: PLoS Comput Biol. 2017 Jul 5;13(7):e1005641. doi: 10.1371/journal.pcbi.1005641 (PMC5517062; doi:10.1371/journal.pcbi.1005641)
Supplement: S1 File — Manually annotated assay descriptions (consensus corpus) in BRAT format. (ZIP) [file pcbi.1005641.s009.zip › in_vivo_assay_descriptions_500_brat/assay_descriptions_47.txt]

CHEMBL722894
Percentage increase in lifespan of P388 tumor cell bearing animal compared to nontreated tumor bearing controls at given optimal dose; Not active
CHEMBL1686923
Analgesic activity in po dosed rat Chung model of neuropathic pain assessed as decrease in heat stimulus-induced pain
CHEMBL729878
Antinociceptive activity was determined using the phenylquinone writhing assay by intracerebrovascular administration
CHEMBL786889
Distribution of Radioactivity in small intestine of Fisher 344 Rats by intravenous administration of compound after 1 day expressed as dose/gram
CHEMBL785819
Inhibitory activity against PGE-2 on CMC-LPS air-pouch model at 25 mg/Kg by oral administration
CHEMBL2187641
Antinociceptive activity in Sprague-Dawley rat mononeuropathy pain model assessed as increase in injured paw pressure at 3 mg/kg, po after 30 mins by paw pressure test relative to non-treated control
CHEMBL2415743
Antinociceptive activity in Wistar rat partial sciatic nerve ligation model assessed as reversal of mechanical allodynia at 100 mg/kg, ip after 30 mins (Rvb = 2.9 +/- 0.3%)
CHEMBL792783
Hypolipidemic activity was measured as reduction in rat serum triglyceride after oral administration in male Wistar rats at 1 mg / (kg day)
CHEMBL736237
Bone resorption stimulated by the compound at concentration 10e-6 M on mouse calvarial organ culture by hydroxyproline release.
CHEMBL842356
Survival of mice after intraperitoneal infection with HSV-1 (KOS) and oral administration of 100 mg/kg at day 9
