# Supplementary material for: Classification and analysis of a large collection of in vivo bioassay descriptions
Source: PLoS Comput Biol. 2017 Jul 5;13(7):e1005641. doi: 10.1371/journal.pcbi.1005641 (PMC5517062; doi:10.1371/journal.pcbi.1005641)
Supplement: S1 File — Manually annotated assay descriptions (consensus corpus) in BRAT format. (ZIP) [file pcbi.1005641.s009.zip › in_vivo_assay_descriptions_500_brat/assay_descriptions_48.ann]

T1	Experiment 157 174	carbachol induced
T2	Phenotype 175 195	tracheal contraction
T3	Experiment 237 252	alloxan-induced
T4	Phenotype 253 261	diabetic
T8	Experiment 539 558	ovalbumin challenge
T10	Phenotype 605 612	obesity
T12	Strain 622 630	C57B1J/6
T15	Strain 801 806	db/db
T16	Strain 928 942	Sprague-Dawley
T17	Phenotype 972 982	immobility
T18	Experiment 1045 1061	forced swim test
T19	Experiment 1176 1202	anti ovulatory assay (AOA)
T7	Phenotype 510 521	anaphylaxis
T5	Phenotype 616 621	obese
T11	Phenotype 668 679	body weight
T13	Phenotype 728 734	weight
T14	Phenotype 1236 1245	ovulating
T9	Experiment 589 604	dietary-induced
T6	Experiment 474 491	ovalbumin-induced
