# Supplementary material for: Classification and analysis of a large collection of in vivo bioassay descriptions
Source: PLoS Comput Biol. 2017 Jul 5;13(7):e1005641. doi: 10.1371/journal.pcbi.1005641 (PMC5517062; doi:10.1371/journal.pcbi.1005641)
Supplement: S1 File — Manually annotated assay descriptions (consensus corpus) in BRAT format. (ZIP) [file pcbi.1005641.s009.zip › in_vivo_assay_descriptions_500_brat/assay_descriptions_48.txt]

CHEMBL795635
Oral diuretic activity was measured after oral administration of 0.4 mg/kg to rats(control volume is 0.99+/-0.07)
CHEMBL776787
Inhibition of carbachol induced tracheal contraction
CHEMBL3049143
Hypoglycemic activity in alloxan-induced diabetic Mus musculus (mouse) assessed as blood glucose level at 50 mg/kg, qd for 14 days measured on 14th day (Rvb = 19.04 +/- 1.27 mmol/l)
CHEMBL3231624
Antiallergic activity in iv dosed rat assessed as inhibition of ovalbumin-induced passive cutaneous anaphylaxis dosed along with ovalbumin challenge
CHEMBL1011619
Inhibition of dietary-induced obesity in obese C57B1J/6 mouse model assessed as reduction in body weight at 20 mg/kg, po qd for 3 days relative to start weight
CHEMBL721754
In vivo % reduction of blood glucose level in male db/db mice after administration of 0.33 mg/kg peroral dose of compound thrice a day
CHEMBL3379372
Antidepressant activity in Sprague-Dawley rat assessed as reduction in immobility administered orally 3 times prior test at 23.5, 5 and 1 hr by forced swim test
CHEMBL777354
In vivo Triglyceride lowering activity at dose as 0.025% of the diet.
CHEMBL792719
Effect in the anti ovulatory assay (AOA) in rats expressed as no. of rats ovulating/No of rats treated at 2.5 mg; 4/4
CHEMBL740313
Percent median survival time (T/C) of mice when administered intraperitoneally at dose 120 mg/kg
