# Supplementary material for: Classification and analysis of a large collection of in vivo bioassay descriptions
Source: PLoS Comput Biol. 2017 Jul 5;13(7):e1005641. doi: 10.1371/journal.pcbi.1005641 (PMC5517062; doi:10.1371/journal.pcbi.1005641)
Supplement: S1 File — Manually annotated assay descriptions (consensus corpus) in BRAT format. (ZIP) [file pcbi.1005641.s009.zip › in_vivo_assay_descriptions_500_brat/assay_descriptions_49.ann]

T1	Strain 40 54	Sprague-Dawley
T2	Experiment 85 102	ovalbumin-induced
T4	Experiment 165 184	ovalbumin challenge
T5	Phenotype 229 240	anaphylaxis
T6	Experiment 211 246	passive cutaneous anaphylaxis assay
T7	Experiment 325 339	hot plate test
T8	Experiment 680 692	CCL4-induced
T9	Phenotype 693 705	liver damage
T10	Experiment 830 844	CCL4 challenge
T11	Experiment 870 884	CCL4 challenge
T12	Strain 938 941	CF1
T15	Phenotype 1118 1131	anaesthetized
T16	Phenotype 1132 1144	normotensive
T17	Strain 1145 1151	Wistar
T18	Experiment 1181 1200	epinephrine-induced
T19	Strain 709 712	ICR
T23	Phenotype 1361 1373	Normotensive
T24	Phenotype 1374 1386	hypertensive
T26	Experiment 1507 1526	scopolamine-induced
T27	Phenotype 1527 1541	memory deficit
T28	Experiment 1561 1590	novel object recognition test
T3	Phenotype 103 108	wheal
T30	Phenotype 1007 1014	seizure
T25	Phenotype 1416 1430	blood pressure
T20	Experiment 744 755	CCL-induced
T31	Phenotype 1054 1073	psychomotor seizure
T13	Experiment 986 1006	electrically-induced
T14	Experiment 1050 1078	6Hz psychomotor seizure test
