# Supplementary material for: Classification and analysis of a large collection of in vivo bioassay descriptions
Source: PLoS Comput Biol. 2017 Jul 5;13(7):e1005641. doi: 10.1371/journal.pcbi.1005641 (PMC5517062; doi:10.1371/journal.pcbi.1005641)
Supplement: S1 File — Manually annotated assay descriptions (consensus corpus) in BRAT format. (ZIP) [file pcbi.1005641.s009.zip › in_vivo_assay_descriptions_500_brat/assay_descriptions_49.txt]

CHEMBL3256604
Antiallergic activity in Sprague-Dawley rat assessed as inhibition of ovalbumin-induced wheal formation at 25 mg/kg, po administered 10 mins prior to ovalbumin challenge measured after 30 mins by passive cutaneous anaphylaxis assay relative to control
CHEMBL731705
Analgesic activity determined in the mouse hot plate test expressed as ED50
CHEMBL726986
Analgesic activity of compound (5.31 + diprenorphinen M) in mice after icv administration
CHEMBL770016
Compound was tested for oral salidiuretic activity (control/drug treatment value) in rats expressed as urinary output. at a dose of 32 mg/kg; 7.87/8.10
CHEMBL2149100
Hepatoprotective activity against CCL4-induced liver damage in ICR mouse assessed as reduction in CCL-induced iNOS mRNA expression at 100 mg/kg, ip dosed 30 mins before and 2 hrs post CCL4 challenge and measured 24 hrs post CCL4 challenge by RT-PCR
CHEMBL1250801
Anticonvulsant activity in CF1 albino mouse assessed as protection against electrically-induced seizure at 100 mg/kg, ip after 0.25 hrs by 6Hz psychomotor seizure test
CHEMBL956715
Hypotensive activity in anaesthetized normotensive Wistar rat assessed as reduction in epinephrine-induced pressor response at 1 mg/kg, iv after 5 mins
CHEMBL742833
Compound was evaluated for value at a dose of 200 mg/kg
CHEMBL777033
Antihypertensive activity in Normotensive hypertensive rats was measured as average blood pressure at 25 mg/kg, p.o. after 4 hours of postdose-2
CHEMBL1286496
Inhibition of scopolamine-induced memory deficit in po dosed rat by novel object recognition test
