# Supplementary material for: Classification and analysis of a large collection of in vivo bioassay descriptions
Source: PLoS Comput Biol. 2017 Jul 5;13(7):e1005641. doi: 10.1371/journal.pcbi.1005641 (PMC5517062; doi:10.1371/journal.pcbi.1005641)
Supplement: S1 File — Manually annotated assay descriptions (consensus corpus) in BRAT format. (ZIP) [file pcbi.1005641.s009.zip › in_vivo_assay_descriptions_500_brat/assay_descriptions_5.ann]

T1	Transgenic 81 86	H1RKO
T2	Strain 203 209	Wistar
T3	Strain 366 381	C57BLKS/J-db/db
T4	Experiment 507 529	glucose tolerance test
T6	Strain 592 606	Sprague-Dawley
T7	Experiment 656 675	scopolamine-induced
T8	Experiment 806 828	passive avoidance test
T9	Strain 1235 1240	DBA/2
T10	Experiment 1338 1349	PAF-induced
T13	Phenotype 1458 1466	diabetic
T11	Phenotype 1251 1275	tonico-clonic convulsion
T14	Experiment 1042 1061	collagen II antigen
