# Supplementary material for: Classification and analysis of a large collection of in vivo bioassay descriptions
Source: PLoS Comput Biol. 2017 Jul 5;13(7):e1005641. doi: 10.1371/journal.pcbi.1005641 (PMC5517062; doi:10.1371/journal.pcbi.1005641)
Supplement: S1 File — Manually annotated assay descriptions (consensus corpus) in BRAT format. (ZIP) [file pcbi.1005641.s009.zip › in_vivo_assay_descriptions_500_brat/assay_descriptions_5.txt]

CHEMBL940833
Increase in phospho-AMPK level in arcuate hyphalamic nuclei intact H1RKO mouse at 5 mg/kg after 3 hrs by immunohistochemistry
CHEMBL3293795
Reduction of neutrophils and monocyte level in Wistar rat at 2 mg/kg, po administered ever 12 hrs for 4 times measured 12 hrs after last dose by flow cytometry analysis
CHEMBL1827595
Antidiabetic activity in C57BLKS/J-db/db mouse assessed as alleviation of glucose tolerance at 50 mg/kg/day, po for 3 weeks measured after 90 mins by intraperitoneal glucose tolerance test
CHEMBL991455
Effect on SREBP-1c mRNA expression in po dosed Sprague-Dawley rat liver
CHEMBL985321
Antiamnesic activity in scopolamine-induced mouse assessed as latency time to enter dark room in retention session at 10 mg/kg, ip treated 20 mins before training session by passive avoidance test
CHEMBL799598
Half-minimal decrease in the accumulation of DOPA (3,4-dihydroxyphenylalanine) in rat limbic brain; not tested
CHEMBL776519
Compound was tested for antiinflammatory activity by immune response to collagen II antigen in rats, antibody titer was determined by passive hemagglutinination
CHEMBL739941
Effective dose of the intraperitoneally administered compound required to protect 50% of DBA/2 mice from tonico-clonic convulsion; Not tested
CHEMBL740860
Compound was tested for protecting PAF-induced lethality in mouse at a dose of 2.5 mg/kg (Out of 10)
CHEMBL885318
Inhibition of sorbitol accumulation in diabetic rat by chronic test dosed at 20 mg/kg
