# Supplementary material for: Classification and analysis of a large collection of in vivo bioassay descriptions
Source: PLoS Comput Biol. 2017 Jul 5;13(7):e1005641. doi: 10.1371/journal.pcbi.1005641 (PMC5517062; doi:10.1371/journal.pcbi.1005641)
Supplement: S1 File — Manually annotated assay descriptions (consensus corpus) in BRAT format. (ZIP) [file pcbi.1005641.s009.zip › in_vivo_assay_descriptions_500_brat/assay_descriptions_50.ann]

T1	Experiment 45 63	sucrose challenged
T3	Experiment 90 101	STZ-S model
T5	Experiment 190 207	sucrose challenge
T7	Phenotype 322 330	bleeding
T8	Strain 450 456	Wistar
T9	Experiment 505 530	pentylenetetrazol-induced
T10	Phenotype 531 539	seizures
T11	Experiment 666 674	MES test
T13	Experiment 789 824	human LOX melanoma tumor xenografts
T15	Phenotype 828 835	athymic
T16	Strain 949 952	CF1
T17	Experiment 1003 1029	pentylenetetrazole-induced
T18	Experiment 1153 1168	cocaine-induced
T19	Experiment 1200 1223	pretreated with cocaine
T20	Experiment 1240 1267	drug-discrimination studies
T21	Experiment 1403 1429	pentylenetetrazole treated
T22	Strain 1430 1435	Swiss
T25	Phenotype 1030 1040	convulsion
T14	Phenotype 799 813	melanoma tumor
T2	Strain 71 85	Sprague-Dawley
