# Supplementary material for: Classification and analysis of a large collection of in vivo bioassay descriptions
Source: PLoS Comput Biol. 2017 Jul 5;13(7):e1005641. doi: 10.1371/journal.pcbi.1005641 (PMC5517062; doi:10.1371/journal.pcbi.1005641)
Supplement: S1 File — Manually annotated assay descriptions (consensus corpus) in BRAT format. (ZIP) [file pcbi.1005641.s009.zip › in_vivo_assay_descriptions_500_brat/assay_descriptions_50.txt]

CHEMBL1057407
Antihyperglycemic activity in sucrose challenged albino Sprague-Dawley rat STZ-S model assessed as decrease in blood glucose level at 100 mg/kg, po preincubated 30 min before sucrose challenge measured 24 hrs after last dose
CHEMBL2421909
Anticoagulant activity in rat assessed as time to first arrest of bleeding at ED80 measured after 45 mins (Rvb = 267 +/- 43.4 seconds)
CHEMBL3362950
Anticonvulsant activity in po dosed albino Wistar rat assessed as protection against subcutaneous pentylenetetrazol-induced seizures at 4 hrs
CHEMBL885104
Anticonvulsant activity of compound expressed in terms of median effective dose (ED50) produced after MES test in mouse by i.p. administration (range 17-24.5)
CHEMBL735559
Compound was tested for antitumor activity against human LOX melanoma tumor xenografts in athymic mice at dose 300 mg/kg administered intraperitoneally
CHEMBL2446663
Anticonvulsant activity in ip dosed albino CF1 mouse assessed as protection against subcutaneous pentylenetetrazole-induced convulsion in half or more animals measured after 0.5 hr
CHEMBL1038142
Effect on behavioural activity in rat assessed as cocaine-induced lever response at 25 mg/kg, ip pretreated with cocaine for 335 mins by drug-discrimination studies
CHEMBL784341
The inhibitory concentration for 50% was measured on rat aorta
CHEMBL1174468
Restoration of GSH level in subcutaneous pentylenetetrazole treated Swiss albino mouse brain assessed per gram of tissue at 100 mg/kg, ip after 4 hrs
CHEMBL791441
Percentage of rats selecting the drug lever (% SDL) for dose 0.093(umol/kg)
