# Supplementary material for: Classification and analysis of a large collection of in vivo bioassay descriptions
Source: PLoS Comput Biol. 2017 Jul 5;13(7):e1005641. doi: 10.1371/journal.pcbi.1005641 (PMC5517062; doi:10.1371/journal.pcbi.1005641)
Supplement: S1 File — Manually annotated assay descriptions (consensus corpus) in BRAT format. (ZIP) [file pcbi.1005641.s009.zip › in_vivo_assay_descriptions_500_brat/assay_descriptions_6.ann]

T1	Experiment 80 99	carrageenan-induced
T2	Experiment 152 173	carrageenan challenge
T3	Strain 394 406	B6.V/J ob/ob
T4	Strain 642 647	Swiss
T5	Experiment 768 791	electrically stimulated
T6	Experiment 913 925	MPTP-treated
T7	Experiment 1050 1065	B16F10 melanoma
T8	Experiment 1174 1188	L-NAME-induced
T9	Strain 1189 1195	Wistar
T11	Experiment 1539 1556	histamine-induced
T12	Strain 262 288	spontaneously hypertensive
T13	Experiment 589 636	multidrug-resistant strain of Plasmodium yoelii
T14	Phenotype 100 110	paw volume
T15	Phenotype 237 251	Blood pressure
T18	Phenotype 1057 1065	melanoma
T21	Phenotype 1575 1586	anaphylaxis
T17	Phenotype 1101 1111	metastases
T16	Phenotype 439 455	body weight gain
T10	Strain 1488 1494	Wistar
