# Supplementary material for: Classification and analysis of a large collection of in vivo bioassay descriptions
Source: PLoS Comput Biol. 2017 Jul 5;13(7):e1005641. doi: 10.1371/journal.pcbi.1005641 (PMC5517062; doi:10.1371/journal.pcbi.1005641)
Supplement: S1 File — Manually annotated assay descriptions (consensus corpus) in BRAT format. (ZIP) [file pcbi.1005641.s009.zip › in_vivo_assay_descriptions_500_brat/assay_descriptions_6.txt]

CHEMBL1212532
Antiinflammatory activity in Albino rat assessed as reduction of carrageenan-induced paw volume at 20 mg/kg, po administered 1 hr before carrageenan challenge measured after 24 hrs (Rvb = 1.39 +/- 0.053 ml)
CHEMBL780241
Blood pressure rating in spontaneously hypertensive rats, 24 hr after peroral administration of 10 mg/kg of compound
CHEMBL2395966
Antiobesity activity in B6.V/J ob/ob mouse assessed as inhibition of body weight gain at 12.5 mg/kg, ip measured after 12 hrs relative to vehicle-treated control
CHEMBL724067
Antimalarial activity of compound against multidrug-resistant strain of Plasmodium yoelii in 5 Swiss mice (Mus musculus) treated at a dose of 100 mg/kg/day
CHEMBL744432
Compound was tested for agonistic activity on the electrically stimulated mouse vas deferens (MVD) at 1 uM
CHEMBL722237
Compound was evaluated for the recovery of Striatal TH immunostaining in MPTP-treated mice by concurrent treatment after 40 mg/kg sc administration.
CHEMBL723245
Tested for antitumor activity in mice against B16F10 melanoma measured as reduction in number of metastases at 25 mg/kg (ip)
CHEMBL1039984
Antihypertensive activity in L-NAME-induced Wistar rat assessed as decrease in blood creatinine level at 30 mg/kg/day, po for last 4 weeks measured after 8 weeks
CHEMBL802685
Compound was evaluated for its activity at solubilized receptor (CHAPS/salt-solubilized preparation) from rat frontal cortex
CHEMBL3231825
Antiallergic activity in Wistar Charles River rat assessed as inhibition of histamine-induced passive cutaneous anaphylaxis at 3 mg/kg, iv relative to control
