# Supplementary material for: Classification and analysis of a large collection of in vivo bioassay descriptions
Source: PLoS Comput Biol. 2017 Jul 5;13(7):e1005641. doi: 10.1371/journal.pcbi.1005641 (PMC5517062; doi:10.1371/journal.pcbi.1005641)
Supplement: S1 File — Manually annotated assay descriptions (consensus corpus) in BRAT format. (ZIP) [file pcbi.1005641.s009.zip › in_vivo_assay_descriptions_500_brat/assay_descriptions_7.ann]

T1	Strain 41 48	129/sve
T2	Experiment 357 378	high fat diet-induced
T3	Strain 385 391	BALB/c
T4	Strain 822 830	NCR nude
T5	Experiment 837 873	xenografted with human HT-1080 cells
T6	Experiment 1113 1125	DMBA-induced
T7	Strain 1286 1300	Sprague-Dawley
T8	Strain 1522 1528	Wistar
T9	Experiment 1435 1453	administered DSLET
T12	Phenotype 379 384	obese
T11	Phenotype 1126 1140	mammary tumors
T18	Phenotype 1539 1554	type 2 diabetes
