# Supplementary material for: Classification and analysis of a large collection of in vivo bioassay descriptions
Source: PLoS Comput Biol. 2017 Jul 5;13(7):e1005641. doi: 10.1371/journal.pcbi.1005641 (PMC5517062; doi:10.1371/journal.pcbi.1005641)
Supplement: S1 File — Manually annotated assay descriptions (consensus corpus) in BRAT format. (ZIP) [file pcbi.1005641.s009.zip › in_vivo_assay_descriptions_500_brat/assay_descriptions_7.txt]

CHEMBL2060710
Antialzheimer activity in 129/sve mouse assessed as reduction in amyloid beta40 level in brain at 30 mg/kg, po administered as single dose measured at 5 hrs by ELISA relative to vehicle treated control
CHEMBL786373
Number of animals responding /number of animals receiving 1 mg/kg dose of drug; 5/5
CHEMBL1006643
Hypoglycemic activity in high fat diet-induced obese BALB/c mouse model assessed as blood glucose level at 0.42 mmol/kg/day administered through diet for 28 days relative to time-matched control
CHEMBL783828
Neuroprotective effect evaluated for excitatory amino acid receptor antagonism with the concentration at 1 uL in the corpus striatum of 7 rats with glutamic acid decarboxylase as the marker enzyme.
CHEMBL3265783
Increase of MAP4K4-T181 phosphorylated protein level in plasma of NCR nude mouse xenografted with human HT-1080 cells at 50 to 100 mg/kg, po by LC/MS/MS analysis after 4 to 24 hrs by Western blotting analysis relative to vehicle-treated control
CHEMBL739601
Number of mice that survived on day 60 at a dose of 400 mg/kg; 0/6
CHEMBL792821
Progression of DMBA-induced mammary tumors in rats at 100 mg/kg oral dose
CHEMBL785970
Biodistribution of Gd-LDTA (conjugated with galactose BSA) protein using [111In]- in mature female Sprague-Dawley rat liver after injecting for 24 hour. 
CHEMBL716081
Tested in vivo for antagonistic activity against antinociceptive effect of icv-administered DSLET in mice at 1.5 hr
CHEMBL2027049
Antidiabetic activity in po dosed Wistar fatty rat type 2 diabetes model assessed as reduction on plasma triglyceride level administered once daily for 7 days measured by autoanalyzer relative to control
