# Supplementary material for: Classification and analysis of a large collection of in vivo bioassay descriptions
Source: PLoS Comput Biol. 2017 Jul 5;13(7):e1005641. doi: 10.1371/journal.pcbi.1005641 (PMC5517062; doi:10.1371/journal.pcbi.1005641)
Supplement: S1 File — Manually annotated assay descriptions (consensus corpus) in BRAT format. (ZIP) [file pcbi.1005641.s009.zip › in_vivo_assay_descriptions_500_brat/assay_descriptions_8.ann]

T1	Experiment 76 102	phenylbenzoquinone-induced
T2	Strain 222 228	Wistar
T3	Experiment 185 215	monosodium L-glutamate-treated
T4	Strain 347 359	Zucker-Fatty
T6	Strain 532 536	nude
T7	Experiment 634 651	ovalbumin-induced
T8	Strain 679 685	BALB/c
T9	Experiment 820 839	ovalbumin challenge
T10	Experiment 956 980	implanted L1210 leukemia
T11	Experiment 1217 1233	TNFalpha induced
T12	Strain 1247 1250	CF1
T13	Strain 1297 1305	C57BL/6N
T14	Experiment 1414 1429	HT-29 Melanomas
T15	Phenotype 103 111	writhing
T16	Phenotype 216 221	obese
T17	Phenotype 257 276	visceral fat weight
T18	Phenotype 389 397	fat mass
T23	Phenotype 972 980	leukemia
T26	Phenotype 1282 1293	body weight
T27	Phenotype 1399 1405	Growth
T28	Phenotype 1482 1488	tumors
T19	Phenotype 501 506	tumor
T20	Phenotype 661 678	lung inflammation
T21	Phenotype 1420 1429	Melanomas
T5	Experiment 494 528	PAN-12 tumor xenograft of pancreas
