# Supplementary material for: Classification and analysis of a large collection of in vivo bioassay descriptions
Source: PLoS Comput Biol. 2017 Jul 5;13(7):e1005641. doi: 10.1371/journal.pcbi.1005641 (PMC5517062; doi:10.1371/journal.pcbi.1005641)
Supplement: S1 File — Manually annotated assay descriptions (consensus corpus) in BRAT format. (ZIP) [file pcbi.1005641.s009.zip › in_vivo_assay_descriptions_500_brat/assay_descriptions_8.txt]

CHEMBL3279868
Analgesic activity in po dosed rat assessed as inhibition of phenylbenzoquinone-induced writhing administered in 1% w/v arabic gum
CHEMBL1058155
Adipogenic activity in monosodium L-glutamate-treated obese Wistar rat assessed as decrease in visceral fat weight at 10 mg/kg, po after 6 weeks
CHEMBL2320325
Antiobesity activity in Zucker-Fatty rat assessed as reduction in fat mass at 1 mg/kg, po bid administered for 15 weeks
CHEMBL726472
In vivo inhibitory activity against PAN-12 tumor xenograft of pancreas in nude mice at a concentration of 2 mg/kg for 10 days
CHEMBL3270731
Antiinflammatory activity against ovalbumin-induced allergic lung inflammation BALB/c mouse model assessed as reduction in neutrophils in brochoalveolar lavage fluid at 10 mg/kg, po bid administered on day 29 to 31 post ovalbumin challenge measured 8 hrs post last challenge relative to vehicle-treated control
CHEMBL734624
Antitumor activity against iv implanted L1210 leukemia in mouse after ip administration of 4 mg/kg for 5 days expressed as increase in mean life span
CHEMBL743751
The serum levels of creatinine in mice after a single intraperitoneal at dose 150 mg/kg on day 8
CHEMBL897588
Prevention of TNFalpha induced lethality in CF1 mouse
CHEMBL861258
Change in body weight of C57BL/6N DIO mouse relative to control after 28 days at 30 mg/kg, po
CHEMBL745053
Effect on in Vivo Growth of s.c. HT-29 Melanomas in mice measured ad difference of average times for tumors to reach a volume of 500 mm**3 between treatment and control groups at dose of 33 mg/kg
