# Supplementary material for: Classification and analysis of a large collection of in vivo bioassay descriptions
Source: PLoS Comput Biol. 2017 Jul 5;13(7):e1005641. doi: 10.1371/journal.pcbi.1005641 (PMC5517062; doi:10.1371/journal.pcbi.1005641)
Supplement: S1 File — Manually annotated assay descriptions (consensus corpus) in BRAT format. (ZIP) [file pcbi.1005641.s009.zip › in_vivo_assay_descriptions_500_brat/assay_descriptions_9.ann]

T1	Experiment 41 63	Triton WR-1339-induced
T2	Strain 79 93	Sprague-Dawley
T3	Strain 230 235	Swiss
T4	Experiment 280 308	maximal electroshock-induced
T5	Experiment 378 386	MES test
T6	Strain 709 712	ICR
T7	Experiment 842 857	tail flick test
T8	Strain 1033 1040	C57BL/6
T9	Transgenic 1150 1167	1.3.32 transgenic
T10	Experiment 1137 1149	HBV infected
T11	Phenotype 64 78	hyperlipidemic
T13	Phenotype 309 329	tonic-clonic seizure
T15	Phenotype 1320 1338	locomotor activity
T12	Phenotype 743 757	pain threshold
