# Supplementary material for: Classification and analysis of a large collection of in vivo bioassay descriptions
Source: PLoS Comput Biol. 2017 Jul 5;13(7):e1005641. doi: 10.1371/journal.pcbi.1005641 (PMC5517062; doi:10.1371/journal.pcbi.1005641)
Supplement: S1 File — Manually annotated assay descriptions (consensus corpus) in BRAT format. (ZIP) [file pcbi.1005641.s009.zip › in_vivo_assay_descriptions_500_brat/assay_descriptions_9.txt]

CHEMBL3255254
Antilipidemic activity in Triton WR-1339-induced hyperlipidemic Sprague-Dawley rat model assessed as plasma triglyceride level at 0.124 mg/kg, po (Rvb = 156 +/- 184 mg/dL)
CHEMBL3267897
Anticonvulsant activity in Swiss albino mouse assessed as protection against maximal electroshock-induced tonic-clonic seizure spread measured at 300 mg/kg, ip after 4 hrs by MES test
CHEMBL977021
Antimutagenic activity in mouse kidney assessed as protein level per gram of tissue at 23.04 mg/kg administered intragastrically for 1 week
CHEMBL843541
In Vivo detection in Mice plasma after oral administration of 58.33 mg/kg detected in the form of AZT after 24 hr
CHEMBL1068344
Analgesic activity in ICR mouse assessed as increase in pain threshold variation at 0.2 umol/kg, ip administered as single dose measured after 120 mins by tail flick test
CHEMBL783112
Effective concentration to stimulate PI (phospho inositol) metabolism in the rat hippocampal slices
CHEMBL1638631
Inhibition of [3H]cholesterol absorption in C57BL/6 mouse plasma at 30 mg/kg, po after 1.5 hrs
CHEMBL1216560
Induction of IL-3 gene expression in HBV infected 1.3.32 transgenic mouse liver at 1 mg/kg, iv after 3 days by Rnase protection assay
CHEMBL1637614
Antianxiety activity in ip dosed Albino mouse assessed as increase in locomotor activity after 30 mins relative to Diazepam
CHEMBL731915
Peripheral plasma levels in mice after oral administration of 50 mg/kg dose for 1 hr; No detectable concentration of antibiotic.
