# Supplementary material for: Classification and analysis of a large collection of in vivo bioassay descriptions
Source: PLoS Comput Biol. 2017 Jul 5;13(7):e1005641. doi: 10.1371/journal.pcbi.1005641 (PMC5517062; doi:10.1371/journal.pcbi.1005641)
Supplement: S1 File — Manually annotated assay descriptions (consensus corpus) in BRAT format. (ZIP) [file pcbi.1005641.s009.zip › in_vivo_assay_descriptions_500_brat/visual.conf]

[drawing]
Strain  bgColor:#7fc97f
Experiment  bgColor:#beaed4
Transgenic  bgColor:#fdc086
Phenotype	bgColor:#4BB5C5

[labels]
